# Supplementary material for: The ubiquitin thioesterase YOD1 ameliorates mutant Huntingtin induced pathology in Drosophila
Source: Sci Rep. 2023 Dec 11;13:21951. doi: 10.1038/s41598-023-49241-8 (PMC10713573; doi:10.1038/s41598-023-49241-8)
Supplement: Supplementary file 1 — Supplementary Information. [file 41598_2023_49241_MOESM1_ESM.zip]

Archive with 4 entries (4 files):
- supplementary figures and tables.docx
- Supplementary file 1 - DUB interaction screen.xlsx
- Supplementary file 2 - RNA-seq DEG results.xlsx
- Supplementary file 3 - Gene Set Enrichment Analysis.xlsx
