# Supplementary material for: The ubiquitin thioesterase YOD1 ameliorates mutant Huntingtin induced pathology in Drosophila
Source: Sci Rep. 2023 Dec 11;13:21951. doi: 10.1038/s41598-023-49241-8 (PMC10713573; doi:10.1038/s41598-023-49241-8)
Supplement: Supplementary file 1 — Supplementary Information. [file 41598_2023_49241_MOESM1_ESM.zip › Supplementary file 1 - DUB interaction screen.xlsx]

## Sheet: HD DUB screen
DUB gene	allele	stock number (if available)	allele type	Flybase symbol	Flybase ID	Closest human ortholog	pseudopupil assay							longevity					eclosion				climbing assay
							HD + DUB			HD				HD + DUB		HD				HD + DUB eclosion rate	HD eclosion rate		HD + DUB			HD
							average	SD	n	average	SD	n	P value	median	n	median	n	P value	n flies			P value	distance	SD	n	distance	SD	n	P value
OTU family
CG3251	34574	VDRC_34574	RNAi	CG3251	FBgn0031622	OTUD4	5.74	0.107	10	5.9	0.15	10	0.01	8	116	8.05	159	0.0224	957	0.25	0.56	1.2e-07	5.61	9.39	36	5.03	7.9	36	0.96
CG4968	21978	VDRC_21978	RNAi	CG4968	FBgn0032214	OTUB1	5.92	0.11	10	6.1	0.1	10	0.82	7.38	88	5.95	61	0.0017	776	0.64	0.36	0.00019	2.7	6.31	32	2.15	4.48	28	0.68
duba	delta52		LOF	CG6091	FBgn0036180	OTUD5	6	0.16	10	5.8	0.11	10	0.16	7.45	133	5.69	92	0.0003	843	0.4	0.31	0.11	8.26	9.85	30	7.9	10.28	30	0.73
otu	108845	VDRC_108845	RNAi	CG12743	FBgn0003023	OTUD4	5.86	0.18	12	6.03	0.07	10	0.01	7.03	95	6	82	0.36	701	0.3	0.37	0.23	3.46	5.8	30	4.06	7.18	24	0.96
trabid	Delta		LOF	CG9448	FBgn0037734	ZRANB1	6.28	0.16	18	5.9	0.11	10	2.7e-08	5.6	137	6.15	53	0.14	592	0.52	0.29	0.00219	8.3	10.03	54	2.86	4.9	24	0.076
Yod1	EY07831	BDSC_17410	OE	CG4603	FBgn0035593	YOD1	6.47	0.1	15	5.81	0.16	10	9.7e-12	8.87	102	5.63	51	4.8e-09	539	0.75	0.27	5.29e-07	23.47	19.17	52	8.81	10.67	23	0.0013
Yod1	delta101/2		LOF	CG4603	FBgn0035593	YOD1	5.95	0.17	17	5.82	0.21	10	0.08	11.1	91	6.76	56	0.0851	493	0.52	0.38	0.12	9.75	9.68	36	6.57	6.82	22	0.24
MJD family
CG3781	7113	VDRC_7113	RNAi	CG3781	FBgn0029853	JOSD1	5.8	0.27	10	5.65	0.22	10	0.2	7.51	85	7.77	60	0.59	483	0.6	0.58	0.84	29	21.7	32	23.65	18.48	24	0.29
USP family
CYLD	15340	VDRC_15340	RNAi	CG5603	FBgn0032210	CYLD	5.96	0.11	10	6.02	0.09	10	0.2	9.83	131	7.64	99	0.0005	649	0.49	0.47	0.83	9.2	12.8	36	7.53	12.5	28	0.66
DUBAI	28960	VDRC_28960	RNAi	CG8830	FBgn0033738	USP35	5.61	0.16	10	5.61	0.15	10	0.98	7.7	94	5.06	94	6.4e-13	453	0.89	0.67	0.13	25.24	19.46	19	11.96	13.89	24	0.03
faf	107716	VDRC_107716	RNAi	CG1945	FBgn0005632	USP9X	5.97	0.11	12	5.9	0.09	11	0.16	13.5	100	13.5	100	0.0246	539	0.5	0.71	0.04	20.71	17.3	32	11.5	13.65	30	0.056
Not	CB55093	DGRC_123668	LOF	CG4166	FBgn0013717	USP22	5.99	0.14	12	5.9	0.14	10	0.53	6.68	118	6	80	0.14	617	0.55	0.32	0.06	4.18	5.11	38	1.98	3.4	20	0.08
puf	CRISPR 9/2		LOF	CG5794	FBgn0039214	USP34	5.68	0.2	10	5.73	0.15	10	0.48	16.93	165	6.5	103	2e-13	674	0.46	0.33	0.37	23.16	18.24	28	15.73	13.9	22	0.14
Usp1	JF02992	BDSC_28356	RNAi	CG15817	FBgn0028476	USP1	6.4	0.14	12	5.91	0.16	10	1.13e-06	16.57	148	5.23	56	3e-13	549	0.78	0.27	3.7e-08	16.6	14.05	24	6.17	6.22	21	0.029
Usp2	104382	VDRC_104382	RNAi	CG14619	FBgn0031187	USP2	6.068	0.13	11	6.062	0.1	10	0.9	7.79	107	7.47	106	0.65	615	0.49	0.57	0.37	8.67	10.93	24	9.17	6.76	29	0.35
Usp5	delta2		LOF	CG12082	FBgn0035402	USP5	6.02	0.168	17	5.82	0.13	10	0.0017	7.62	103	5.81	62	0.0005	693	0.27	0.22	3.12e-10	4.98	7.65	30	6.42	9.83	22	0.86
Usp7	18231	VDRC_18231	RNAi	CG1490	FBgn0030366	USP7	6.13	0.16	10	6.09	0.13	11	0.56	6.62	103	8.33	122	0.0001	852	0.26	0.5	3.7e-05	5.8	7.75	17	7.69	10.01	17	0.59
Usp8	107623	VDRC_107623	RNAi	CG5798	FBgn0038862	USP8	-	-	-	-	-	-	-	7.46	89	8.52	136	0.026	763	0.29	0.57	3.62e-05	5.04	13.7	30	0.9	2.96	38	0.57
Usp10	CRISPR 12/2		LOF	CG32479	FBgn0052479	USP10	5.94	0.11	11	5.9	0.17	10	0.48	7.67	82	7.31	52	0.45	757	0.43	0.45	0.7	18.9	12.7	23	20.9	14.16	26	0.71
Usp-12-46	100586	VDRC_100586	RNAi	CG7023	FBgn0039025	USP46	5.99	0.19	11	6.05	0.13	10	0.4	6.16	82	6.15	72	1	696	0.42	0.53	0.17	11.15	13.2	33	5.38	8.64	45	0.031
Usp14	110227	VDRC_110227	RNAi	CG5384	FBgn0032216	USP14	6.07	0.09	10	6.02	0.12	10	0.32	6.42	86	6.45	69	0.62	1073	0.28	0.32	0.37	11.9	13.5	34	13.9	13.9	20	0.5
Usp15-31	103553	VDRC_103553	RNAi	CG30421	FBgn0050421	USP31	5.95	0.18	11	6.02	0.17	10	0.36	6	62	8.25	48	0.0054	546	0.26	0.23	0.5	10.3	10.4	19	12.17	12.05	21	0.54
Usp20-33	42609	VDRC_42609	RNAi	CG8494	FBgn0033916	USP20	5.8	0.22	10	5.69	0.2	10	0.16	7.53	191	8.92	149	0.0195	1279	0.46	0.6	0.038	12.22	14.37	53	9.97	12.81	29	0.56
Usp30	7090	VDRC_7090	RNAi	CG3016	FBgn0029819	USP30	5.97	0.15	10	5.85	0.11	10	0.06	7.62	110	5.79	75	0.0098	636	0.59	0.27	1.98e-05	4.9	6.28	17	5.35	5.78	17	0.85
Usp32	18981	VDRC_18981	RNAi	CG8334	FBgn0036913	USP32	5.99	0.09	10	5.95	0.07	10	0.3	7.22	132	5.04	128	3.4e-10	631	0.74	0.51	0.023	11.15	13.2	33	5.38	8.64	45	0.031
Usp47	CRISPR 28/2		LOF	CG5486	FBgn0016756	USP47	5.77	0.19	10	5.97	0.13	10	0.015	6.64	70	7.15	71	0.4	437	0.42	0.55	0.21	16.31	14.43	31	14.49	11.56	38	0.56
UCH family
Uch	26468	VDRC_26468	RNAi	CG4265	FBgn0010288	UCHL3	5.71	0.11	11	5.6	0.19	10	0.135	7.93	183	6.52	164	5.9e-06	832	0.72	0.52	0.02	11.74	11.73	25	7.49	9.92	17	0.18
Uch-L5	CRISPR 5/1		LOF	CG3431	FBgn0011327	UCHL5	5.88	0.19	12	5.86	0.14	10	0.75	17.38	256	6.88	112	3.8e-06	1577	0.77	0.48	1.02e-05	24.63	20.89	88	15.05	17.27	69	0.0037
JAMM metalloproteases
CG2224	108622	VDRC_108622	RNAi	CG2224	FBgn0039773	STAMBP	5.96	0.12	12	5.99	0.16	10	0.62	7.75	117	6.57	96	0.0026	787	0.39	0.34	0.39	8.15	13.55	32	8.35	7.19	36	0.19
CSN5	L4032	DGRC_111044	LOF	CG14884	FBgn0027053	COPS5	5.86	0.13	13	5.85	0.15	10	0.88	4.76	48	6.09	46	0.0628	473	0.21	0.21	0.92	3.01	4.25	38	6.7	9.35	21	0.18
CSN6	105385	VDRC_105385	RNAi	CG6932	FBgn0028837	COPS6	5.89	0.1	10	6.23	0.13	10	0.0037	8.83	88	7.54	117	0.05	795	0.28	0.45	0.0025	2.62	7.06	54	1.44	5.04	68	1
Rpn11	BG01694	DGRC_114371	LOF	CG18174	FBgn0028694	PSMD14	5.93	0.12	10	6.04	0.07	10	0.021	6.86	170	6.8	126	0.81	1446	0.7	0.6	0.17	15.39	17.14	23	7.35	10.59	22	0.14
Rpn8	108573	VDRC_108573	RNAi	CG3416	FBgn0002787	PSMD7	5.99	0.16	10	6.11	0.08	10	0.034	6.41	59	7.07	65	0.85	512	0.34	0.45	0.15	7.15	7.97	18	12.47	15.84	38	0.5
