# Supplementary material for: The ubiquitin thioesterase YOD1 ameliorates mutant Huntingtin induced pathology in Drosophila
Source: Sci Rep. 2023 Dec 11;13:21951. doi: 10.1038/s41598-023-49241-8 (PMC10713573; doi:10.1038/s41598-023-49241-8)
Supplement: Supplementary file 1 — Supplementary Information. [file 41598_2023_49241_MOESM1_ESM.zip › Supplementary file 2 - RNA-seq DEG results.xlsx]

## Sheet: info
The ubiquitin thioesterase YOD1 ameliorates mutant Huntingtin induced pathology in Drosophila.
Anita Farkas, Nóra Zsindely, Gábor Nagy, Levente Kovács, Péter Deák and László Bodai
geneId	baseMean	log2FoldChange	padj	SYMBOL
Flybase gene identifier	Mean number of sequence read counts per million reads (CPM)	log2 value of (expression level in sample 1 | sample 2)	P-value of Likelihood Ratio Test adjusted for multiple comparison testing using the Benjamini–Hochberg method.	Flybase gene symbol
Data Sheets:
dYod1 | elav	Differentially expressed genes at adjusted P < 0.05 in elav-GAL4/w; Yod1[EY07831]/+ versus elav-GAL4/w females.
HttQ120 | elav	Differentially expressed genes at adjusted P < 0.05 in elav-GAL4/w; UAS-HttQ120/+ versus elav-GAL4/w females.
HttQ120+dYod1 | elav	Differentially expressed genes at adjusted P < 0.05 in elav-GAL4/w; UAS-HttQ120/+; Yod1[EY07831]/+ versus elav-GAL4/w females.
HttQ120+dYod1 | HttQ120	Differentially expressed genes at adjusted P < 0.05 in elav-GAL4/w; UAS-HttQ120/+; Yod1[EY07831]/+ versus elav-GAL4/w; UAS-HttQ120/+ females.
HttQ120 | dYod1	Differentially expressed genes at adjusted P < 0.05 in elav-GAL4/w; UAS-HttQ120/+ versus elav-GAL4/w; Yod1[EY07831]/+ females.
HttQ120+dYod1 | dYod1	Differentially expressed genes at adjusted P < 0.05 in elav-GAL4/w; UAS-HttQ120/+; Yod1[EY07831]/+ versus elav-GAL4/w; Yod1[EY07831]/+ females.

## Sheet: dYod1 | elav
geneId	baseMean	log2FoldChange	padj	SYMBOL
FBgn0037975	118.114	-8.49729	6.09032e-10	CG3397
FBgn0035583	27.3417	-6.21545	1.01674e-06	hoka
FBgn0267185	1.61658	-5.11978	0.0224282	lncRNA:CR45625
FBgn0267635	6.83961	-5.09403	0.000551647	lncRNA:CR45973
FBgn0083945	5.06073	-5.01934	0.00745773	CG34109
FBgn0039684	3.42807	-4.76317	0.0155032	Obp99d
FBgn0037974	29.0787	-4.24191	0.000159958	CG12224
FBgn0013308	4.94129	-4.07504	0.0229521	Odc2
FBgn0264077	4.15096	-3.94662	0.0256853	Cnx14D
FBgn0034569	3.7752	-3.84551	0.0339011	dgt3
FBgn0003082	66.0817	-3.46753	8.24852e-22	phr
FBgn0039666	54.4012	-3.40486	0.0153524	Diedel
FBgn0037562	6.14487	-3.40305	0.0204014	Nazo
FBgn0013813	15.8292	-3.24802	6.81921e-08	Dhc98D
FBgn0040629	15.5069	-2.6502	0.000127687	CAH5
FBgn0262531	37.2799	-2.50308	0.0123339	CG43085
FBgn0038074	264.902	-2.48378	0.00423041	Gnmt
FBgn0000047	18.7713	-2.46349	0.000619239	Act88F
FBgn0028468	40.8426	-2.28112	4.72812e-09	rtet
FBgn0033830	16.0342	-2.21705	0.0338846	CG10814
FBgn0032109	7.12473	-2.06486	0.0431563	CG17005
FBgn0051028	11.2593	-2.01775	0.04006	CG31028
FBgn0039817	38.5716	-1.88091	1.86515e-07	CG15553
FBgn0259167	9.07429	-1.87491	0.0229521	CG42272
FBgn0037973	102.296	-1.84191	3.73025e-12	CG18547
FBgn0029524	15.611	-1.76021	0.00289199	CG3176
FBgn0034166	11.5963	-1.63463	0.0229521	CG6472
FBgn0040099	359.312	-1.62066	4.27321e-11	lectin-28C
FBgn0031741	16.5276	-1.49965	0.00673579	CG11034
FBgn0015037	156.772	-1.46154	9.21414e-17	Cyp4p1
FBgn0035280	28.4895	-1.45791	0.00125585	Cpr62Bb
FBgn0033730	77.2805	-1.45179	3.96038e-08	Cpr49Ag
FBgn0035099	13.1145	-1.44369	0.0352317	CG6845
FBgn0036756	21.0977	-1.43888	0.00403693	Cln3
FBgn0031264	27.8516	-1.39661	0.00237684	CG11835
FBgn0261575	1632.41	-1.39265	0.000578588	tobi
FBgn0038047	24.0118	-1.31144	0.000548992	CG5245
FBgn0038740	54.7069	-1.27244	6.48199e-05	CG4562
FBgn0085244	225.776	-1.23473	0.0101858	CG34215
FBgn0038301	44.1111	-1.22846	4.29523e-05	CG6654
FBgn0085419	83.2773	-1.15231	1.07085e-05	Rgk2
FBgn0085195	1423.86	-1.13366	3.61406e-06	CG34166
FBgn0030993	36.186	-1.1231	0.0360355	Mec2
FBgn0031559	28.2911	-1.0962	0.0354922	CG3513
FBgn0029639	253.052	-1.04041	5.38149e-07	CG14419
FBgn0036106	1184.94	-1.02264	3.11364e-06	CG6409
FBgn0036790	23.8275	-1.00987	0.0430416	AstC-R1
FBgn0035578	34.982	-1.00747	0.0331241	CG13707
FBgn0035806	223.892	-1.00279	4.12303e-06	PGRP-SD
FBgn0033742	57.838	-0.978654	0.041863	Nepl10
FBgn0022774	210.779	-0.976354	8.19069e-09	Oat
FBgn0032538	37.09	-0.969136	0.00405598	Vajk2
FBgn0037265	105.283	-0.967631	5.70862e-05	spartin
FBgn0036742	36.7639	-0.962709	0.00865567	CG7497
FBgn0042173	117.061	-0.956107	3.12015e-05	CG18853
FBgn0026602	91.4872	-0.946339	4.6375e-05	Adk3
FBgn0033926	3866.29	-0.946082	1.48514e-08	Arc1
FBgn0034660	27.588	-0.936245	0.0338798	Loxl2
FBgn0034511	283.218	-0.910012	0.0155731	GNBP-like3
FBgn0036725	43.4773	-0.873285	0.0490282	CG18265
FBgn0035766	188.401	-0.84614	0.00139847	eco
FBgn0036290	123.708	-0.846116	0.000126948	CG10638
FBgn0261625	156.689	-0.805148	0.000114176	GLS
FBgn0033927	803.731	-0.801018	4.40663e-05	CR10102
FBgn0036619	1022.93	-0.794253	0.000201746	Cpr72Ec
FBgn0039727	59.7078	-0.777532	0.0350039	Vps13B
FBgn0020270	54.1738	-0.773879	0.00784224	mre11
FBgn0031835	305.919	-0.755602	1.81143e-05	Dpp10
FBgn0261836	5030.97	-0.751462	0.00452826	Msp300
FBgn0036260	50.2291	-0.749248	0.0338846	Rh7
FBgn0052702	59.3068	-0.748026	0.0336561	Cubn
FBgn0034045	67.9013	-0.74183	0.0212904	CG8249
FBgn0263121	564.772	-0.724754	2.4906e-05	Prosalpha1
FBgn0250754	109.147	-0.72167	0.00482053	CG42232
FBgn0010383	148.585	-0.719074	0.01583	Cyp18a1
FBgn0266227	413.407	-0.715716	0.00564924	lncRNA:CR44922
FBgn0086906	1612.85	-0.696059	0.00497635	sls
FBgn0050382	285.738	-0.689901	0.000246166	Prosalpha1R
FBgn0287831	225.589	-0.679014	2.24008e-05	speck
FBgn0034588	246.201	-0.668155	0.0350039	CG9394
FBgn0038799	156.63	-0.664383	0.0146479	MFS9
FBgn0261261	349.766	-0.663756	2.98265e-06	plx
FBgn0036262	2352.77	-0.643443	0.00335112	CG6910
FBgn0035625	302.547	-0.639873	0.000674807	Blimp-1
FBgn0000565	330.734	-0.622882	0.00306816	MsrA
FBgn0032726	877.469	-0.608626	0.0339158	CG10621
FBgn0265045	736.291	-0.607712	0.00693313	Strn-Mlck
FBgn0028699	135.662	-0.594068	0.0256853	Rh50
FBgn0050460	118.303	-0.581509	0.0246787	CG30460
FBgn0037126	114.839	-0.562983	0.0428516	CG14567
FBgn0261928	501.675	-0.551285	0.0204014	CG42795
FBgn0288447	1948.11	-0.547954	0.00939801	BaraA2
FBgn0031857	188.677	-0.536909	0.0350039	LUBEL
FBgn0052311	592.58	-0.535792	0.00323661	zormin
FBgn0029894	140.675	-0.534531	0.0496784	CG14440
FBgn0052677	301.651	-0.527481	0.0204014	X11Lbeta
FBgn0038679	172.779	-0.524372	0.0113361	CG6040
FBgn0016977	1124.69	-0.522246	0.0204014	spen
FBgn0003890	273.186	-0.52144	0.0101858	betaTub97EF
FBgn0035481	485.264	-0.518278	0.032232	CG12605
FBgn0016081	692.206	-0.516278	0.00175439	fry
FBgn0028888	153.464	-0.508748	0.0375046	CG4168
FBgn0050069	1130.33	-0.508097	0.011757	Sdb
FBgn0052333	167.482	-0.506717	0.032232	CG32333
FBgn0085478	323.267	-0.503202	0.0107615	Zdhhc8
FBgn0260938	352.897	-0.500236	0.0192716	tay
FBgn0038223	136.629	-0.497667	0.0327934	Afti
FBgn0025878	190.385	-0.496233	0.0284555	wrapper
FBgn0262508	1155.56	-0.489179	0.00221374	CG43078
FBgn0033250	1341.26	-0.488428	0.00315717	CG14762
FBgn0035710	309.71	-0.486684	0.0163861	SP1173
FBgn0029766	666.328	-0.485485	0.0360355	CG15784
FBgn0001991	433.081	-0.483296	0.0352317	Ca-alpha1D
FBgn0053208	531.046	-0.481273	0.0123954	Mical
FBgn0085732	252.661	-0.479473	0.0192716	CR40190
FBgn0085427	200.973	-0.475949	0.0353177	CG34398
FBgn0053470	4181.11	-0.474393	0.0229521	BaraA1
FBgn0263353	305.245	-0.474103	0.0204117	CG11000
FBgn0264695	4814.52	-0.473062	0.00220624	Mhc
FBgn0033821	495.894	-0.469821	0.0361687	CG10799
FBgn0039688	471.475	-0.444558	0.00944731	Kul
FBgn0085446	1260.14	-0.43109	0.00471068	CG34417
FBgn0034570	278.977	-0.419739	0.0300959	CG10543
FBgn0035538	651.959	-0.415941	0.0392802	DopEcR
FBgn0023215	348.794	-0.409666	0.0189305	Mnt
FBgn0011661	1824.97	-0.408629	0.000334127	Moe
FBgn0284257	1090.63	-0.405742	0.0185642	Ttd14
FBgn0039321	447.392	-0.40569	0.0176338	CG10550
FBgn0031689	1089.69	-0.402627	0.0439826	Cyp28d1
FBgn0287873	554.335	-0.398062	0.0189305	zip
FBgn0044323	505.701	-0.396818	0.00905633	Cka
FBgn0262730	789.285	-0.393248	0.0464682	dtn
FBgn0265998	591.916	-0.340247	0.0457832	Doa
FBgn0035246	854.653	-0.335107	0.0229521	CG13928
FBgn0001090	702.95	-0.325347	0.0393569	bnb
FBgn0004363	2707.84	0.278022	0.0338798	porin
FBgn0034229	1269.04	0.29434	0.0375046	CG4847
FBgn0011272	4999.17	0.296727	0.0200058	RpL13
FBgn0003941	3358.34	0.30315	0.0156985	RpL40
FBgn0265297	12239.6	0.305683	0.0381152	pAbp
FBgn0037351	4884.33	0.307867	0.0463467	RpL13A
FBgn0003261	2107.94	0.311722	0.0103317	Rm62
FBgn0037443	535.418	0.315524	0.0327934	Dmtn
FBgn0034138	4849.58	0.31648	0.0337915	RpS15
FBgn0001942	6564.55	0.318087	0.0251387	eIF4A
FBgn0015245	1514.92	0.32085	0.0409849	Hsp60A
FBgn0005593	5391.57	0.32365	0.00814861	RpL7
FBgn0029092	961.781	0.324092	0.0113105	ced-6
FBgn0011284	4945.28	0.326777	0.0331241	RpS4
FBgn0285949	3676.3	0.328184	0.0250923	RpL31
FBgn0034968	3945.78	0.332538	0.00673579	RpL12
FBgn0003360	8783.14	0.332731	0.0132288	sesB
FBgn0261592	5264.01	0.334373	0.0256714	RpS6
FBgn0028480	1597.87	0.334929	0.0192097	CG17841
FBgn0039757	4860.82	0.335056	0.0186568	RpS7
FBgn0035753	3612.91	0.343269	0.0293576	RpL18
FBgn0086904	1715.97	0.349684	0.000949117	Nacalpha
FBgn0010217	7164.84	0.351189	0.0221153	ATPsynbeta
FBgn0036825	4507.36	0.352532	0.00207195	RpL26
FBgn0010409	4246.42	0.352685	0.0329815	RpL18A
FBgn0015756	4334.72	0.353766	0.00618237	RpL9
FBgn0039857	4793.72	0.355445	0.0372869	RpL6
FBgn0285948	6180.86	0.357605	0.0143245	RpL27A
FBgn0037874	4851.41	0.368193	0.0031817	Tctp
FBgn0030616	3981.63	0.369493	0.000711613	RpL37a
FBgn0035422	3122.24	0.370222	0.0222092	RpL28
FBgn0002590	4058.61	0.371791	0.0229521	RpS5a
FBgn0086687	17060.2	0.376132	0.0229521	Desat1
FBgn0004867	5558.16	0.377989	0.00370985	RpS2
FBgn0000100	6369.97	0.37808	0.00351082	RpLP0
FBgn0037328	2591.47	0.380192	0.0341068	RpL35A
FBgn0030672	565.937	0.380428	0.0223098	CG9281
FBgn0086706	1474.26	0.382613	0.0127289	pix
FBgn0037239	722.472	0.382846	0.0328339	Sfxn1-3
FBgn0029897	3734.62	0.388654	0.00192022	RpL17
FBgn0032774	2702.77	0.38896	0.0204014	CG17549
FBgn0033912	6121.44	0.394285	0.0229521	RpS23
FBgn0261596	3175.91	0.398301	0.00826784	RpS24
FBgn0002593	6347.38	0.399998	0.00814033	RpLP1
FBgn0033699	3961.78	0.406046	0.00995289	RpS11
FBgn0003250	6298.41	0.410714	0.024411	Rh4
FBgn0038834	3782.09	0.41317	0.011757	RpS30
FBgn0032198	515.83	0.414085	0.0284058	eEF1delta
FBgn0037135	1469.87	0.414745	0.0176338	eIF2A
FBgn0026418	614.475	0.41656	0.0229521	Hsc70Cb
FBgn0034398	2138.94	0.418068	0.0189305	CG15098
FBgn0037298	598.196	0.418399	0.0039585	Sccpdh1
FBgn0028833	476.562	0.418984	0.0204014	Cmpk
FBgn0052857	665.357	0.420076	0.0232829	CG32857
FBgn0287234	289.86	0.427177	0.0352317	slf
FBgn0024293	1598.86	0.433113	0.0133804	Spn43Ab
FBgn0039800	1187.04	0.433568	0.0439826	Npc2g
FBgn0064225	13801.2	0.434089	0.0315091	RpL5
FBgn0286213	3362.13	0.438338	0.00774439	RpS12
FBgn0263594	1742.93	0.438438	0.000454746	lost
FBgn0017579	4853.64	0.440763	0.00653377	RpL14
FBgn0017558	863.661	0.444996	0.0422484	Pdk
FBgn0285947	5084.43	0.446471	0.0184654	RpS10b
FBgn0019936	2968.41	0.452652	0.00109943	RpS20
FBgn0031693	381.085	0.453257	0.0204014	Cyp4ac1
FBgn0000017	646.431	0.454781	0.0271846	Abl
FBgn0033079	274.314	0.455525	0.0300959	Fmo-2
FBgn0030693	1283.69	0.456165	0.00134981	sordd1
FBgn0053502	1024.42	0.460259	0.00376736	CG33502
FBgn0015575	1485.09	0.461547	0.00229938	alpha-Est7
FBgn0003517	7457.28	0.463216	0.00109954	sta
FBgn0086710	2689.07	0.463944	0.00454965	RpL30
FBgn0002626	3649.1	0.465354	0.00235226	RpL32
FBgn0010078	5803.23	0.469737	0.032232	RpL23
FBgn0003942	6739.92	0.471095	0.0192034	RpS27A
FBgn0003676	234.834	0.47402	0.0185257	CCT1
FBgn0004465	154.981	0.476314	0.0483136	Su(P)
FBgn0026593	235.648	0.477862	0.0422902	CG5707
FBgn0002622	5665.86	0.480123	0.000488812	RpS3
FBgn0038465	771.795	0.487018	0.0021223	Irc
FBgn0267429	909.405	0.487555	0.0301811	lovit
FBgn0039864	186.878	0.492676	0.0148803	CG11550
FBgn0261608	2623.86	0.493507	0.00535804	RpL37A
FBgn0035227	455.955	0.493962	0.00174723	Iml1
FBgn0010412	4145.14	0.494931	3.46373e-05	RpS19a
FBgn0042201	848.673	0.496864	0.00325849	Nplp3
FBgn0031220	593.84	0.498577	0.00121721	CG4822
FBgn0032200	482.471	0.499475	0.0453878	CG5676
FBgn0030013	210.701	0.501027	0.0361985	GIIIspla2
FBgn0030136	3734.58	0.501877	0.00526573	RpS28b
FBgn0028429	204.928	0.502161	0.0172344	I-2
FBgn0032322	257.435	0.503755	0.0303143	CG16743
FBgn0031538	770.466	0.503828	0.00483056	CG3246
FBgn0040394	146.001	0.504117	0.0464752	CG16903
FBgn0020416	532.41	0.506733	0.019395	Idgf1
FBgn0020622	176.085	0.507119	0.0327934	Pi3K21B
FBgn0011837	291.582	0.509166	0.0104811	Tis11
FBgn0003189	118.592	0.509213	0.0466625	r
FBgn0034494	225.865	0.514109	0.0234647	CG10444
FBgn0040074	2288.54	0.515002	0.000910212	retinin
FBgn0038552	161.73	0.518279	0.0401206	Alg1
FBgn0011705	555.078	0.519805	0.0437664	rost
FBgn0039754	393.974	0.522842	0.00527914	CG9747
FBgn0035348	1188.49	0.523496	0.00898665	CG16758
FBgn0261602	7377.03	0.525981	5.23813e-05	RpL8
FBgn0037290	518.616	0.526666	0.0410064	CG1124
FBgn0013325	4519.25	0.527118	3.0426e-05	RpL11
FBgn0066084	9090.89	0.53037	0.0237982	RpL41
FBgn0033366	463.313	0.533345	0.00207195	Ance-4
FBgn0037548	168.38	0.533505	0.0353177	CG7900
FBgn0061356	522.157	0.534661	0.00770345	Hao
FBgn0038964	133.588	0.540075	0.0246132	Nop56
FBgn0284245	38023.3	0.541886	0.000321237	eEF1alpha1
FBgn0002031	352.601	0.544819	7.58734e-05	Phb1
FBgn0284436	235.97	0.549487	0.0147768	CCT8
FBgn0013679	5346.53	0.550484	0.0200288	mt:ND1
FBgn0013676	39493.4	0.550605	0.0204014	mt:CoIII
FBgn0029608	238.739	0.551638	0.00140004	CG3091
FBgn0030261	111.466	0.552901	0.0383987	CG15203
FBgn0035630	582.926	0.556523	0.000556809	CG10576
FBgn0036734	317.291	0.564709	0.00314156	CG7564
FBgn0004797	329.938	0.567281	0.00221374	mdy
FBgn0040732	770.538	0.570362	0.00229938	CG16926
FBgn0032444	227.708	0.575648	0.00395796	CCT4
FBgn0020389	175.693	0.582506	0.0192097	Papss
FBgn0003231	994.527	0.582725	0.00010731	ref(2)P
FBgn0027348	1059.59	0.583219	0.0038453	bgm
FBgn0287183	1227.51	0.585609	0.0341068	l(3)80Fg
FBgn0024352	228.674	0.590076	0.0154704	Stip1
FBgn0052850	454.598	0.590577	0.0303991	Rnf11
FBgn0031148	158.969	0.595264	0.0176886	Cbs
FBgn0038830	80.4618	0.596586	0.0430416	CG17272
FBgn0039151	727.167	0.597471	0.00207195	CG13607
FBgn0037727	125.065	0.598272	0.0337915	Nepl12
FBgn0033820	7181.71	0.599063	0.000114176	CG4716
FBgn0034290	1193.22	0.603338	0.000882613	CG5773
FBgn0037057	332.257	0.609358	0.0300959	CG10512
FBgn0034140	566.472	0.615122	0.00159152	Lst
FBgn0039611	372.791	0.621452	0.000212362	Nepl18
FBgn0036334	249.938	0.630654	0.000766766	CG11267
FBgn0262850	151.254	0.634498	0.0193357	CR43214
FBgn0038897	90.9206	0.638407	0.0253557	CG5849
FBgn0035076	240.196	0.644069	0.00278981	Ance-5
FBgn0040207	102.656	0.647684	0.00865567	kat80
FBgn0036997	145.729	0.648417	0.0191826	CG5955
FBgn0019932	217.119	0.652557	0.0383831	SamDC
FBgn0031800	90.06	0.655302	0.0412516	CG9497
FBgn0035791	292.653	0.656369	0.0153711	CG8539
FBgn0039801	397.12	0.660444	0.0011291	Npc2h
FBgn0034479	246.277	0.660913	0.00368962	CG8654
FBgn0261284	71.3032	0.663318	0.0456211	bou
FBgn0036752	94.2337	0.668578	0.00944731	Adgf-A
FBgn0023178	365.443	0.672269	0.0189298	Pdf
FBgn0030086	278.857	0.673009	0.000270019	CCT2
FBgn0030041	2201	0.674288	0.000165396	CG12116
FBgn0266599	10251.2	0.683031	4.99028e-08	Hsc70-4
FBgn0263321	240.801	0.684643	0.0194275	CG43402
FBgn0030554	52.6577	0.701366	0.0395451	CG1434
FBgn0031389	147.127	0.704495	0.0104528	CG4259
FBgn0036342	71.8153	0.711436	0.0488497	CG11279
FBgn0026196	146.72	0.713741	0.000488812	nop5
FBgn0051549	104.412	0.713952	0.00895402	CG31549
FBgn0085638	110.657	0.714052	0.0293576	CG41378
FBgn0013688	741.995	0.714535	0.0102486	mt:srRNA
FBgn0267408	620.269	0.719991	9.57939e-06	AOX1
FBgn0039298	127.627	0.722518	0.00389562	to
FBgn0029980	71.5451	0.728453	0.0244071	Dhdds
FBgn0015568	372.692	0.733668	1.10361e-06	alpha-Est1
FBgn0040323	73.6214	0.747507	0.0204014	GNBP1
FBgn0003062	136.83	0.75009	0.00034172	Fib
FBgn0013307	492.518	0.75471	2.98265e-06	Odc1
FBgn0015038	62.677	0.764705	0.0345397	Cyp9b1
FBgn0050295	54.1485	0.777963	0.0380821	Ipk1
FBgn0037819	408.064	0.785285	0.00631656	Phyhd1
FBgn0038236	311.314	0.785679	0.00376736	Cyp313a1
FBgn0259715	1593.1	0.787028	1.34605e-08	CG42369
FBgn0036921	787.687	0.787249	4.36523e-05	RhoGDI
FBgn0263510	105.218	0.791568	0.000935382	nclb
FBgn0039856	216.593	0.793221	1.93996e-05	CG1774
FBgn0010621	238.913	0.793234	0.000323019	CCT5
FBgn0001168	265.764	0.795363	0.00376736	h
FBgn0031805	77.0913	0.809063	0.00826784	Nepl4
FBgn0039612	48.1467	0.812963	0.0410064	Nepl19
FBgn0035593	130.815	0.821328	0.000125249	CG4603
FBgn0000052	699.723	0.823969	0.000850274	Pfas
FBgn0037248	68.319	0.82449	0.00493487	srl
FBgn0034761	496.445	0.824885	2.60641e-05	CG4250
FBgn0035968	76.8502	0.831375	0.0037524	Slc45-1
FBgn0038160	603.864	0.849342	1.61092e-08	CG9759
FBgn0036875	91.3041	0.862657	0.00134981	CG9449
FBgn0032614	135.468	0.867165	1.10992e-05	CG13284
FBgn0041180	1296.77	0.878303	5.31518e-15	Tep4
FBgn0034215	251.648	0.879919	0.000172418	Mtap
FBgn0039564	98.24	0.88003	0.00155879	Nep7
FBgn0267505	94.3881	0.883516	0.00427916	pre-rRNA:CR45845
FBgn0036597	75.9912	0.887458	0.0229521	CG4962
FBgn0267507	271.459	0.888975	5.70862e-05	pre-rRNA:CR45847
FBgn0052103	748.375	0.894303	1.1949e-08	SCaMC
FBgn0050489	213.564	0.895976	0.000334127	Cyp12d1-p
FBgn0040942	71.5195	0.903363	0.0453878	CG12643
FBgn0029804	129.221	0.916912	1.25062e-05	CG3097
FBgn0287592	65.2249	0.917399	0.00474639	CG46462
FBgn0053639	63.607	0.91772	0.00331324	CG33639
FBgn0032264	248.034	0.922907	3.08791e-06	Lip4
FBgn0054054	102.097	0.926281	0.0147197	CG34054
FBgn0261989	67.363	0.934462	0.00187725	CG42807
FBgn0031484	55.7286	0.937358	0.00474259	CG3165
FBgn0051436	107.093	0.940005	0.000321237	CG31436
FBgn0029648	57.1483	0.941612	0.00898665	CG3603
FBgn0031263	70.4968	0.944834	0.0120676	Tspo
FBgn0051664	68.4467	0.952131	0.0100495	CG31664
FBgn0023129	1113.28	0.957731	0.000265864	aay
FBgn0263780	124.029	0.961392	3.02586e-05	CG17684
FBgn0267506	180.686	0.964983	3.0426e-05	pre-rRNA:CR45846
FBgn0000473	276.183	0.980612	1.94573e-10	Cyp6a2
FBgn0029969	325.356	0.997476	2.39899e-11	CG10932
FBgn0044050	175.456	1.00111	0.000820685	Ilp3
FBgn0050428	46.0771	1.03495	0.00300577	CG30428
FBgn0033775	159.63	1.0603	7.40754e-05	Cyp9h1
FBgn0033769	87.2337	1.07046	2.82832e-05	CG8768
FBgn0028978	93.6651	1.07474	1.72244e-06	trbl
FBgn0010246	103.647	1.07712	0.000284486	Myo61F
FBgn0015268	69.6862	1.07993	0.0133804	Nap1
FBgn0038525	20.5305	1.09656	0.0302257	CG14329
FBgn0266304	52.2733	1.09972	0.0118006	asRNA:CR44969
FBgn0031645	1356.77	1.14436	7.40888e-07	CG3036
FBgn0016926	1070.97	1.16288	3.10644e-09	Pino
FBgn0035591	95.9601	1.16292	6.2566e-07	CG4611
FBgn0032286	63.778	1.18025	0.000224711	CG7300
FBgn0052581	417.724	1.18198	1.991e-16	sordd2
FBgn0267704	248.494	1.18804	9.23396e-07	lncRNA:flam
FBgn0037229	49.6111	1.20904	0.000488812	flip
FBgn0270926	360.759	1.21336	4.0641e-06	AsnS
FBgn0265541	31.593	1.23504	0.00449939	CR44391
FBgn0051810	47.5031	1.23993	0.00155526	CG31810
FBgn0033065	485.85	1.26163	9.28764e-10	Cyp6w1
FBgn0030103	24.6644	1.26179	0.0140108	Obp8a
FBgn0001257	109.786	1.27694	6.91584e-05	ImpL2
FBgn0030482	376.859	1.28264	0.0179323	CG1673
FBgn0058469	1107.02	1.29318	1.08418e-12	lncRNA:CR40469
FBgn0260995	266.18	1.29696	1.32159e-08	dpr21
FBgn0265070	40.2641	1.30554	0.00187725	asRNA:CR44181
FBgn0031925	161.775	1.30896	1.86086e-07	Cyp4d21
FBgn0036772	44.5291	1.31097	1.62348e-05	CG5290
FBgn0034335	117.847	1.33788	5.47566e-08	GstE1
FBgn0262108	38.3827	1.35888	0.00109943	lncRNA:CR42861
FBgn0051780	43.7354	1.37691	0.00202304	CG31780
FBgn0035094	19.3536	1.39375	0.0189305	CG9380
FBgn0051955	51.3857	1.46063	0.000224711	CG31955
FBgn0037646	107.267	1.48951	6.37734e-10	CAHbeta
FBgn0287454	157.563	1.49971	1.9526e-11	Pa1
FBgn0030588	93.4218	1.50396	1.05802e-07	CG9521
FBgn0267161	2567.75	1.51583	0.00626509	asRNA:CR45601
FBgn0264517	18.4077	1.53288	0.0282914	asRNA:CR43916
FBgn0050101	26.0944	1.55571	0.00997534	Vajk4
FBgn0263106	959.104	1.5597	0.00206262	DnaJ-1
FBgn0001234	1635.26	1.56515	7.34564e-14	lncRNA:Hsromega
FBgn0037151	17.939	1.60768	0.00673579	CG7130
FBgn0086708	651.073	1.68494	9.78034e-30	stv
FBgn0039316	200.538	1.78075	1.32644e-06	CG11893
FBgn0062928	72.6362	1.81841	4.33271e-10	hpRNA:CR33940
FBgn0034480	99.4633	1.83224	7.5824e-13	CG16898
FBgn0026144	10.0277	1.86591	0.0223098	CBP
FBgn0001233	3993.69	1.89563	1.48369e-20	Hsp83
FBgn0053092	15.2525	1.98787	0.0186568	P5CDh2
FBgn0051809	29.9315	1.99431	4.6375e-05	CG31809
FBgn0262570	38.8679	2.19873	4.58096e-10	CG43110
FBgn0001224	284.723	2.30193	0.000986132	Hsp23
FBgn0039459	24.6813	2.30485	5.06097e-06	IntS12
FBgn0040256	249.012	2.35392	1.48369e-20	Ugt35C1
FBgn0034364	22.1147	2.37871	0.000403222	CG5493
FBgn0265718	16.9203	2.41435	0.00654148	lncRNA:CR44525
FBgn0040524	18.4578	2.74902	1.87569e-07	CG11052
FBgn0001225	640.049	2.89819	0.0373521	Hsp26
FBgn0085237	4.1408	2.91491	0.0466385	CG34208
FBgn0003996	542.115	3.04024	2.34228e-09	w
FBgn0001230	780.192	3.22155	0.00188004	Hsp68
FBgn0001226	231.765	3.33159	0.0126443	Hsp27
FBgn0004034	10.9318	3.3351	0.000766766	y
FBgn0267659	25.6158	3.3355	3.60898e-13	lncRNA:CR45997
FBgn0013279	3255.48	3.5472	0.0204014	Hsp70Bc
FBgn0032187	8.74152	3.54871	0.000344432	CG4839
FBgn0013278	2343.25	3.56723	0.0204014	Hsp70Bb
FBgn0013277	765.255	3.59964	0.0189305	Hsp70Ba
FBgn0262150	21.222	3.606	0.00483056	CG42876
FBgn0052207	17.8358	4.33342	7.16014e-06	hpRNA:CR32207
FBgn0265533	5.67263	4.56077	0.0176338	CR44383
FBgn0005670	50.3238	5.04829	5.31518e-15	Cyp4d1
FBgn0000564	35.147	5.23076	0.000103411	Eh
FBgn0036320	4.1628	5.35924	0.00283964	CG10943
FBgn0032435	6.25141	5.42437	0.00168762	Oatp33Eb
FBgn0051219	27.1501	7.87765	1.82688e-08	CG31219

## Sheet: HttQ120 | elav
geneId	baseMean	log2FoldChange	padj	SYMBOL
FBgn0037410	51.3033	-6.63826	2.85033e-13	Osi2
FBgn0267472	3.81929	-5.86266	0.000127596	asRNA:CR45822
FBgn0085417	45.5144	-5.07422	1.46766e-14	natalisin
FBgn0267936	2.41625	-4.50537	0.00710745	lncRNA:CR46216
FBgn0267185	1.61658	-3.85845	0.0342754	lncRNA:CR45625
FBgn0038047	24.0118	-3.71544	9.73879e-14	CG5245
FBgn0265084	16.9946	-3.68861	5.66652e-09	CG44195
FBgn0267302	3.8656	-3.67942	0.0244305	asRNA:CR45738
FBgn0037870	6.92051	-3.57855	0.0217465	CG18577
FBgn0033729	2.43379	-3.31307	0.0306296	Cpr49Af
FBgn0038676	5.20662	-3.19255	0.0201782	CG6026
FBgn0044048	43.4508	-3.1606	9.29215e-15	Ilp5
FBgn0038343	39.1617	-3.05901	2.44711e-14	Trissin
FBgn0051036	49.6811	-3.00932	1.3062e-17	CG31036
FBgn0034972	7.02289	-2.97189	0.00103934	CG10339
FBgn0036937	6.02314	-2.95541	0.00339547	Ir76b
FBgn0261714	838.147	-2.84515	1.17474e-52	Cpn
FBgn0085520	2.59417	-2.81756	0.0356504	CR40801
FBgn0266382	6.4945	-2.79637	0.0182409	asRNA:CR45024
FBgn0031775	13.8736	-2.74271	2.62968e-06	CG9150
FBgn0033936	307.209	-2.73712	1.10133e-49	Achl
FBgn0085350	10.5066	-2.73203	0.000118642	inaF-C
FBgn0031690	7.7631	-2.7233	0.00916986	CG7742
FBgn0053527	28.954	-2.64379	6.67975e-10	SIFa
FBgn0038912	533.808	-2.60341	1.71563e-55	CG6656
FBgn0032336	172.213	-2.58994	9.30961e-29	AstC
FBgn0027562	196.791	-2.57611	7.9551e-31	CG10345
FBgn0050446	24.1003	-2.56343	2.16929e-08	Tdc2
FBgn0028494	15.1316	-2.52694	2.43431e-05	CG6424
FBgn0037171	7.22347	-2.52642	0.00534497	CG14459
FBgn0259918	259.641	-2.49714	1.32403e-11	inaF-B
FBgn0036713	131.855	-2.4703	5.9535e-29	Mip
FBgn0286782	6.64312	-2.45727	0.00744989	flz
FBgn0042201	848.673	-2.44812	4.56621e-70	Nplp3
FBgn0267635	6.83961	-2.44106	0.00112541	lncRNA:CR45973
FBgn0053548	458.009	-2.43644	1.25422e-52	SmydA-8
FBgn0267435	4288.51	-2.33578	4.74693e-51	chp
FBgn0038447	10.8866	-2.32504	0.000981533	CG14892
FBgn0031999	72.6171	-2.32267	7.17894e-19	CG8419
FBgn0037167	103.306	-2.32158	5.55859e-07	CG11425
FBgn0030218	130.838	-2.31633	1.05258e-15	CG1628
FBgn0024997	87.1256	-2.30457	1.28788e-18	CG2681
FBgn0035187	62.5253	-2.29998	1.04842e-13	Trh
FBgn0086367	1101.7	-2.27197	1.92889e-65	t
FBgn0264904	122.347	-2.23671	5.38705e-17	asRNA:CR44095
FBgn0030615	32.7342	-2.22968	6.1695e-09	Cyp4s3
FBgn0086673	8.57585	-2.2265	0.00711444	CG13272
FBgn0035969	23.9222	-2.22093	1.42965e-05	CG4476
FBgn0266736	7.11004	-2.20245	0.0136146	asRNA:CR45209
FBgn0013813	15.8292	-2.19782	9.75064e-06	Dhc98D
FBgn0259985	776.972	-2.19346	1.90243e-85	Mppe
FBgn0034219	8.64186	-2.16931	0.0019211	mthl4
FBgn0033442	9.63495	-2.15085	0.00289839	CG1690
FBgn0261575	1632.41	-2.13218	1.81411e-10	tobi
FBgn0050263	30.6553	-2.10233	7.22113e-07	stum
FBgn0050411	5.87202	-2.10164	0.0138856	CG30411
FBgn0001263	2006.1	-2.09915	2.60962e-28	inaD
FBgn0264077	4.15096	-2.09706	0.0448453	Cnx14D
FBgn0002938	10535.9	-2.08199	1.39029e-36	ninaC
FBgn0039479	14.6859	-2.03345	0.00064094	CG14257
FBgn0000206	660.875	-2.02581	1.56582e-22	boss
FBgn0002940	95112.3	-1.99501	4.64673e-73	ninaE
FBgn0012344	303.283	-1.98693	1.62976e-38	Dh44
FBgn0032538	37.09	-1.97348	4.37395e-10	Vajk2
FBgn0039040	147.717	-1.96473	5.82443e-22	CG13833
FBgn0263077	1717.76	-1.95282	4.48288e-55	M7BP
FBgn0038439	9.01407	-1.94157	0.00829185	Cad89D
FBgn0028888	153.464	-1.93638	5.69079e-24	CG4168
FBgn0011676	80.3936	-1.93216	3.55029e-15	Nos
FBgn0265759	11.8324	-1.92219	0.00208264	lncRNA:CR44566
FBgn0030408	8.64392	-1.92001	0.0134705	CG11085
FBgn0051119	53.5951	-1.91553	3.54185e-10	HDAC11
FBgn0033158	4.98758	-1.91503	0.0454391	CG12164
FBgn0005619	227.81	-1.89263	1.85544e-24	Hdc
FBgn0031414	983.017	-1.89157	2.53165e-31	eys
FBgn0005614	7255.8	-1.88122	8.08088e-20	trpl
FBgn0040299	65.1628	-1.87675	4.17609e-13	Myo28B1
FBgn0029838	17.9822	-1.86762	0.000188688	CG4666
FBgn0033502	27.5448	-1.849	1.32997e-05	CG12910
FBgn0264087	1223.93	-1.84546	9.3354e-37	Slob
FBgn0032895	26.9771	-1.84493	6.95036e-06	twit
FBgn0264820	9.18177	-1.84013	0.0105031	CR44028
FBgn0036839	13.8212	-1.83124	0.000904305	SmydA-2
FBgn0287610	8.7066	-1.82401	0.0215613	asRNA:CR46479
FBgn0003861	10080.2	-1.81397	6.65039e-24	trp
FBgn0035880	1701.92	-1.81027	1.94581e-21	Culd
FBgn0024943	919.289	-1.79035	1.59159e-25	PIP82
FBgn0267792	73.7887	-1.78183	5.18368e-14	rgr
FBgn0026190	7.78934	-1.77271	0.0204722	PH4alphaMP
FBgn0034956	8.0867	-1.76292	0.0196037	CG4324
FBgn0043005	23.3846	-1.76229	5.30601e-05	prt
FBgn0259167	9.07429	-1.75655	0.00880024	CG42272
FBgn0033367	122.604	-1.75498	0.000318901	PPO2
FBgn0035921	17.694	-1.74279	0.0013309	CG13305
FBgn0004795	177.28	-1.72496	5.93334e-20	retn
FBgn0085431	14.9473	-1.72053	0.00308761	Sol1
FBgn0004784	2458.77	-1.7115	8.45576e-48	inaC
FBgn0036381	519.128	-1.69995	0.00140853	CG8745
FBgn0086348	89.3734	-1.69287	4.75399e-13	se
FBgn0259713	12.5955	-1.69132	0.00581002	CG42367
FBgn0259210	398.555	-1.66385	2.03729e-33	prom
FBgn0031542	13.0016	-1.66078	0.00596959	CG15414
FBgn0015591	100.376	-1.65838	6.25008e-15	AstA
FBgn0028956	7.23019	-1.65761	0.0191059	mthl3
FBgn0034136	26.5455	-1.65517	2.43168e-05	DAT
FBgn0260866	265.705	-1.63656	1.63606e-22	dnr1
FBgn0264002	8.67445	-1.63144	0.0288439	MsR2
FBgn0031765	16.0963	-1.62898	0.0030016	CG9109
FBgn0000121	44267.8	-1.60988	1.11249e-44	Arr2
FBgn0037896	130.89	-1.60608	2.79479e-08	ninaG
FBgn0034660	27.588	-1.60424	8.85512e-06	Loxl2
FBgn0083970	98.3877	-1.59621	2.7785e-11	CG34134
FBgn0266624	10.5326	-1.59393	0.0165003	asRNA:CR45131
FBgn0003249	2822.09	-1.57942	1.77935e-23	Rh3
FBgn0039232	73.4756	-1.57685	1.96178e-08	sosie
FBgn0263512	11.717	-1.57038	0.00817146	Vsx2
FBgn0039481	15.0442	-1.56804	0.0103256	Cpr97Eb
FBgn0087005	1806.61	-1.55529	6.52663e-40	rtp
FBgn0039696	40.5973	-1.55124	2.38248e-06	Rnb
FBgn0036815	20.5564	-1.54762	0.000287807	HipHop
FBgn0034069	29.5781	-1.54751	2.42733e-05	CG8401
FBgn0053926	199.513	-1.5365	0.0025617	CG33926
FBgn0000715	27.9305	-1.53641	5.81578e-05	FMRFa
FBgn0038301	44.1111	-1.53026	7.20715e-08	CG6654
FBgn0259231	15.4906	-1.48769	0.0101283	CCKLR-17D1
FBgn0031835	305.919	-1.48128	3.85201e-21	Dpp10
FBgn0033730	77.2805	-1.48023	4.89416e-09	Cpr49Ag
FBgn0051205	266.984	-1.4763	1.58914e-16	CG31205
FBgn0034490	7.52483	-1.45561	0.0471259	CG9864
FBgn0028544	11.1435	-1.45459	0.0191725	Vajk3
FBgn0036790	23.8275	-1.45329	0.00030877	AstC-R1
FBgn0039808	167.565	-1.43807	4.14679e-15	CG12071
FBgn0000120	34220.9	-1.43523	1.06555e-21	Arr1
FBgn0016123	161.016	-1.40171	5.93141e-15	Alp4
FBgn0030921	38.1102	-1.39656	5.11498e-05	CG6290
FBgn0036836	29.4496	-1.39631	0.000291234	CG11619
FBgn0003515	32.1951	-1.39321	0.00026889	st
FBgn0035873	30.1593	-1.39071	0.000514323	CG13670
FBgn0033544	1155.37	-1.38953	1.71114e-26	CG7220
FBgn0050054	173.792	-1.38833	5.1635e-12	CG30054
FBgn0035255	13.1419	-1.36771	0.0103815	RabX5
FBgn0284257	1090.63	-1.36662	7.35738e-28	Ttd14
FBgn0013767	70.013	-1.36372	5.2853e-09	Crz
FBgn0016081	692.206	-1.35934	1.05281e-24	fry
FBgn0033067	837.576	-1.35868	1.48209e-26	CG11211
FBgn0052191	216.082	-1.34634	1.50329e-15	CG32191
FBgn0032249	181.728	-1.33391	1.03923e-14	TBC1D16
FBgn0033464	80.5377	-1.32998	6.84563e-09	CG1441
FBgn0020270	54.1738	-1.32856	9.03306e-08	mre11
FBgn0032609	10.3491	-1.32773	0.0471494	CG13280
FBgn0036768	11.15	-1.32328	0.0223683	CG7402
FBgn0051038	537.651	-1.31928	4.00836e-24	CG31038
FBgn0050418	36.7578	-1.31915	7.84509e-05	nord
FBgn0026438	1176.54	-1.31177	2.47833e-27	Eaat2
FBgn0004919	772.646	-1.31171	1.52556e-19	gol
FBgn0029524	15.611	-1.30785	0.00871428	CG3176
FBgn0020621	882.494	-1.30644	3.85848e-24	Pkn
FBgn0085209	33.1094	-1.30283	0.000262607	CG34180
FBgn0004167	803.262	-1.29814	8.70557e-20	kst
FBgn0039722	120.192	-1.29533	2.09112e-11	Capa
FBgn0032381	16.7807	-1.28598	0.0171502	Mal-B1
FBgn0259896	50.4794	-1.28546	0.00036851	NimC1
FBgn0030555	513.847	-1.28131	1.47301e-20	Fbxl4
FBgn0011582	88.1323	-1.27635	1.8301e-08	Dop1R1
FBgn0029814	722.45	-1.27019	1.37129e-25	CG15765
FBgn0085334	30.1199	-1.26949	0.000668009	CG34305
FBgn0037164	21.8183	-1.26808	0.00261516	CG11438
FBgn0001098	1580.99	-1.25834	1.22453e-21	Gdh
FBgn0038143	2096.81	-1.25758	1.04656e-23	CG9813
FBgn0262738	6372.09	-1.25098	1.99872e-38	norpA
FBgn0035896	594.567	-1.24973	4.28016e-18	CG6983
FBgn0039916	281.911	-1.24928	5.01565e-16	Ekar
FBgn0026616	273.771	-1.24896	1.22648e-09	alpha-Man-IIb
FBgn0039816	82.6836	-1.24624	4.98517e-06	CG11317
FBgn0038398	82.8712	-1.24016	6.06427e-08	sxe2
FBgn0033054	596.535	-1.23568	2.17154e-17	CG14591
FBgn0037295	35.8393	-1.23532	0.0011752	dpr16
FBgn0051191	39.1409	-1.23401	0.000383549	CG31191
FBgn0031649	187.573	-1.23341	1.70626e-11	hoe2
FBgn0052111	14.5042	-1.2316	0.0262066	lncRNA:CR32111
FBgn0038295	51.9928	-1.22636	1.61225e-05	Gyc88E
FBgn0035481	485.264	-1.22524	2.78746e-12	CG12605
FBgn0010350	1956.91	-1.22244	1.16785e-25	Cds
FBgn0035023	462.261	-1.22139	1.25466e-12	ITP
FBgn0036629	11.6064	-1.21735	0.0456176	GluRS-m
FBgn0004179	696.124	-1.21714	5.31579e-32	Csp
FBgn0051646	41.0477	-1.21652	0.000287127	DIP-theta
FBgn0020307	61.5843	-1.21398	1.18182e-06	dve
FBgn0026059	639.605	-1.21387	1.04213e-21	Mhcl
FBgn0010414	49.4761	-1.21003	2.27648e-05	SerT
FBgn0004397	449.14	-1.20976	2.59792e-17	Vinc
FBgn0014133	691.051	-1.20781	9.04517e-27	bif
FBgn0038092	43.2577	-1.20679	0.000131399	beat-Vb
FBgn0041630	319.32	-1.20475	8.86906e-12	Hexo1
FBgn0035287	180.769	-1.2009	5.32474e-13	CG13937
FBgn0263973	33.2519	-1.19406	0.000691409	jv
FBgn0017561	122.723	-1.19079	4.43089e-09	Ork1
FBgn0037950	64.6917	-1.1898	3.47627e-06	HisCl1
FBgn0015774	222.858	-1.18869	9.40916e-14	NetB
FBgn0259108	1951.14	-1.18736	1.56074e-09	futsch
FBgn0035398	12.2263	-1.18695	0.0426334	Cht7
FBgn0000723	298.513	-1.18598	2.49727e-12	FER
FBgn0028658	48.0297	-1.18156	0.000341165	Adat1
FBgn0042630	40.0947	-1.17517	0.000255642	Sox21b
FBgn0033368	139.527	-1.17474	6.41624e-09	CG13743
FBgn0002878	15.8177	-1.1697	0.0307319	mus101
FBgn0053094	780.424	-1.16705	7.92585e-17	Synd
FBgn0037721	145.619	-1.16159	1.5905e-10	CG9427
FBgn0031627	353.463	-1.15212	6.64542e-17	fipi
FBgn0043792	74.1311	-1.15128	1.78789e-06	CG30427
FBgn0261547	425.973	-1.14542	2.66679e-12	Exn
FBgn0037976	173.02	-1.14175	5.27172e-10	Tk
FBgn0037546	66.2335	-1.13723	1.42457e-05	mAChR-B
FBgn0034137	28.5888	-1.13578	0.00336498	CG4945
FBgn0050419	45.0488	-1.12968	0.000953402	CG30419
FBgn0261871	43.4064	-1.12807	0.000211088	dpr2
FBgn0027084	211.395	-1.12653	2.32867e-06	LysRS
FBgn0015032	24.2537	-1.12579	0.00317101	Cyp4c3
FBgn0004623	3557.7	-1.12519	3.04164e-25	Gbeta76C
FBgn0039155	55.4547	-1.12462	1.10117e-05	Kal1
FBgn0036259	22.3625	-1.12459	0.0180031	CG9760
FBgn0028582	1438.92	-1.12018	8.0177e-25	lqf
FBgn0264598	612.554	-1.1193	2.69429e-18	PsGEF
FBgn0033960	40.4844	-1.1147	0.000651205	CG10151
FBgn0032741	130.81	-1.11059	5.06656e-09	Sidpn
FBgn0050033	104.762	-1.10949	1.16661e-05	CG30033
FBgn0013995	695.172	-1.10636	1.71302e-20	Calx
FBgn0039203	61.7412	-1.10599	5.55495e-05	CG13618
FBgn0004652	303.884	-1.1026	1.34489e-14	fru
FBgn0261929	34.6668	-1.10198	0.00317101	5-HT2B
FBgn0031116	190.893	-1.10197	5.18211e-10	CG1695
FBgn0052183	78.9508	-1.09992	1.85802e-06	Ccn
FBgn0053203	277.848	-1.09847	5.40666e-09	CG33203
FBgn0263110	223.542	-1.09694	2.76308e-10	CG43367
FBgn0034286	78.9674	-1.09495	2.67143e-05	dpr13
FBgn0039419	149.299	-1.09357	1.0115e-09	CG12290
FBgn0000287	67.5729	-1.0923	1.77253e-05	salr
FBgn0003053	135.222	-1.09126	5.88773e-08	peb
FBgn0262728	1073.74	-1.08922	2.87517e-17	Pal2
FBgn0010453	22.3423	-1.08875	0.007113	Wnt4
FBgn0036579	276.751	-1.0874	3.2895e-13	Tmx3
FBgn0053543	99.6716	-1.0843	6.68332e-08	CG33543
FBgn0261090	100.886	-1.08227	8.86669e-06	Sytbeta
FBgn0261788	3478.72	-1.0774	4.04859e-19	Ank2
FBgn0010194	62.6377	-1.07714	7.66992e-05	Wnt5
FBgn0031306	1433.62	-1.07655	1.20732e-14	CG4577
FBgn0036837	3171.35	-1.07624	3.25571e-09	CG18135
FBgn0035914	204.873	-1.06939	2.45273e-11	CG6282
FBgn0039298	127.627	-1.06913	2.24489e-06	to
FBgn0267428	48.3779	-1.06851	0.000399156	DIP-lambda
FBgn0028496	208.099	-1.06548	7.4045e-09	CG30116
FBgn0039530	153.123	-1.06369	8.80979e-08	Tusp
FBgn0039054	1591.64	-1.0629	9.13968e-25	Cow
FBgn0035245	49.5905	-1.06164	0.00054879	GC
FBgn0288310	396.939	-1.06159	2.02347e-11	mv
FBgn0263934	40.9251	-1.05993	0.00197086	esn
FBgn0265959	652.356	-1.05645	3.01173e-23	rdgC
FBgn0033579	17.7523	-1.05632	0.037558	CG13229
FBgn0259245	56.7765	-1.0523	0.000303926	DIP-beta
FBgn0038733	219.552	-1.05154	9.16859e-12	Acsx3
FBgn0003068	202.095	-1.05049	1.23139e-05	per
FBgn0033697	18.1226	-1.0502	0.0349817	Cyp6t3
FBgn0001624	867.39	-1.04786	1.5053e-18	dlg1
FBgn0032796	193.961	-1.04695	2.36248e-11	cyst
FBgn0037811	36.8714	-1.04657	0.00392197	CG12592
FBgn0004876	293.827	-1.04292	6.50058e-13	cdi
FBgn0036285	33.1567	-1.04096	0.00380922	toe
FBgn0031275	93.6664	-1.03474	1.37308e-06	GABA-B-R3
FBgn0025625	188.584	-1.03218	3.37213e-09	Sik2
FBgn0032681	82.5165	-1.0314	4.03632e-06	CG10283
FBgn0029167	227.238	-1.03081	9.80073e-06	Hml
FBgn0000711	1071.94	-1.03071	4.8288e-19	flw
FBgn0031908	131.945	-1.03071	7.84032e-06	CG5177
FBgn0034959	253.084	-1.02936	9.10539e-11	Xxylt
FBgn0030828	197.774	-1.02689	1.49515e-07	CG5162
FBgn0036733	57.7424	-1.02599	0.000163543	U4-U6-60K
FBgn0264005	18.1988	-1.02585	0.0474492	Hmx
FBgn0041097	130.404	-1.02456	1.10138e-06	robo3
FBgn0261648	26.5822	-1.02454	0.0124784	salm
FBgn0052204	65.1418	-1.02406	0.000381922	CG32204
FBgn0026593	235.648	-1.02376	1.61636e-08	CG5707
FBgn0000633	154.754	-1.01843	5.86233e-06	tei
FBgn0013973	158.904	-1.01792	3.98304e-08	Gycbeta100B
FBgn0267252	9409.15	-1.01783	1.31267e-30	Ggamma30A
FBgn0033494	102.673	-1.01739	1.53074e-06	KCNQ
FBgn0085382	136.257	-1.01683	2.33032e-08	CG34353
FBgn0052281	19.224	-1.01614	0.0396041	CG32281
FBgn0033836	37.6131	-1.01586	0.00370409	CG18278
FBgn0030358	166.413	-1.01413	6.94147e-07	CG10362
FBgn0004168	97.2751	-1.0122	2.35454e-05	5-HT1A
FBgn0030607	184.657	-1.00665	8.6591e-07	dob
FBgn0036764	42.3497	-1.00539	0.0139276	CG5535
FBgn0033985	36.3531	-1.00434	0.00389594	CG10257
FBgn0052475	95.0643	-1.0038	2.27648e-05	mthl8
FBgn0029839	81.8113	-0.995652	3.16402e-05	CG4660
FBgn0003091	603.375	-0.992124	2.30924e-11	Pkc53E
FBgn0028979	29.4923	-0.991354	0.0134165	tio
FBgn0015622	898.549	-0.989405	9.36825e-06	Cnx99A
FBgn0031450	252.372	-0.989099	9.89403e-07	Hrs
FBgn0032840	472.276	-0.988744	9.21486e-13	sNPF
FBgn0051363	374.306	-0.987999	2.80947e-13	Jupiter
FBgn0051665	578.58	-0.98771	1.75758e-13	wry
FBgn0038055	100.925	-0.986391	3.1067e-06	trus
FBgn0003137	550.406	-0.985294	2.29721e-06	Ppn
FBgn0038429	30.7971	-0.984895	0.00711444	CG14882
FBgn0035010	34.9138	-0.983796	0.0173478	CG13579
FBgn0038617	153.026	-0.983739	5.10955e-08	Wdr37
FBgn0029147	70.0689	-0.982847	0.00114131	NtR
FBgn0003011	36.4015	-0.982176	0.0070809	ort
FBgn0030954	21.1368	-0.981604	0.03557	CCKLR-17D3
FBgn0067864	234.997	-0.979821	4.86839e-11	Patj
FBgn0030367	82.9842	-0.977441	8.54271e-06	Cyp311a1
FBgn0039089	98.3019	-0.97521	1.12586e-05	beat-IV
FBgn0014033	55.697	-0.974785	0.00915494	Sr-CI
FBgn0024836	100.472	-0.973714	5.66581e-05	stan
FBgn0011828	254.894	-0.973087	2.09919e-10	Pxn
FBgn0053517	50.8608	-0.973067	0.000807991	Dop2R
FBgn0052512	62.9534	-0.971708	0.000933117	CG32512
FBgn0052547	37.0136	-0.970329	0.00443902	CG32547
FBgn0051051	25.0208	-0.968383	0.0303309	CG31051
FBgn0020269	147.301	-0.967849	4.90195e-07	mspo
FBgn0266580	164.371	-0.967313	1.21643e-06	Gp210
FBgn0032479	865.362	-0.963989	4.97124e-12	CG16974
FBgn0042177	322.075	-0.963105	3.23344e-07	Arts
FBgn0053516	62.201	-0.963019	0.000259051	dpr3
FBgn0266084	208.933	-0.960772	3.28481e-10	Fhos
FBgn0031858	373.408	-0.959145	4.28917e-11	CG17378
FBgn0031925	161.775	-0.953029	0.000255776	Cyp4d21
FBgn0259099	27.8664	-0.952077	0.012761	DCX-EMAP
FBgn0036714	71.0645	-0.951541	0.000108927	CG7692
FBgn0083975	82.1472	-0.943782	6.33811e-05	Nlg4
FBgn0013342	2824.5	-0.943534	3.97321e-15	nSyb
FBgn0029930	56.2961	-0.943025	0.00147735	CG12541
FBgn0085447	158.989	-0.942401	6.3826e-05	sif
FBgn0039688	471.475	-0.941682	1.38284e-12	Kul
FBgn0037028	348.932	-0.941481	3.17811e-10	CG3618
FBgn0263006	3444.22	-0.941076	2.96591e-15	SERCA
FBgn0028374	216.494	-0.938134	2.7903e-07	Hug
FBgn0037993	51.8584	-0.935707	0.000875664	dpr15
FBgn0037908	35.181	-0.933413	0.0102007	dpr5
FBgn0031461	247.887	-0.932099	0.000222852	daw
FBgn0034657	23.758	-0.929468	0.021163	LBR
FBgn0036046	430.152	-0.927972	5.01129e-07	Ilp2
FBgn0035207	479.459	-0.927292	1.20431e-12	Herc4
FBgn0053970	265.356	-0.92636	4.1903e-10	osy
FBgn0052333	167.482	-0.92631	2.60031e-07	CG32333
FBgn0262508	1155.56	-0.926205	4.17609e-13	CG43078
FBgn0010482	214.179	-0.922976	1.35606e-07	hlk
FBgn0028645	60.3789	-0.921313	0.000471933	beat-Ib
FBgn0015400	135.303	-0.920751	3.99435e-06	kek2
FBgn0038862	284.268	-0.91921	1.30376e-07	Usp8
FBgn0005391	59855	-0.919133	3.4345e-06	Yp2
FBgn0040351	87.639	-0.91862	0.000112614	CG11638
FBgn0000557	3538.42	-0.918309	4.82649e-18	eEF1alpha2
FBgn0016672	985.437	-0.914149	4.84812e-16	Ipp
FBgn0030027	113.212	-0.912186	0.000158378	CG1632
FBgn0051072	309.04	-0.911613	4.33722e-10	Lerp
FBgn0038084	33.3263	-0.910018	0.0146943	beat-Vc
FBgn0259685	357.592	-0.909865	6.87048e-08	crb
FBgn0034808	123.644	-0.909814	6.95036e-06	CG9896
FBgn0035344	140.213	-0.909615	2.00876e-06	Cyp4d20
FBgn0023489	176.976	-0.906988	4.23941e-07	Pph13
FBgn0032477	113.021	-0.905285	6.80973e-06	Alg7
FBgn0034390	39.006	-0.905191	0.0419023	CG15093
FBgn0263994	317.346	-0.904113	8.68445e-10	CG43737
FBgn0038083	26.6676	-0.903226	0.0439356	Ugt37A3
FBgn0003285	28.9568	-0.901512	0.021685	rst
FBgn0030913	129.654	-0.900532	0.000125356	kairos
FBgn0038983	98.1078	-0.900368	3.39892e-05	CG5326
FBgn0031948	277.536	-0.899412	5.09057e-08	CG7149
FBgn0033958	759.594	-0.899314	5.17141e-17	jef
FBgn0085420	62.2326	-0.896323	0.00140843	DIP-delta
FBgn0265187	20.6394	-0.894709	0.0362725	Fatp2
FBgn0085386	99.0349	-0.894543	0.00113473	CG34357
FBgn0038839	456.333	-0.892349	8.95096e-12	Ktl
FBgn0030102	50.7702	-0.891557	0.00497539	SmydA-9
FBgn0035538	651.959	-0.891312	7.89966e-10	DopEcR
FBgn0023511	220.913	-0.890488	6.35334e-07	Edem1
FBgn0031942	190.661	-0.890281	2.26232e-05	CG7203
FBgn0016930	370.423	-0.889049	4.43203e-12	Dyrk2
FBgn0038820	260.637	-0.888933	0.000324799	CG4000
FBgn0032857	89.0854	-0.888256	5.825e-05	CG10947
FBgn0265998	591.916	-0.888026	1.98773e-13	Doa
FBgn0003391	233.897	-0.887923	5.94215e-09	shg
FBgn0034529	53.0253	-0.887647	0.0063028	FAM21
FBgn0037941	103.692	-0.886279	2.1411e-05	CG12594
FBgn0036742	36.7639	-0.885544	0.00396312	CG7497
FBgn0036984	183.7	-0.883585	1.53074e-06	CG13248
FBgn0035726	525.368	-0.88113	5.40404e-09	CG9953
FBgn0004618	161.919	-0.880087	1.45012e-06	gl
FBgn0015663	53.5047	-0.879894	0.00119677	Ugt36A1
FBgn0038774	131.727	-0.878706	5.79435e-05	CG5023
FBgn0265045	736.291	-0.87848	8.04336e-07	Strn-Mlck
FBgn0250839	277.836	-0.876385	9.69843e-09	CG2016
FBgn0031865	70.7907	-0.87624	0.000304065	Nha1
FBgn0031264	27.8516	-0.87607	0.0278034	CG11835
FBgn0264895	267.278	-0.872893	3.70644e-09	RapGAP1
FBgn0030156	53.0628	-0.870597	0.00153054	CG15247
FBgn0003520	618.691	-0.870592	6.05141e-12	stau
FBgn0266690	22.8126	-0.870422	0.0450284	lncRNA:CR45180
FBgn0053202	117.899	-0.869819	3.03615e-05	dpr11
FBgn0265598	180.823	-0.868992	1.11393e-06	Bx
FBgn0015714	93.5147	-0.868078	4.13129e-05	Cyp6a17
FBgn0036106	1184.94	-0.867852	1.75192e-05	CG6409
FBgn0029962	50.8515	-0.866955	0.00287339	CARPA
FBgn0031817	40.9402	-0.865035	0.00652307	HemK1
FBgn0037660	73.3337	-0.864856	0.000443868	beag
FBgn0035676	81.9067	-0.861732	0.000486067	ssp6
FBgn0032724	60.6059	-0.860291	0.00240149	CG10428
FBgn0024189	126.639	-0.860168	6.3826e-05	sns
FBgn0022959	1519.83	-0.859603	7.90582e-21	yps
FBgn0039703	680.304	-0.858855	1.31431e-13	CG7829
FBgn0053519	503.752	-0.858493	6.66073e-07	Unc-89
FBgn0031110	31.5762	-0.858204	0.0178751	Obp19b
FBgn0259481	1246.71	-0.857285	4.71559e-21	Mob2
FBgn0037754	169.612	-0.855838	2.32016e-07	CG8500
FBgn0015546	47.9116	-0.855309	0.00289839	spel1
FBgn0029881	412.69	-0.854881	3.08368e-11	pigs
FBgn0017590	235.167	-0.854649	1.78451e-05	klg
FBgn0005775	292.209	-0.854495	1.88992e-06	Con
FBgn0259678	98.3822	-0.854237	7.631e-05	sqa
FBgn0039065	40.348	-0.853535	0.00981668	Rad60
FBgn0053110	110.689	-0.853381	9.5548e-05	CG33110
FBgn0037534	299.582	-0.853142	2.94592e-10	Elovl7
FBgn0038246	192.742	-0.852795	3.52631e-07	CG14853
FBgn0037778	23.2004	-0.851741	0.0441605	mtTFB2
FBgn0034418	403.859	-0.851369	1.58448e-10	CG15118
FBgn0032414	122.924	-0.851253	5.61458e-06	CG17211
FBgn0032494	685.889	-0.851181	1.13689e-08	CG5945
FBgn0030286	383.317	-0.85076	1.54347e-07	Gapvd1
FBgn0003301	483.793	-0.850428	4.69162e-10	rut
FBgn0023179	787.45	-0.848516	2.45347e-12	amon
FBgn0259212	371.166	-0.848238	1.28152e-08	cno
FBgn0025777	474.594	-0.84711	2.83537e-10	homer
FBgn0015391	29.2498	-0.846063	0.0257181	glu
FBgn0261649	146.854	-0.845655	4.10352e-07	tinc
FBgn0027085	68.6486	-0.844694	0.00168173	LeuRS-m
FBgn0024179	174.769	-0.844523	3.32099e-06	wit
FBgn0004047	108099	-0.843256	9.12382e-06	Yp3
FBgn0039809	31.2824	-0.841225	0.0263277	CG15547
FBgn0034911	121.373	-0.841023	2.76685e-05	GlyT
FBgn0030174	82.3951	-0.838267	0.00109012	CG15312
FBgn0031299	80.9477	-0.837167	0.00044578	CG4629
FBgn0003218	1167.3	-0.836746	7.6842e-16	rdgB
FBgn0019662	240.957	-0.835067	4.32354e-09	qm
FBgn0031753	35.7304	-0.833964	0.0434074	CG13999
FBgn0035591	95.9601	-0.833189	0.00312563	CG4611
FBgn0050158	101.904	-0.832665	0.000456352	CG30158
FBgn0265991	911.549	-0.832235	5.08172e-12	Zasp52
FBgn0052406	76.4587	-0.831628	0.000404623	PVRAP
FBgn0036935	416.483	-0.830798	3.17451e-06	CG14186
FBgn0037292	37.2583	-0.830473	0.008074	plh
FBgn0038237	315.305	-0.82984	1.54897e-07	Pde6
FBgn0261049	59.9172	-0.829603	0.0102886	Vps45
FBgn0261397	389.355	-0.829085	3.6328e-10	didum
FBgn0010263	2791.83	-0.828283	1.75161e-14	Rbp9
FBgn0003326	48.5924	-0.828067	0.010132	sca
FBgn0011604	126.181	-0.828034	5.72562e-05	Iswi
FBgn0040382	2048.21	-0.827881	1.29938e-11	CG5273
FBgn0004102	185.073	-0.82788	4.99639e-07	oc
FBgn0086912	26.8368	-0.826854	0.0418908	mbm
FBgn0003278	41.5164	-0.826825	0.0172139	Polr1B
FBgn0259178	148.508	-0.825273	4.92648e-06	5PtaseI
FBgn0085399	190.439	-0.824104	2.64062e-05	CG34370
FBgn0000659	54.4254	-0.822202	0.00806606	fkh
FBgn0028425	121.231	-0.821934	0.00674981	JhI-21
FBgn0004108	83.6809	-0.821817	0.000514323	Nrt
FBgn0035756	184.157	-0.821442	0.000127134	unc-13-4A
FBgn0266083	98.4188	-0.820189	0.00166269	ocm
FBgn0264503	290.844	-0.819498	1.09899e-06	CG43902
FBgn0040726	117.966	-0.818451	0.000218023	dpr1
FBgn0033791	53.0582	-0.818081	0.00655268	Drl-2
FBgn0039617	79.1606	-0.816254	0.00125753	DIP-gamma
FBgn0039590	240.15	-0.81622	6.19785e-06	CG10011
FBgn0086676	652.721	-0.813805	7.89378e-07	spin
FBgn0034734	48.8114	-0.81322	0.0187632	CG4554
FBgn0032138	1089.83	-0.812865	1.08952e-08	CG4364
FBgn0261285	195.349	-0.812714	1.24907e-05	Ppcs
FBgn0250908	221.239	-0.81223	3.14581e-06	beat-VII
FBgn0285925	3674.08	-0.81068	5.83701e-17	Fas1
FBgn0037153	174.834	-0.808761	2.38248e-06	olf413
FBgn0262614	846.39	-0.808392	1.97783e-06	pyd
FBgn0033108	270.328	-0.80716	3.8728e-07	CG15236
FBgn0037529	206.903	-0.805492	4.14908e-05	mRpS9
FBgn0287828	117.217	-0.804998	1.78451e-05	Pkcdelta
FBgn0052113	105.459	-0.803493	0.000282061	Vps13D
FBgn0032723	75.3417	-0.803405	0.00320172	ssp3
FBgn0032051	44.8993	-0.80221	0.00906893	CG13097
FBgn0039943	89.6183	-0.802164	0.000897181	CG17168
FBgn0029088	92.8932	-0.801706	0.000944316	disp
FBgn0050183	34.9192	-0.801285	0.0242456	CG30183
FBgn0032338	58.089	-0.801254	0.0101587	CG16854
FBgn0010452	53.0639	-0.801159	0.00655268	trn
FBgn0037475	41.8212	-0.800723	0.0122397	Fer1
FBgn0015600	445.685	-0.799157	9.6639e-09	toc
FBgn0027453	159.833	-0.798906	7.50457e-06	Dnz1
FBgn0051145	776.676	-0.797506	7.95386e-14	CG31145
FBgn0267554	99.4448	-0.793021	0.00737909	asRNA:CR45894
FBgn0037015	79.0128	-0.792381	0.00168245	cmpy
FBgn0037238	404.931	-0.790954	2.85078e-08	CG1090
FBgn0034950	125.578	-0.789003	0.000329891	Pask
FBgn0035073	32.729	-0.786937	0.0252019	CG16896
FBgn0037448	57.6032	-0.786097	0.00507051	CG15186
FBgn0085400	127.214	-0.78598	0.000114593	side-V
FBgn0028879	155.65	-0.785729	0.000110548	CG15270
FBgn0035420	113.862	-0.785032	0.000511496	hob
FBgn0053531	54.9556	-0.784635	0.00462387	Ddr
FBgn0032690	97.9939	-0.784617	0.000250512	CG10333
FBgn0051774	94.5964	-0.784375	0.000259961	fred
FBgn0051388	42.3817	-0.784122	0.021123	CG31388
FBgn0034788	52.795	-0.783891	0.00567104	CG13532
FBgn0031866	206.041	-0.782083	7.56951e-05	Nlg2
FBgn0033932	32.9965	-0.781672	0.0273825	Dh44-R1
FBgn0263772	53.4454	-0.78118	0.0121703	CG43689
FBgn0001330	37.9296	-0.780121	0.0317713	kz
FBgn0035171	181.24	-0.779905	0.000121482	CG12502
FBgn0011592	64.9466	-0.779093	0.00183345	fra
FBgn0261439	1254.17	-0.779014	7.65793e-16	SdhA
FBgn0025366	842.641	-0.777485	3.42035e-13	Ip259
FBgn0085422	33.8467	-0.776795	0.0420406	CG34393
FBgn0035812	79.008	-0.775477	0.00788377	CG7457
FBgn0029155	487.473	-0.774738	7.66611e-09	Men-b
FBgn0051481	29.5197	-0.774607	0.0398554	pb
FBgn0286813	376.001	-0.772738	7.14572e-06	SRPK
FBgn0028473	2459.75	-0.772514	1.36065e-05	Non1
FBgn0287864	42.2828	-0.772113	0.0135124	hbs
FBgn0037723	86.8195	-0.772012	0.00980322	SpdS
FBgn0030997	271.661	-0.771824	1.36913e-06	CG7990
FBgn0036301	29.9323	-0.771182	0.0486051	CG4069
FBgn0085410	33.9688	-0.77103	0.0332878	TrissinR
FBgn0259222	264.631	-0.768475	3.07033e-05	CG42322
FBgn0036451	643.204	-0.767622	2.41806e-08	Helz
FBgn0036032	294.84	-0.767099	3.04107e-05	CG16711
FBgn0000116	6460	-0.764689	5.23014e-22	Argk1
FBgn0023508	213.968	-0.764611	1.50262e-06	Ocrl
FBgn0003464	339.066	-0.764156	1.13613e-07	sol
FBgn0284221	71.4054	-0.763456	0.00200332	Sema5c
FBgn0035477	114.344	-0.762768	0.000146289	CG14982
FBgn0085444	61.8816	-0.760439	0.00832971	mute
FBgn0010352	2598.91	-0.757389	3.12637e-15	Ogdh
FBgn0261938	121.197	-0.756073	9.26785e-05	PolrMT
FBgn0082582	639.862	-0.755635	9.31201e-11	tmod
FBgn0001216	58.247	-0.754656	0.0121713	Hsc70-1
FBgn0039594	709.53	-0.754483	6.53168e-08	snu
FBgn0039302	326.855	-0.754342	8.24907e-05	Nup358
FBgn0029834	207.087	-0.754211	5.11629e-05	CG5937
FBgn0265574	69.1515	-0.753648	0.00426237	Cdc5
FBgn0027948	599.019	-0.752773	3.1969e-08	msps
FBgn0051374	121.659	-0.752516	0.00010161	sals
FBgn0027335	344.471	-0.751063	1.20354e-07	Rip11
FBgn0259146	91.1981	-0.750431	0.00115006	fid
FBgn0038476	170.429	-0.749452	1.01309e-05	kuk
FBgn0033876	650.518	-0.74945	9.20017e-12	Syngr
FBgn0003371	1369.84	-0.749254	2.80407e-09	sgg
FBgn0002937	234.397	-0.749136	1.75052e-05	ninaB
FBgn0040823	56.3493	-0.748862	0.00703644	dpr6
FBgn0034731	117.204	-0.747581	0.00150671	CG10384
FBgn0036752	94.2337	-0.747004	0.00174949	Adgf-A
FBgn0027780	46.1085	-0.746679	0.00934998	Aasdh
FBgn0038652	172.412	-0.746619	0.000135212	CG7720
FBgn0039789	118.57	-0.744287	0.000642294	CG9717
FBgn0024285	161.992	-0.7439	1.706e-05	Srp54
FBgn0032911	227.372	-0.74342	0.000137602	tadr
FBgn0263864	39.7914	-0.741001	0.0165462	Dark
FBgn0031528	41.2305	-0.74029	0.0161491	CG15412
FBgn0266696	1116.46	-0.739478	3.19249e-12	Svil
FBgn0261261	349.766	-0.739408	1.30069e-08	plx
FBgn0036875	91.3041	-0.738854	0.00496772	CG9449
FBgn0027843	397.379	-0.738125	9.08928e-06	CAH2
FBgn0032521	32.6266	-0.737873	0.0334367	CG7110
FBgn0260793	233.325	-0.737201	0.000296548	2mit
FBgn0002036	168.897	-0.736562	2.17539e-05	CG10561
FBgn0051708	48.8059	-0.736516	0.0150677	DIP-zeta
FBgn0036893	31.3755	-0.73549	0.0439323	PIG-F
FBgn0262018	84.0441	-0.733743	0.00748364	CadN2
FBgn0263593	939.254	-0.732615	1.83256e-06	Lpin
FBgn0052699	214.148	-0.732602	1.82444e-05	LPCAT
FBgn0035770	2164.06	-0.730918	9.80925e-07	pst
FBgn0035294	52.208	-0.730789	0.01087	Mfap1
FBgn0014019	881.056	-0.730497	5.59457e-05	Rh5
FBgn0032701	37.3639	-0.730393	0.0285505	CG10341
FBgn0000253	9365.96	-0.73011	5.70765e-13	Cam
FBgn0086677	540.553	-0.727303	5.20246e-05	jeb
FBgn0000346	1133.58	-0.727046	1.73127e-08	comt
FBgn0035733	64.5899	-0.725707	0.00468433	CG8641
FBgn0001168	265.764	-0.725578	0.00252105	h
FBgn0029843	107.353	-0.725566	0.000561417	Nep1
FBgn0034485	216.101	-0.724983	1.29762e-05	CG11099
FBgn0037810	52.3771	-0.724166	0.0250491	sle
FBgn0266137	43.9823	-0.724073	0.0300938	Dop1R2
FBgn0035267	78.2839	-0.723872	0.006272	CG13921
FBgn0263490	130.341	-0.723396	0.00037476	mld
FBgn0017566	1397.96	-0.723241	1.10478e-09	ND-75
FBgn0025633	221.229	-0.723173	3.34433e-05	spdi
FBgn0051710	52.5732	-0.72284	0.0127897	CG31710
FBgn0085380	164.467	-0.722093	0.000330377	dcma
FBgn0036741	420.434	-0.721434	4.50844e-07	anchor
FBgn0010905	467.883	-0.721428	1.08631e-07	Spn
FBgn0023097	162.62	-0.720792	0.000383549	bon
FBgn0030508	161.5	-0.720562	0.00174379	CG15760
FBgn0039321	447.392	-0.719604	3.02542e-08	CG10550
FBgn0039856	216.593	-0.718838	8.17943e-05	CG1774
FBgn0010100	2667.74	-0.718608	3.84923e-11	mAcon1
FBgn0034438	88.1371	-0.717728	0.00102283	CG9416
FBgn0261955	1921.43	-0.717633	1.37485e-08	kdn
FBgn0038223	136.629	-0.71635	7.26083e-05	Afti
FBgn0034070	317.459	-0.71593	1.88992e-06	SP2353
FBgn0010105	77.3706	-0.715755	0.00712365	comm
FBgn0085395	55.5391	-0.715618	0.0131652	Shawl
FBgn0028572	543.436	-0.715457	3.46776e-10	qtc
FBgn0000037	174.216	-0.715348	0.00190165	mAChR-A
FBgn0035519	212.992	-0.714553	5.29981e-06	CG1309
FBgn0030600	531.079	-0.713235	0.000248655	hiw
FBgn0027525	712.866	-0.711838	2.70445e-06	LTV1
FBgn0035041	65.759	-0.709708	0.0143398	CG13594
FBgn0027609	56.4314	-0.707473	0.014308	morgue
FBgn0287478	378.137	-0.706532	9.77815e-07	Camta
FBgn0034655	45.5608	-0.706379	0.0229726	CG10307
FBgn0014417	106.192	-0.704849	0.00107577	CG13397
FBgn0010313	305.489	-0.703651	6.18906e-05	corto
FBgn0287774	52.5131	-0.703519	0.0151858	CG9143
FBgn0004045	46395.9	-0.703436	6.25129e-05	Yp1
FBgn0004049	133.21	-0.70327	0.000180833	yrt
FBgn0024320	467.746	-0.703254	3.88609e-07	Npc1a
FBgn0033739	337.101	-0.701367	4.35141e-06	Dyb
FBgn0028421	232.46	-0.700839	3.2932e-05	Kap3
FBgn0085426	88.5813	-0.699583	0.00190441	Rgk3
FBgn0010342	53.3025	-0.699548	0.0130744	Map60
FBgn0259241	66.1701	-0.698757	0.0115516	CG42339
FBgn0285917	451.555	-0.698488	4.79617e-06	sbb
FBgn0034789	359.267	-0.698265	3.10482e-05	PIP5K59B
FBgn0030109	233.631	-0.697743	4.37204e-05	CG12121
FBgn0035205	242.693	-0.697696	0.000133174	Ctr9
FBgn0036934	78.575	-0.695762	0.00169479	sNPF-R
FBgn0033627	71.1071	-0.694854	0.00505969	CG13204
FBgn0030742	157.107	-0.694065	0.000119088	CG9919
FBgn0025639	257.775	-0.693783	1.93149e-05	Hmt4-20
FBgn0287831	225.589	-0.69313	1.96902e-06	speck
FBgn0053208	531.046	-0.692592	4.01086e-06	Mical
FBgn0040697	55.1705	-0.692188	0.0262361	Teh3
FBgn0030710	52.1147	-0.691719	0.014788	CG8924
FBgn0031011	244.986	-0.691285	1.50327e-05	CG8034
FBgn0038974	52.5579	-0.691134	0.0133747	CG5377
FBgn0052758	318.106	-0.6907	8.34931e-06	Snx27
FBgn0035704	49.5744	-0.68886	0.0142597	Vps8
FBgn0028862	98.4735	-0.686928	0.00353081	dao
FBgn0002567	1028.68	-0.68673	2.52267e-05	Rab32
FBgn0033356	185.451	-0.686012	4.48886e-05	CG8229
FBgn0034636	55.8972	-0.685616	0.0438889	twz
FBgn0031703	209.989	-0.685019	0.000452727	Acsf2
FBgn0000535	307.994	-0.684153	2.52267e-05	eag
FBgn0030613	501.957	-0.683588	6.81402e-06	Rab3-GEF
FBgn0025360	86.4561	-0.682889	0.00206621	Optix
FBgn0264606	438.478	-0.682422	4.44882e-06	Fife
FBgn0036663	2274.7	-0.681936	5.71772e-06	CG9674
FBgn0261089	194.775	-0.680026	2.99377e-05	Sytalpha
FBgn0021979	1028.33	-0.679904	8.14762e-10	l(2)k09913
FBgn0031061	98.4411	-0.679276	0.00123815	CG14232
FBgn0031914	396.285	-0.678845	2.34812e-06	CG5973
FBgn0260658	305.827	-0.678304	0.00107806	CG42541
FBgn0037117	83.0334	-0.67813	0.00365556	CG11248
FBgn0026192	349.408	-0.676381	1.70543e-05	par-6
FBgn0030271	69.9603	-0.676291	0.0305382	CG15202
FBgn0058160	192.82	-0.674803	0.000112614	CG40160
FBgn0032798	192.434	-0.674606	7.26083e-05	CG10132
FBgn0031771	1390.75	-0.673715	9.99669e-10	ND-51
FBgn0030716	285.923	-0.673605	6.8104e-05	CG9170
FBgn0032395	87.9487	-0.673034	0.0115502	Wdr81
FBgn0262562	184.42	-0.672971	0.000316707	CG43102
FBgn0086906	1612.85	-0.67294	0.00105246	sls
FBgn0085421	505.018	-0.671538	1.29697e-07	Epac
FBgn0031536	81.0081	-0.671097	0.00386405	Cog3
FBgn0032666	1143.01	-0.671085	5.04878e-13	CG5758
FBgn0262636	169.662	-0.670518	0.0120199	dati
FBgn0250754	109.147	-0.66959	0.00212205	CG42232
FBgn0034071	359.558	-0.669422	2.35454e-05	CG8405
FBgn0035206	147.185	-0.668095	0.000122608	sturkopf
FBgn0261794	1195.98	-0.667774	3.30822e-08	kcc
FBgn0085407	270.732	-0.666633	7.40236e-05	Pvf3
FBgn0022160	586.883	-0.666279	6.86662e-06	Gpo1
FBgn0032512	84.1243	-0.66602	0.0225505	Bdp1
FBgn0038581	65.8841	-0.665955	0.0183565	CG14314
FBgn0003656	460.013	-0.6651	2.83625e-08	sws
FBgn0243486	120.869	-0.664975	0.00221252	rdo
FBgn0038922	750.573	-0.664966	8.73586e-10	Idh3b
FBgn0035246	854.653	-0.663713	1.51342e-09	CG13928
FBgn0261873	1056.2	-0.663152	1.13489e-07	sdt
FBgn0028400	936.48	-0.662968	1.31744e-08	Syt4
FBgn0265182	692.64	-0.662434	1.14626e-06	CG44247
FBgn0040817	44.3359	-0.662214	0.0479072	CG14132
FBgn0052264	839.172	-0.662119	1.85927e-06	CG32264
FBgn0035092	442.56	-0.662111	8.57398e-06	Nplp1
FBgn0001965	196.813	-0.661725	0.00185036	Sos
FBgn0027499	148.15	-0.661615	0.000401943	wde
FBgn0264695	4814.52	-0.661411	1.34028e-07	Mhc
FBgn0016076	565.728	-0.660448	1.42728e-07	vri
FBgn0028500	279.409	-0.659929	4.389e-05	Rich
FBgn0039169	43.5698	-0.657911	0.0328857	Spps
FBgn0031816	47.6973	-0.657122	0.0278034	Rchy1
FBgn0034351	47.7358	-0.654754	0.045486	rswl
FBgn0267002	2352.23	-0.653675	7.54012e-07	unc-104
FBgn0031869	63.5426	-0.653157	0.0278248	CG18304
FBgn0032635	61.6993	-0.653091	0.0116382	CG15141
FBgn0027528	113.427	-0.65194	0.00255812	goe
FBgn0003423	1189.85	-0.651897	6.2477e-09	slgA
FBgn0052677	301.651	-0.6508	0.000247284	X11Lbeta
FBgn0033484	1819.99	-0.650736	8.82797e-07	CG2269
FBgn0032266	62.6234	-0.650307	0.0206578	CG18302
FBgn0032879	170.131	-0.650073	0.000127283	CarT
FBgn0013433	42.6626	-0.649969	0.0416582	beat-Ia
FBgn0011236	47.3305	-0.649806	0.0363014	ken
FBgn0030017	71.7227	-0.649688	0.0247052	CG2278
FBgn0028916	160.492	-0.648843	0.000146615	CG33090
FBgn0029822	103.771	-0.648729	0.00346901	CG12236
FBgn0011817	325.023	-0.648422	0.000165964	nmo
FBgn0261509	44.4906	-0.645815	0.0497764	haf
FBgn0013725	61.5684	-0.645581	0.0248967	phyl
FBgn0039240	158.964	-0.644932	0.000240673	CG3744
FBgn0040348	113.157	-0.644604	0.00156073	CG3703
FBgn0086704	331.762	-0.644207	0.0006239	stops
FBgn0032919	187.026	-0.643722	0.00030051	CG9253
FBgn0259242	69.5834	-0.643702	0.014611	CG42340
FBgn0033657	69.302	-0.643478	0.0117017	Sln
FBgn0050089	105.95	-0.642448	0.00314583	CG30089
FBgn0031064	389.159	-0.642445	3.53405e-05	CG12531
FBgn0004516	1368.53	-0.642392	4.63343e-07	Gad1
FBgn0046222	39.2035	-0.642273	0.0437717	Wdr33
FBgn0028481	234.963	-0.640534	0.000493917	CG4341
FBgn0028538	244.147	-0.640246	0.00328837	Sec71
FBgn0023509	62.3856	-0.640123	0.0218756	mip130
FBgn0038494	70.1812	-0.639642	0.0136261	beat-IIb
FBgn0053556	266.595	-0.638117	0.000110548	form3
FBgn0037138	1089.54	-0.637284	6.20581e-09	P5CDh1
FBgn0036485	79.738	-0.637238	0.00729351	FucTA
FBgn0033741	92.2898	-0.636931	0.0113567	CG8545
FBgn0031575	87.465	-0.636876	0.0110212	Cep97
FBgn0033347	56.406	-0.635823	0.0273061	CG8248
FBgn0034433	282.524	-0.635026	2.26762e-05	EndoB
FBgn0026441	95.3426	-0.634966	0.00813953	ear
FBgn0040071	144.179	-0.634098	0.000808222	tara
FBgn0035101	130.133	-0.633994	0.0019041	p130CAS
FBgn0283503	97.6757	-0.633767	0.00733173	Neurl4
FBgn0026602	91.4872	-0.633504	0.00321769	Adk3
FBgn0029937	89.3416	-0.633158	0.00504495	CG8300
FBgn0037218	226.255	-0.632978	5.37933e-05	aux
FBgn0039584	102.416	-0.632766	0.0200305	beat-VI
FBgn0034142	183.938	-0.632656	4.56326e-05	CG8306
FBgn0029922	73.4286	-0.632528	0.0129564	CG14431
FBgn0085419	83.2773	-0.632422	0.0101196	Rgk2
FBgn0036340	165.149	-0.632222	0.000261569	Srrm1
FBgn0005586	700.691	-0.632007	2.20971e-08	Rab3
FBgn0028647	58.229	-0.631611	0.0193335	CG11902
FBgn0052267	71.5741	-0.631544	0.0102816	CG32267
FBgn0051814	69.7462	-0.631347	0.0259219	DIP-kappa
FBgn0032120	144.894	-0.631274	0.00200332	CG33298
FBgn0050361	62.1603	-0.631198	0.0279271	mtt
FBgn0027508	181.965	-0.63086	0.00263144	Tnks
FBgn0033891	53.8251	-0.630564	0.0204669	CG8067
FBgn0266100	111.212	-0.62937	0.00674981	CG44837
FBgn0035948	72.2247	-0.629204	0.0162572	CG5644
FBgn0026432	64.3969	-0.629139	0.0231526	Grip163
FBgn0043364	319.071	-0.628504	4.09653e-06	cbt
FBgn0036494	91.4331	-0.628377	0.00874837	Toll-6
FBgn0020647	409.567	-0.627531	1.8152e-05	KrT95D
FBgn0036686	78.197	-0.62666	0.0102479	CG7728
FBgn0000562	281.832	-0.626296	0.000217736	egl
FBgn0012037	98.6117	-0.626131	0.00629795	Ance
FBgn0016754	175.706	-0.625537	0.000656443	sba
FBgn0015576	329.43	-0.625314	1.47095e-05	alpha-Est8
FBgn0036544	379.25	-0.624607	2.08286e-05	sff
FBgn0039770	178.457	-0.62416	0.000349083	CG15537
FBgn0259677	156.279	-0.623753	0.00216725	CG42346
FBgn0086913	115.11	-0.62367	0.00852757	Rab26
FBgn0039451	167.777	-0.623103	0.000178923	CG6420
FBgn0000459	124.138	-0.623065	0.024578	disco
FBgn0029935	127.681	-0.622035	0.000808188	CG4615
FBgn0087013	1914.06	-0.621943	1.74084e-06	Karybeta3
FBgn0033482	248.357	-0.621435	1.91792e-05	CG1371
FBgn0024183	990.28	-0.621041	4.58829e-09	vig
FBgn0260941	347.042	-0.619743	6.98228e-06	app
FBgn0042178	138.577	-0.619374	0.00464488	Apl
FBgn0030328	386.767	-0.618079	3.13017e-06	Amun
FBgn0265262	1147.94	-0.617647	5.17154e-06	Vha68-1
FBgn0011824	63.3705	-0.617458	0.0330541	CG4038
FBgn0010383	148.585	-0.617371	0.0108707	Cyp18a1
FBgn0265487	1300	-0.617039	8.25689e-05	mbl
FBgn0261570	216.26	-0.616874	0.000264073	raskol
FBgn0028579	170.357	-0.616873	0.000147017	phtf
FBgn0264339	79.6073	-0.615659	0.0250491	CG43795
FBgn0029105	178.434	-0.614844	0.00180627	alpha-Catr
FBgn0035333	553.598	-0.614641	1.48064e-06	CG1317
FBgn0037963	145.492	-0.614518	0.00137834	Cad87A
FBgn0020388	118.961	-0.614219	0.00230766	Gcn5
FBgn0038653	159.301	-0.613995	0.00580595	Octalpha2R
FBgn0026619	175.762	-0.613843	0.000486654	Taz
FBgn0034725	405.489	-0.613422	2.5237e-05	CG6044
FBgn0035001	638.123	-0.612399	5.03121e-06	Slik
FBgn0030706	641.308	-0.612041	2.40727e-05	Lrp4
FBgn0000667	409.757	-0.610536	2.52189e-05	Actn
FBgn0035060	430.717	-0.610107	1.57164e-05	Eps-15
FBgn0015399	235.456	-0.609776	0.00143798	kek1
FBgn0034145	700.12	-0.609454	2.05817e-06	CG5065
FBgn0005617	95.9982	-0.6094	0.0101449	msl-1
FBgn0261549	2333.88	-0.608351	2.98862e-07	rdgA
FBgn0002773	2297.23	-0.607496	1.01852e-08	Mlc2
FBgn0031683	280.635	-0.607186	0.000135009	CG4230
FBgn0038968	58.3318	-0.607131	0.0398554	CG12499
FBgn0029912	124.528	-0.604989	0.00288148	CG4557
FBgn0024232	131.734	-0.604593	0.0134888	gprs
FBgn0286075	104.985	-0.603872	0.00356157	DNAlig3
FBgn0085483	65.1567	-0.603858	0.0301167	CG34454
FBgn0261710	549.649	-0.603286	0.00109012	nocte
FBgn0261931	106.535	-0.603247	0.0124659	Hecw
FBgn0010651	321.614	-0.602695	0.00467324	MFS14
FBgn0038926	120.119	-0.602681	0.00630196	CG13409
FBgn0032221	306.548	-0.602527	4.13129e-05	Schip1
FBgn0033607	82.4545	-0.602042	0.0158551	CG9062
FBgn0037391	165.525	-0.601278	0.00320172	CG2017
FBgn0030466	49.264	-0.60094	0.0408982	CG15744
FBgn0033652	217.418	-0.600731	0.000583776	ths
FBgn0028399	1050.94	-0.600673	7.62786e-06	Serinc
FBgn0004381	176.62	-0.599985	0.000378102	Klp68D
FBgn0085409	185.731	-0.59932	0.00157131	smal
FBgn0038816	168.02	-0.599164	0.000389872	Lrrk
FBgn0035708	50.6522	-0.598859	0.0474492	axed
FBgn0259935	66.4386	-0.598723	0.0328097	CG42458
FBgn0264449	232.359	-0.59747	0.00265088	CG43867
FBgn0264272	103.784	-0.597295	0.00904402	mwh
FBgn0032783	497.348	-0.597095	6.96868e-06	CG10237
FBgn0032013	90.7205	-0.596484	0.00879216	Scgalpha
FBgn0034978	283.195	-0.59599	0.000215282	CG3257
FBgn0005636	81.4981	-0.594662	0.0445037	nvy
FBgn0029761	1020.68	-0.593342	7.03439e-05	SK
FBgn0259111	525.932	-0.591327	3.75503e-06	Ndae1
FBgn0250869	247.142	-0.591068	0.000117828	CG42240
FBgn0086694	116.812	-0.590896	0.0044509	Bre1
FBgn0051158	478.937	-0.589331	2.66026e-05	Efa6
FBgn0036258	857.472	-0.589227	1.88289e-06	eIF3l
FBgn0031759	462.471	-0.589118	4.09769e-05	Kdm5
FBgn0034158	184.248	-0.589092	0.00053887	CG5522
FBgn0030791	252.064	-0.588916	9.80738e-05	CG9132
FBgn0263916	161.758	-0.58886	0.0011154	Ent2
FBgn0029801	249.903	-0.587704	0.00117187	CG15771
FBgn0050021	226.344	-0.587557	0.000580594	metro
FBgn0027844	175.807	-0.586931	0.00220045	CAH1
FBgn0053512	116.013	-0.586231	0.0128957	dpr4
FBgn0023528	223.172	-0.585799	0.000127848	CG2924
FBgn0037552	81.6398	-0.585757	0.0191235	CG7800
FBgn0027660	123.458	-0.585702	0.0026133	blot
FBgn0034691	369.644	-0.584439	0.000163543	Synj
FBgn0037998	112.44	-0.584398	0.00445116	Cog1
FBgn0032447	67.402	-0.584321	0.0260813	PICK1
FBgn0037050	74.9619	-0.583854	0.017301	ICA69
FBgn0034643	131.717	-0.583814	0.0113343	CG10321
FBgn0266418	153.086	-0.58303	0.00512999	wake
FBgn0038042	106.322	-0.582796	0.00537043	Scgbeta
FBgn0259994	1154.38	-0.582366	1.3114e-05	OtopLa
FBgn0030230	84.4793	-0.581376	0.013748	Rph
FBgn0030514	169.526	-0.580312	0.000583776	Mrgn1
FBgn0039723	62.0868	-0.578869	0.0247533	CG15522
FBgn0034975	161.515	-0.578835	0.00574069	enok
FBgn0014028	733.248	-0.578643	8.30504e-07	SdhB
FBgn0266465	159.223	-0.578326	0.00123539	GckIII
FBgn0022787	269.813	-0.578056	0.000837056	Hel89B
FBgn0015570	251.656	-0.578044	0.0143249	alpha-Est2
FBgn0260971	61.5827	-0.577651	0.0270281	CG42594
FBgn0012036	3835.8	-0.576092	3.17586e-06	Aldh
FBgn0032886	390.549	-0.574788	3.7512e-05	CG9328
FBgn0034497	488.677	-0.574362	6.81402e-06	Mpcp1
FBgn0034476	79.8309	-0.573564	0.0265304	Toll-7
FBgn0004580	721.767	-0.57267	3.39392e-06	Cbp53E
FBgn0001185	73.5101	-0.572464	0.0316573	her
FBgn0262737	1592.98	-0.572195	9.08077e-08	mub
FBgn0001565	446.468	-0.572078	0.000329892	Hlc
FBgn0039681	112.021	-0.570942	0.0142127	CG7582
FBgn0004574	974.54	-0.57076	1.25281e-06	Rop
FBgn0034269	100.792	-0.570717	0.0120973	Hyccin
FBgn0026061	157.878	-0.569908	0.00156073	Mipp1
FBgn0038195	371.586	-0.569866	6.00879e-05	CG3061
FBgn0000382	910.247	-0.569565	1.58194e-05	csw
FBgn0033913	278.35	-0.568602	0.00426129	CG8468
FBgn0035802	203.342	-0.568504	0.000138481	Pura
FBgn0027512	155.707	-0.568496	0.00292225	CG10254
FBgn0038788	104.277	-0.566772	0.00634019	Sirt2
FBgn0033916	91.8427	-0.566663	0.0277037	Usp20-33
FBgn0036900	124.12	-0.56611	0.0033035	CG8765
FBgn0083956	530.646	-0.565995	1.96136e-05	CG34120
FBgn0039862	211.477	-0.565533	0.000541854	kek6
FBgn0085390	111.969	-0.56553	0.0108347	Dgk
FBgn0284252	411.994	-0.564147	7.6811e-05	Letm1
FBgn0032506	170.321	-0.563376	0.0021806	CG9395
FBgn0034300	97.3863	-0.563287	0.0150677	CG5098
FBgn0025186	109.137	-0.563197	0.0146196	ari-2
FBgn0027588	1226.14	-0.563173	2.64805e-05	GCS2alpha
FBgn0041605	7462.88	-0.562855	7.60371e-07	cpx
FBgn0034261	273.069	-0.562075	0.00167609	HPS4
FBgn0030228	90.0578	-0.561685	0.0105904	BTBD9
FBgn0038752	57.8305	-0.561631	0.0494737	CG4462
FBgn0052600	154.964	-0.561338	0.00341862	dpr8
FBgn0042138	643.99	-0.561085	7.63199e-05	Apt1
FBgn0029693	78.5668	-0.560787	0.0245478	Cmtr1
FBgn0037329	126.661	-0.560749	0.00408319	POLDIP2
FBgn0034009	124.982	-0.560311	0.010038	CG8155
FBgn0000565	330.734	-0.560043	0.00169398	MsrA
FBgn0266346	114.852	-0.559806	0.00478712	CngB
FBgn0025885	965.629	-0.558479	0.000278472	Inos
FBgn0011603	141.087	-0.557549	0.00276648	ine
FBgn0036821	996.252	-0.557196	1.89557e-07	CG3961
FBgn0262866	96.5133	-0.556528	0.0151605	S6kII
FBgn0032513	184.509	-0.555719	0.000572935	CG6565
FBgn0052666	317.53	-0.554925	8.84973e-05	Drak
FBgn0013759	541.782	-0.554268	0.00170757	CASK
FBgn0037541	529.72	-0.55376	0.00011205	CG2747
FBgn0000108	3003.91	-0.553208	2.79919e-08	Appl
FBgn0030670	1909.5	-0.552525	6.28724e-05	Pis
FBgn0288469	93.2857	-0.552464	0.0165843	Pex23
FBgn0032233	167.63	-0.552164	0.00552918	dpr19
FBgn0027621	1274.35	-0.551985	0.00234971	Pfrx
FBgn0029137	61.2545	-0.551919	0.037558	Patsas
FBgn0030773	4504.02	-0.551468	4.26612e-07	CG9676
FBgn0027291	842.097	-0.551446	2.48242e-07	Idh3a
FBgn0032157	78.3642	-0.551239	0.0212578	Etl1
FBgn0035677	109.1	-0.549595	0.015721	CG13293
FBgn0025641	310.871	-0.549357	0.000248939	DAAM
FBgn0052085	123.311	-0.549082	0.0109417	CG32085
FBgn0039430	489.499	-0.548916	7.29757e-06	CG5455
FBgn0032775	121.575	-0.548377	0.00414082	CG17544
FBgn0037902	87.0624	-0.54775	0.0205682	CG5281
FBgn0051793	142.223	-0.54723	0.0101449	CG31793
FBgn0037063	392.269	-0.547102	4.6459e-05	CG9391
FBgn0028467	124.021	-0.546593	0.0104647	Ube4A
FBgn0036896	250.617	-0.545489	0.000239625	wnd
FBgn0063649	74.4655	-0.544092	0.0260845	CG6006
FBgn0000964	93.2457	-0.544063	0.0313884	tj
FBgn0039790	247.179	-0.542773	0.00012941	CG2246
FBgn0033132	1230.95	-0.542754	2.77033e-05	Tsp42Ej
FBgn0020440	176.843	-0.542521	0.00265238	Fak
FBgn0037592	138.04	-0.542254	0.00493367	CG11737
FBgn0034708	269.814	-0.542238	9.68479e-05	Vps35
FBgn0038720	117.179	-0.541906	0.00848346	CG6231
FBgn0026409	4138.4	-0.541825	4.94755e-05	Mpcp2
FBgn0036502	75.14	-0.541631	0.0352991	CG7841
FBgn0039647	479.601	-0.541391	0.00053887	jus
FBgn0032048	214.103	-0.54096	0.0151396	Dh31
FBgn0033486	161.831	-0.540522	0.0020947	dmpd
FBgn0264542	357.83	-0.54048	0.000694906	hwt
FBgn0034654	344.429	-0.539672	0.000183396	eIF3k
FBgn0040281	288.85	-0.53963	0.00112446	Aplip1
FBgn0024273	139.752	-0.539483	0.0026133	WASp
FBgn0038725	220.619	-0.539353	0.00208892	CG6184
FBgn0038803	288.858	-0.5393	7.75185e-05	CG5191
FBgn0030317	2095.23	-0.538952	0.0123427	pkm
FBgn0263220	1172.37	-0.538943	0.000149392	Hk
FBgn0051224	253.965	-0.538805	0.0049793	CG31224
FBgn0038330	85.8297	-0.538127	0.0257105	CG14868
FBgn0086129	112.161	-0.537906	0.015743	snama
FBgn0036888	263.61	-0.537764	0.000408378	CG9330
FBgn0053653	893.154	-0.535745	1.57535e-05	Cadps
FBgn0040397	127.931	-0.535405	0.00462308	CG3655
FBgn0028552	137.721	-0.534878	0.0112715	gammaSnap1
FBgn0052843	70.7317	-0.534664	0.0495286	Dh31-R
FBgn0031850	268.878	-0.534615	0.000778192	Tsp
FBgn0020493	178.409	-0.53402	0.00153973	Dad
FBgn0032753	88.3327	-0.533604	0.0216537	CG17572
FBgn0038853	291.678	-0.532962	0.00225125	RhoGAP93B
FBgn0031304	250.795	-0.532609	0.000968711	TBC1D23
FBgn0027503	105.449	-0.532291	0.0444033	CG11970
FBgn0000307	174.359	-0.532113	0.00707192	chif
FBgn0035145	129.218	-0.531825	0.00990088	MED14
FBgn0035266	231.559	-0.531814	0.00216695	Gk2
FBgn0260743	100.129	-0.530836	0.0289696	GC1
FBgn0052206	143.98	-0.530781	0.0119986	CG32206
FBgn0265630	222.142	-0.530002	0.00563377	sno
FBgn0287585	352.005	-0.529273	0.00386207	Pss
FBgn0011739	198.293	-0.529009	0.00156585	wts
FBgn0263968	213.623	-0.528283	0.0124182	nonC
FBgn0001612	59.3717	-0.52799	0.0498029	Grip91
FBgn0035400	455.43	-0.527388	0.00010589	CG11537
FBgn0053116	118.894	-0.527168	0.00636018	CG33116
FBgn0034400	281.033	-0.526963	0.00127499	CG15099
FBgn0260964	687.6	-0.526813	1.08212e-05	Vmat
FBgn0028703	609.435	-0.526595	1.17037e-06	Nhe3
FBgn0011286	339.573	-0.525695	0.01059	RyR
FBgn0250789	1627.93	-0.525451	1.13725e-05	alpha-Spec
FBgn0035851	74.5308	-0.52521	0.0400622	MED24
FBgn0263346	713.133	-0.524784	6.65668e-05	smash
FBgn0041188	573.433	-0.524165	0.000173042	Atx2
FBgn0017572	278.998	-0.523468	0.000300764	Mo25
FBgn0261698	233.962	-0.523075	0.0177846	SLO2
FBgn0038659	874.927	-0.522903	7.34464e-05	EndoA
FBgn0052523	833.787	-0.522495	0.000111007	CG32523
FBgn0029976	227.83	-0.522045	0.0019041	snz
FBgn0038980	153.381	-0.521328	0.0280336	Octbeta1R
FBgn0263395	245.087	-0.521239	0.00260407	hppy
FBgn0259707	135.537	-0.521202	0.0134317	CG42361
FBgn0025620	123.74	-0.520211	0.0316154	CG13360
FBgn0020764	345.585	-0.520197	8.63211e-05	Alas
FBgn0033538	145.328	-0.519445	0.00501973	CG11883
FBgn0031520	78.0896	-0.519302	0.0400025	CG8837
FBgn0023081	212.263	-0.519293	0.00117371	gek
FBgn0028644	94.5736	-0.517151	0.027732	beat-Ic
FBgn0029979	481.828	-0.516861	0.000188752	mahe
FBgn0039507	144.443	-0.515922	0.0147919	mrt
FBgn0085408	124.263	-0.515303	0.00936802	Shrm
FBgn0027598	544.067	-0.514799	0.000793859	cindr
FBgn0031836	610.957	-0.514374	2.00014e-05	CG11050
FBgn0014075	311.766	-0.514137	0.00158329	Uggt
FBgn0038053	195.239	-0.513563	0.00676792	CG18549
FBgn0038065	411.652	-0.512808	0.000254899	Snx3
FBgn0021761	73.173	-0.510462	0.0453726	Nup154
FBgn0286778	1377.1	-0.510349	3.92657e-05	CG46385
FBgn0029932	241.945	-0.510291	0.00448863	CG4607
FBgn0064766	173.773	-0.509922	0.004279	CG7600
FBgn0259150	183.87	-0.509656	0.00481967	OtopLc
FBgn0005198	176.443	-0.509561	0.00360098	gig
FBgn0040344	304.861	-0.509378	0.00177043	Lztr1
FBgn0044328	94.2282	-0.508969	0.0382556	CG32052
FBgn0037084	242.959	-0.508847	0.00132157	Syx6
FBgn0033710	1216.89	-0.508205	0.00156301	CG17739
FBgn0004924	357.945	-0.507941	0.000427607	Top1
FBgn0026577	252.17	-0.507597	0.012674	CG8677
FBgn0016061	143.493	-0.506955	0.0176751	side
FBgn0051064	236.304	-0.503104	0.000771592	CG31064
FBgn0052311	592.58	-0.502629	0.00104918	zormin
FBgn0263980	419.107	-0.50221	0.0132357	Stacl
FBgn0000229	428.413	-0.502129	0.0001414	bsk
FBgn0004387	255.608	-0.501902	0.000382789	Klp98A
FBgn0033816	91.5172	-0.501829	0.0249261	CG4679
FBgn0035586	94.4746	-0.501495	0.020791	Fitm
FBgn0262103	220.279	-0.500655	0.00395482	Sik3
FBgn0039738	269.109	-0.499227	0.000756741	Mgat2
FBgn0051140	690.182	-0.497941	0.00200821	CG31140
FBgn0058006	160.755	-0.497467	0.00392757	CG40006
FBgn0021847	209.395	-0.496995	0.00559666	Ttc7
FBgn0037093	173.596	-0.496137	0.0112217	Cdk12
FBgn0034935	236.575	-0.496109	0.00153973	Orcokinin
FBgn0026761	254.079	-0.494692	0.000954628	Trap1
FBgn0267486	141.354	-0.494629	0.00955791	Ptp36E
FBgn0005536	535.48	-0.494443	0.000157683	Mbs
FBgn0284256	244.678	-0.494414	0.0013243	bsf
FBgn0259927	602.217	-0.494301	0.00202868	CG42450
FBgn0035833	116.634	-0.493562	0.031111	CG7565
FBgn0266918	598.809	-0.493221	0.000348076	CG32486
FBgn0263397	1307.53	-0.493204	0.00019149	Ih
FBgn0030030	187.796	-0.493027	0.00328782	CG1636
FBgn0023458	764.16	-0.492643	0.00254688	Rbcn-3A
FBgn0034304	78.02	-0.490567	0.0496244	CG5742
FBgn0015615	116.217	-0.490215	0.0204897	SMC3
FBgn0002917	324.78	-0.49019	0.0164941	na
FBgn0051116	447.257	-0.489824	0.000429568	ClC-a
FBgn0040395	637.03	-0.489635	0.000133632	Unc-76
FBgn0003048	150.023	-0.489572	0.0112034	pcx
FBgn0264000	103.637	-0.489525	0.0367189	GluRIB
FBgn0040234	137.77	-0.488841	0.0101347	c12.2
FBgn0013799	185.077	-0.488782	0.00369524	Deaf1
FBgn0016075	260.695	-0.488636	0.011984	vkg
FBgn0283509	770.49	-0.488634	1.88624e-05	Phm
FBgn0003392	1894.1	-0.487503	8.01493e-06	shi
FBgn0011737	114.179	-0.487195	0.0326225	Wee1
FBgn0041712	193.336	-0.486474	0.00643783	yellow-d
FBgn0034733	119.82	-0.485829	0.0258071	CG4752
FBgn0013972	400.191	-0.484883	0.00437431	Gycalpha99B
FBgn0260499	1425.38	-0.484764	5.44828e-05	qvr
FBgn0052815	139.43	-0.484335	0.0148572	CG32815
FBgn0033911	165.136	-0.484315	0.0416705	VGAT
FBgn0264753	121.343	-0.483868	0.0288147	Rgk1
FBgn0022768	143.891	-0.483796	0.0118312	Pp2C1
FBgn0053179	114.485	-0.482791	0.0264629	beat-IIIb
FBgn0034237	1371.07	-0.482403	0.000718362	eIF3b
FBgn0261554	284.076	-0.482355	0.0126802	CG42672
FBgn0259139	331.646	-0.481958	0.00491172	glo
FBgn0261268	279.921	-0.481577	0.00585057	Cul3
FBgn0039157	146.074	-0.481456	0.0152892	Myo95E
FBgn0053087	530.056	-0.481418	0.00339882	LRP1
FBgn0045063	194.346	-0.480499	0.00370403	fdl
FBgn0028527	224.565	-0.480298	0.000971273	CG18507
FBgn0036454	855.622	-0.4802	7.48997e-07	CG17839
FBgn0032025	228.947	-0.479641	0.0073572	CG7778
FBgn0030208	130.093	-0.479589	0.0237641	PPP4R2r
FBgn0040074	2288.54	-0.479394	0.000363902	retinin
FBgn0033504	669.127	-0.479296	2.39935e-05	CAP
FBgn0029123	193.381	-0.477697	0.0115502	SoxN
FBgn0020257	102.973	-0.477074	0.0284435	Ppa
FBgn0036369	112.279	-0.476648	0.0273061	CG10089
FBgn0031692	920.346	-0.474374	8.93407e-05	TpnC25D
FBgn0039282	137.245	-0.47436	0.0160597	Bili
FBgn0019952	169.842	-0.473658	0.0183467	Orct
FBgn0043884	810.852	-0.473416	0.00352709	mask
FBgn0029502	109.913	-0.473369	0.0181935	Coq7
FBgn0027491	466.395	-0.472591	0.000165807	Cdk5alpha
FBgn0027547	411.939	-0.472318	0.000172518	CG1927
FBgn0263456	857.398	-0.472077	0.00114131	nwk
FBgn0000228	159.158	-0.471991	0.00755928	Bsg25D
FBgn0028471	133.64	-0.471525	0.0326616	Nab2
FBgn0026375	592.491	-0.471072	0.00405766	RhoGAPp190
FBgn0029688	498.035	-0.470584	0.0119439	lva
FBgn0004575	1037.84	-0.470539	0.000784019	Syn
FBgn0014396	1280.86	-0.4705	0.00162954	tim
FBgn0003353	136.099	-0.470247	0.0143718	sei
FBgn0004380	197.28	-0.469524	0.00777803	Klp64D
FBgn0031530	174.968	-0.469178	0.00696024	Pgant2
FBgn0022069	108.279	-0.469165	0.037558	Nnp-1
FBgn0027654	852.511	-0.468679	0.000125356	jdp
FBgn0010583	224.332	-0.466994	0.00659755	dock
FBgn0031936	220.001	-0.466953	0.00330105	CG13794
FBgn0050460	118.303	-0.466572	0.0269685	CG30460
FBgn0263102	835.926	-0.466013	2.67143e-05	psq
FBgn0031107	431.628	-0.465123	0.00857699	HERC2
FBgn0037249	905.634	-0.464421	0.000820558	eIF3a
FBgn0034051	679.104	-0.464306	0.000206303	Mlf
FBgn0039112	422.657	-0.463445	0.00146951	SdhD
FBgn0031660	178.293	-0.463148	0.022827	mRpL28
FBgn0037109	156.731	-0.462688	0.0143398	MED1
FBgn0261722	717.97	-0.462271	6.66616e-05	fwe
FBgn0039908	774.7	-0.462218	0.00256026	Asator
FBgn0033426	275.525	-0.461901	0.000905696	Nt5c
FBgn0029888	277.551	-0.461479	0.00377075	ND-ASHI
FBgn0039465	510.935	-0.461429	0.00170753	Tsp97E
FBgn0051760	175.782	-0.461335	0.0241451	CG31760
FBgn0031885	449.834	-0.461141	0.00348291	Mnn1
FBgn0028982	409.54	-0.46095	0.0121121	Spt6
FBgn0039358	864.844	-0.460651	4.62171e-06	Idh3g
FBgn0032217	233.077	-0.460056	0.00656794	CG4972
FBgn0010114	1362.18	-0.459522	0.000107282	hig
FBgn0085370	334.136	-0.458617	0.00115121	Pde11
FBgn0032026	153.187	-0.458417	0.00854649	CG7627
FBgn0262483	471.443	-0.457806	0.0058951	Rbp
FBgn0032348	106.299	-0.45764	0.0481465	CG4751
FBgn0001994	446.759	-0.456877	0.00517418	crp
FBgn0036910	88.0821	-0.45675	0.046417	Cyp305a1
FBgn0032882	97.4295	-0.456536	0.040652	Ns4
FBgn0030421	196.709	-0.45621	0.0383237	Agpat1
FBgn0261625	156.689	-0.456138	0.0194351	GLS
FBgn0038376	192.052	-0.455919	0.00564543	Hmt-1
FBgn0027567	416.301	-0.455429	0.00379958	Ciz1
FBgn0023540	110.956	-0.455167	0.0393954	CG3630
FBgn0036365	202.111	-0.45467	0.014435	cmb
FBgn0003557	346.489	-0.453323	0.00565859	Su(dx)
FBgn0010014	324.803	-0.453083	0.00391029	CanB
FBgn0031170	223.822	-0.452998	0.00437323	Abca3
FBgn0044323	505.701	-0.452626	0.000233653	Cka
FBgn0036913	332.637	-0.452588	0.00717486	Usp32
FBgn0036104	123.279	-0.452315	0.0215109	CG6418
FBgn0037215	223.539	-0.451873	0.00734834	beta-Man
FBgn0043458	200.783	-0.451789	0.0116893	CG12084
FBgn0030853	351.679	-0.451785	0.000917202	ND-24
FBgn0023169	658.585	-0.451239	0.000269857	AMPKalpha
FBgn0264495	296.319	-0.450691	0.0114299	gpp
FBgn0003716	222.321	-0.450058	0.0140452	tkv
FBgn0030354	158.828	-0.450038	0.046694	Upf1
FBgn0028331	751.447	-0.449623	6.44523e-05	l(1)G0289
FBgn0015949	295.363	-0.449464	0.00148574	hrg
FBgn0050404	201.96	-0.449358	0.0078479	Tango11
FBgn0083950	204.701	-0.449146	0.0130846	side-VI
FBgn0038316	112.802	-0.449018	0.0284988	CG6276
FBgn0260990	224.287	-0.448954	0.00906099	yata
FBgn0261597	4790.18	-0.448775	0.000219163	RpS26
FBgn0019960	732.774	-0.44817	0.000311304	Mitofilin
FBgn0023388	475.973	-0.44794	0.00026889	Dap160
FBgn0033902	790.188	-0.447615	0.000388571	eIF3m
FBgn0036620	360.762	-0.447373	0.0222878	CG4842
FBgn0037108	252.374	-0.44712	0.00303597	Alg11
FBgn0027866	205.054	-0.445515	0.0469046	CG9776
FBgn0036319	163.03	-0.445488	0.0134317	Ent3
FBgn0016756	595.62	-0.444825	0.00298916	Usp47
FBgn0004910	278.762	-0.444772	0.00422936	Eip63F-1
FBgn0030740	511.082	-0.443998	0.00150825	CG9917
FBgn0028737	1705.6	-0.443951	0.000346661	eEF1beta
FBgn0032833	1406.7	-0.443622	2.58295e-05	COX4
FBgn0264089	364.275	-0.443394	0.00105239	sli
FBgn0024913	274.401	-0.443135	0.00540652	Actbeta
FBgn0000489	287.084	-0.442857	0.00212831	Pka-C3
FBgn0288229	983.313	-0.442643	0.0387327	CG3164
FBgn0000303	322.374	-0.442451	0.00656075	ChAT
FBgn0264075	115.596	-0.44222	0.0254784	tgo
FBgn0015589	371.574	-0.442206	0.0176751	Apc
FBgn0037949	331.801	-0.441806	0.0113527	prd1
FBgn0019957	665.499	-0.441738	0.000237818	ND-42
FBgn0264707	419.313	-0.441572	0.0025695	RhoGEF3
FBgn0033762	191.129	-0.441559	0.0148547	ZnT49B
FBgn0264560	303.986	-0.440232	0.0123599	garz
FBgn0024277	713.076	-0.439969	0.00111307	trio
FBgn0086604	162.422	-0.439961	0.0216781	side-VIII
FBgn0037081	116.703	-0.438848	0.041877	barc
FBgn0267350	779.24	-0.438097	0.00111027	Pi4KIIIalpha
FBgn0031030	417.51	-0.436525	0.010571	Tao
FBgn0266579	589.638	-0.436498	0.000385898	tau
FBgn0029663	187.593	-0.436188	0.0183358	CG10804
FBgn0032943	192.635	-0.435776	0.0202246	Tsp39D
FBgn0029706	146.934	-0.434492	0.0456213	CG3626
FBgn0011656	323.792	-0.433989	0.00169049	Mef2
FBgn0260970	473.314	-0.43345	0.00507051	Ubr3
FBgn0021760	259.425	-0.432634	0.0304535	chb
FBgn0037467	131.395	-0.431775	0.0322885	Ufl1
FBgn0038519	235.861	-0.430193	0.00611474	Prx3
FBgn0283510	286.74	-0.429888	0.00387819	Pal1
FBgn0265191	281.42	-0.429658	0.0132586	Gyg
FBgn0086442	204.536	-0.428437	0.0162118	mib2
FBgn0260943	1328.35	-0.427904	0.0126261	Rbp6
FBgn0034570	278.977	-0.427624	0.00489833	CG10543
FBgn0287873	554.335	-0.426931	0.00141472	zip
FBgn0053558	348.531	-0.42638	0.00374958	mim
FBgn0031081	289.853	-0.426037	0.00173548	Nep3
FBgn0003250	6298.41	-0.425776	0.00275701	Rh4
FBgn0052647	1023.84	-0.423681	0.000746804	CG32647
FBgn0028487	164.834	-0.422514	0.0308735	f-cup
FBgn0029898	175.834	-0.422466	0.0228479	CG14439
FBgn0037760	187.385	-0.422145	0.0182774	FBXO11
FBgn0261671	461.137	-0.421432	0.018297	tweek
FBgn0040273	210.949	-0.42138	0.0203296	Spt5
FBgn0031069	395.5	-0.421337	0.0111576	Abcd3
FBgn0038181	823.311	-0.421045	0.00337139	CG9297
FBgn0028482	634.212	-0.420418	0.00639347	bdl
FBgn0036448	347.381	-0.419974	0.00683944	mop
FBgn0085414	370.187	-0.41839	0.0131313	dpr12
FBgn0005631	154.837	-0.418036	0.0456923	robo1
FBgn0285910	706.454	-0.417864	0.00117061	VhaAC39-1
FBgn0035879	270.256	-0.417588	0.00997813	GAPcenA
FBgn0032817	205.496	-0.417572	0.0473523	CG10631
FBgn0266756	454.257	-0.417267	0.0021806	btsz
FBgn0086358	211.707	-0.41678	0.0239011	Tab2
FBgn0285879	129.08	-0.41673	0.0420406	disco-r
FBgn0031857	188.677	-0.415809	0.0420954	LUBEL
FBgn0005666	1284.26	-0.415697	0.0146905	bt
FBgn0044324	168.749	-0.414995	0.0142466	Chro
FBgn0031294	9742.01	-0.414588	0.00590683	IA-2
FBgn0032394	187.715	-0.414414	0.0119872	Hacd1
FBgn0011225	793.491	-0.413917	0.00564543	jar
FBgn0029903	252.524	-0.413787	0.0115812	pod1
FBgn0263873	215.52	-0.413336	0.0188099	sick
FBgn0262730	789.285	-0.413088	0.00566136	dtn
FBgn0031424	600.445	-0.41258	0.00414874	VGlut
FBgn0016120	926.086	-0.412473	0.000177644	ATPsynD
FBgn0025836	333.671	-0.412404	0.0106082	RhoGAP1A
FBgn0017567	508.41	-0.411127	0.00140843	ND-23
FBgn0030745	147.766	-0.410952	0.0343439	CG4239
FBgn0034013	135.329	-0.41061	0.0445037	unc-5
FBgn0266452	161.281	-0.409523	0.0186025	CTPsyn
FBgn0086708	651.073	-0.409415	0.0178601	stv
FBgn0040230	257.043	-0.409122	0.0092456	dbo
FBgn0042135	954.001	-0.409015	0.00016313	Gdap2
FBgn0033543	386.392	-0.407456	0.0124663	Daao1
FBgn0032208	960.808	-0.405475	0.0101774	Ufd4
FBgn0052675	298.862	-0.404027	0.0151686	Tango5
FBgn0003744	232.119	-0.403497	0.0181279	trc
FBgn0029891	802.201	-0.403462	5.71048e-05	Pink1
FBgn0023416	292.16	-0.403323	0.019205	Ac3
FBgn0039858	3967.8	-0.403314	1.87597e-05	CycG
FBgn0264815	354.982	-0.402835	0.0345657	Pde1c
FBgn0015229	189.207	-0.402754	0.0225879	glec
FBgn0011211	5113.87	-0.402629	0.000829485	blw
FBgn0001090	702.95	-0.402337	0.00072604	bnb
FBgn0029785	3225.98	-0.401998	0.000327551	RpL35
FBgn0030863	210.564	-0.40179	0.0215866	CG8188
FBgn0038498	212.266	-0.401313	0.0155598	beat-IIa
FBgn0033166	214.28	-0.400556	0.0107276	Eaf
FBgn0067861	348.066	-0.400032	0.020568	Sdic1
FBgn0037001	1068.05	-0.399523	0.00036643	ND-39
FBgn0001202	269.954	-0.398971	0.0107889	hook
FBgn0024248	149.768	-0.398622	0.0339237	chico
FBgn0039338	261.839	-0.397701	0.0251603	XNP
FBgn0038427	181.023	-0.397647	0.0207317	ema
FBgn0039581	231.534	-0.397533	0.0258379	Moca-cyp
FBgn0033244	358.273	-0.39695	0.0145677	CG8726
FBgn0031379	126.915	-0.396775	0.0441605	CG7289
FBgn0034644	422.41	-0.39625	0.0166858	CG10082
FBgn0039830	5394.38	-0.395786	5.44828e-05	ATPsynC
FBgn0021796	188.619	-0.395523	0.0454775	Tor
FBgn0030701	230	-0.395522	0.0177633	CG16952
FBgn0051739	147.639	-0.395381	0.0469633	AspRS-m
FBgn0041723	222.123	-0.39504	0.0305653	rho-5
FBgn0031118	316.357	-0.394182	0.00565183	RhoGAP19D
FBgn0003885	383.971	-0.393757	0.00394369	alphaTub84D
FBgn0029763	160.05	-0.393605	0.0394613	Usp16-45
FBgn0015288	1655.56	-0.391033	0.0398896	RpL22
FBgn0027504	153.674	-0.390783	0.0419732	bsd
FBgn0003016	241.811	-0.390764	0.0133863	osp
FBgn0033638	477.886	-0.390737	0.00237454	CG9005
FBgn0040777	1075.09	-0.390684	0.0006732	CG14767
FBgn0011693	1440.34	-0.390391	0.00689616	Pdh
FBgn0024291	268.207	-0.389102	0.0117777	Sirt1
FBgn0005632	742.888	-0.388854	0.0159902	faf
FBgn0002781	358.609	-0.386823	0.00861461	mod(mdg4)
FBgn0031374	689.443	-0.386366	0.00120186	Wdr62
FBgn0031194	166.927	-0.385882	0.0475643	CG17598
FBgn0053144	424.026	-0.38561	0.00432018	CG33144
FBgn0023510	388.495	-0.385229	0.00352709	Rbcn-3B
FBgn0002780	340.127	-0.384137	0.0379271	mod
FBgn0025790	199.59	-0.383914	0.0149792	TBPH
FBgn0266446	291.609	-0.38332	0.0206138	CG45076
FBgn0003248	770.256	-0.383025	0.00178841	Rh2
FBgn0086784	689.576	-0.382822	0.00180485	stmA
FBgn0259170	510.376	-0.381329	0.00142053	alpha-Man-Ia
FBgn0050421	242.384	-0.381134	0.0136146	Usp15-31
FBgn0023083	262.924	-0.380638	0.0276549	fray
FBgn0037556	234.946	-0.380234	0.0183511	CG9636
FBgn0037891	812.707	-0.380023	0.000352316	CG5214
FBgn0283658	959.797	-0.379366	0.00380613	muc
FBgn0027550	475.16	-0.377431	0.0111838	CG6495
FBgn0261885	505.127	-0.376936	0.0201807	osa
FBgn0034419	213.443	-0.376652	0.0178498	CG15111
FBgn0025574	399.627	-0.375983	0.0364302	Pli
FBgn0039907	358.527	-0.375949	0.00609858	lgs
FBgn0285963	258.516	-0.375316	0.0125527	CG46339
FBgn0001247	270.359	-0.374948	0.0139389	Ide
FBgn0005771	277.734	-0.374524	0.0120634	noc
FBgn0262559	1736.2	-0.374161	0.00501407	Mdh2
FBgn0267849	346.009	-0.373738	0.012753	Syx7
FBgn0028509	330.254	-0.373278	0.0206419	CenG1A
FBgn0002774	246.123	-0.373215	0.0183391	mle
FBgn0016119	662.484	-0.372152	0.00102142	ATPsynCF6
FBgn0039277	238.578	-0.371574	0.0186144	Nepl16
FBgn0265082	691.134	-0.371142	0.00614699	Cdep
FBgn0035753	3612.91	-0.370798	0.00221906	RpL18
FBgn0002723	189.216	-0.370704	0.0386388	Met
FBgn0034802	1408.41	-0.369717	0.000983673	CNBP
FBgn0259174	505.677	-0.36965	0.00260623	Nedd4
FBgn0035293	268.311	-0.369147	0.0204935	CG5687
FBgn0052654	441.968	-0.367232	0.0203626	Sec16
FBgn0051716	506.774	-0.366782	0.0153342	Cnot4
FBgn0034958	338.413	-0.366597	0.00835391	CG3907
FBgn0000289	469.819	-0.365096	0.0205405	cg
FBgn0020412	258.893	-0.364981	0.0225879	JIL-1
FBgn0028497	365.311	-0.364857	0.0129926	Mtmr6
FBgn0011661	1824.97	-0.364308	0.000280659	Moe
FBgn0266354	403.621	-0.364285	0.0165974	CG45002
FBgn0027529	269.906	-0.364283	0.037931	tapas
FBgn0285954	240.233	-0.364199	0.0190982	caz
FBgn0001220	984.161	-0.364009	0.00585057	Hsc70-5
FBgn0035237	773.389	-0.363832	0.0177001	CG13917
FBgn0051547	298.424	-0.363823	0.0181935	NKCC
FBgn0267791	360.511	-0.36368	0.00710104	HnRNP-K
FBgn0037344	334.429	-0.363534	0.0142466	CG2926
FBgn0022985	226.292	-0.362982	0.0216217	qkr58E-2
FBgn0032482	898.676	-0.359584	0.0181206	Pect
FBgn0260012	168.474	-0.358758	0.0486214	pds5
FBgn0010213	395.608	-0.357752	0.00481495	Sod2
FBgn0032652	795.069	-0.357039	0.0398896	CG6870
FBgn0036202	251.499	-0.356593	0.0366518	loaf
FBgn0039359	3210.19	-0.355641	0.00629715	RpL27
FBgn0038881	495.562	-0.355316	0.0253609	aus
FBgn0020497	351.686	-0.354347	0.0161138	emb
FBgn0036134	258.539	-0.354052	0.0147176	FoxK
FBgn0036566	359.995	-0.353663	0.0455732	ClC-c
FBgn0031245	273.771	-0.35352	0.0378018	CG3625
FBgn0031359	298.287	-0.353038	0.0205405	Rim2
FBgn0029893	308.327	-0.352718	0.0478257	CG14442
FBgn0250786	310.059	-0.351866	0.0446565	Chd1
FBgn0039857	4793.72	-0.351635	0.00740508	RpL6
FBgn0035989	250.564	-0.350859	0.0399289	Atat
FBgn0031969	290.711	-0.350026	0.0444644	pes
FBgn0086372	811.247	-0.349838	0.00210552	lap
FBgn0030366	534.647	-0.348535	0.012854	Usp7
FBgn0028996	572.983	-0.348101	0.0113231	onecut
FBgn0034258	1250.01	-0.347143	0.0197042	eIF3c
FBgn0026592	878.978	-0.347043	0.0267371	Fie
FBgn0262869	264.891	-0.346668	0.0458548	Gfrl
FBgn0261596	3175.91	-0.346645	0.00558932	RpS24
FBgn0002921	8173.48	-0.346412	7.58269e-05	Atpalpha
FBgn0000117	1191.16	-0.345229	0.00112014	arm
FBgn0037686	2812.88	-0.343826	0.0120973	RpL34b
FBgn0031673	201.086	-0.343572	0.0445495	CG31650
FBgn0029820	284.349	-0.343461	0.0225413	CG16721
FBgn0013343	475.958	-0.343411	0.0483402	Syx1A
FBgn0264959	278.109	-0.343271	0.0303703	Src42A
FBgn0263108	369.674	-0.342251	0.025777	BtbVII
FBgn0050122	376.046	-0.340411	0.0254774	CG30122
FBgn0035432	235.253	-0.340385	0.0326148	ZnT63C
FBgn0259214	1453.63	-0.339479	0.01325	PMCA
FBgn0263231	701.963	-0.336889	0.0310308	bel
FBgn0027492	1025.85	-0.336558	0.00202868	wdb
FBgn0085478	323.267	-0.33621	0.0463321	Zdhhc8
FBgn0013307	492.518	-0.335905	0.0450127	Odc1
FBgn0004117	806.611	-0.334667	0.00663068	Tm2
FBgn0051030	677.87	-0.332508	0.00994022	VhaAC45RP
FBgn0010380	406.948	-0.332422	0.0469719	AP-1-2beta
FBgn0263706	237.148	-0.331975	0.0326822	CG43658
FBgn0267390	522.489	-0.331197	0.0281812	dop
FBgn0020386	625.378	-0.32994	0.00671121	Pdk1
FBgn0000183	363.76	-0.329247	0.0142082	BicD
FBgn0262740	275.119	-0.327118	0.0494471	Evi5
FBgn0034180	304.844	-0.326939	0.0228479	Ehbp1
FBgn0013334	3771.65	-0.326518	0.0307304	Sap47
FBgn0039528	271.313	-0.326405	0.0482891	dsd
FBgn0261532	274.543	-0.325814	0.0303703	cdm
FBgn0037051	291.689	-0.325292	0.0247304	CG10565
FBgn0024236	251.998	-0.325071	0.0384576	foi
FBgn0039635	741.208	-0.324606	0.00580406	Pdhb
FBgn0051619	444.121	-0.324435	0.0338314	nolo
FBgn0002413	386.274	-0.324144	0.0306711	dco
FBgn0025680	488.133	-0.323493	0.0467977	cry
FBgn0003941	3358.34	-0.32299	0.00116204	RpL40
FBgn0066101	331.756	-0.322256	0.0277037	LpR1
FBgn0264855	522.917	-0.321754	0.0125853	AP-2alpha
FBgn0285913	235.996	-0.321684	0.0470113	red
FBgn0033188	768.073	-0.318663	0.00622839	Drat
FBgn0051637	240.285	-0.317005	0.0476008	CG31637
FBgn0021906	1063.04	-0.316479	0.012188	RFeSP
FBgn0010265	3092.28	-0.31629	0.0099346	RpS13
FBgn0004598	481.439	-0.315907	0.0316573	Fur2
FBgn0031021	347.085	-0.314633	0.0334252	ND-18
FBgn0260442	846.288	-0.313146	0.0304051	rhea
FBgn0262114	436.033	-0.312069	0.0474725	RanBPM
FBgn0030973	316.346	-0.311418	0.0287488	CG7332
FBgn0261565	864.018	-0.310765	0.0109608	Lmpt
FBgn0000536	644.242	-0.304035	0.0298243	eas
FBgn0005671	1812.97	-0.302035	0.00939954	Vha55
FBgn0028671	810.894	-0.30147	0.0255054	Vha100-1
FBgn0003891	1241.26	-0.297989	0.0277454	tud
FBgn0026259	322.937	-0.296616	0.0334399	eIF5B
FBgn0035499	759.78	-0.295456	0.0161569	Chd64
FBgn0004889	387.828	-0.293566	0.024164	tws
FBgn0028984	332.552	-0.291763	0.0377366	Spn88Ea
FBgn0025936	587.331	-0.291675	0.0101846	Eph
FBgn0020910	6981.12	-0.291606	0.0414821	RpL3
FBgn0283521	1400.93	-0.291599	0.0212578	lola
FBgn0024985	416.526	-0.288261	0.0483467	Rilpl
FBgn0038145	1596.18	-0.28764	0.0135005	Droj2
FBgn0015834	633.592	-0.286501	0.0330733	eIF3i
FBgn0039026	753.148	-0.285234	0.0316573	CG7029
FBgn0033476	502.812	-0.283476	0.0317814	oys
FBgn0040502	6923.63	-0.28343	0.0102361	CG8343
FBgn0015218	617.334	-0.273672	0.0178448	eIF4E1
FBgn0004907	5414.71	-0.27337	0.00310171	14-3-3zeta
FBgn0004103	853.858	-0.273014	0.022592	Pp1-87B
FBgn0259221	499.033	-0.272938	0.029144	ATP8A
FBgn0260745	562.227	-0.263616	0.0311047	mfas
FBgn0017581	6903.96	-0.2634	0.00958056	Lk6
FBgn0037655	551.326	-0.262357	0.0269704	Kcmf1
FBgn0017545	5970.81	-0.260044	0.0252044	RpS3A
FBgn0019644	1428.49	-0.257881	0.0159902	ATPsynB
FBgn0000273	972.796	-0.256193	0.0408916	Pka-C1
FBgn0011695	3593.87	-0.256023	0.0240879	EbpIII
FBgn0052451	1592.81	-0.255264	0.0266034	SPoCk
FBgn0052626	877.493	-0.254063	0.041102	AMPdeam
FBgn0039909	1098.42	-0.251023	0.0157307	ND-49
FBgn0011284	4945.28	-0.250063	0.0419732	RpS4
FBgn0011272	4999.17	-0.22197	0.0338519	RpL13
FBgn0045823	1588.59	-0.221585	0.027133	vsg
FBgn0011280	2220.71	-0.218333	0.0307955	Obp19d
FBgn0011747	1250.65	-0.213863	0.0473523	Ank
FBgn0004177	993.74	0.222273	0.0394786	mts
FBgn0037874	4851.41	0.234934	0.0328164	Tctp
FBgn0005278	1682.41	0.236104	0.0407763	Sam-S
FBgn0000064	5364.56	0.248055	0.0282964	Ald1
FBgn0260635	769.362	0.25599	0.0464885	Diap1
FBgn0004828	4484.73	0.257641	0.0476456	His3.3B
FBgn0002622	5665.86	0.260179	0.0429678	RpS3
FBgn0034138	4849.58	0.264872	0.0239753	RpS15
FBgn0010551	508.657	0.268969	0.0367864	Phb2
FBgn0033699	3961.78	0.273046	0.0416706	RpS11
FBgn0015808	392.59	0.275821	0.0392548	ScpX
FBgn0263598	859.986	0.279013	0.00855305	Vha68-2
FBgn0004432	2188.63	0.281058	0.00440428	Cyp1
FBgn0000568	936.328	0.282879	0.0191381	Eip75B
FBgn0036111	671.971	0.284939	0.017785	Aps
FBgn0264489	2275.01	0.287399	0.0301653	CG43897
FBgn0004868	1013.7	0.288399	0.00497539	Gdi
FBgn0010412	4145.14	0.294947	0.00907445	RpS19a
FBgn0030731	535.565	0.295673	0.0308977	Mfe2
FBgn0264491	330.845	0.296552	0.0380963	how
FBgn0035285	672.337	0.298221	0.0126664	CG12025
FBgn0010415	1486.28	0.300326	0.0082963	Sdc
FBgn0284243	1487.99	0.30117	0.00728953	betaTub56D
FBgn0013987	358.507	0.301607	0.0235502	MAPk-Ak2
FBgn0037468	393.273	0.302091	0.0409584	CG1943
FBgn0031815	379.477	0.30376	0.0361513	frj
FBgn0016687	861.013	0.304019	0.0371035	Nurf-38
FBgn0035165	316.023	0.305163	0.031372	CG13887
FBgn0002645	407.23	0.305641	0.0178778	Map205
FBgn0262734	1117.89	0.308236	0.0218751	eIF4H1
FBgn0263396	1861.07	0.308977	0.0253609	sqd
FBgn0016693	331.22	0.31045	0.0312711	Past1
FBgn0029996	792.991	0.311105	0.00933078	UbcE2H
FBgn0027280	391.909	0.316511	0.0165709	orion
FBgn0000042	3041.78	0.317872	0.000260101	Act5C
FBgn0015795	1071.67	0.320639	0.0335172	Rab7
FBgn0038826	2197.42	0.32079	0.0208325	Syp
FBgn0032005	269.94	0.321225	0.0244187	Snx6
FBgn0086710	2689.07	0.323187	0.0223667	RpL30
FBgn0032407	244.495	0.323588	0.033532	Pex19
FBgn0086656	379.994	0.324081	0.0290765	shrb
FBgn0038037	671.813	0.324138	0.0163059	Cyp9f2
FBgn0015282	243.527	0.325893	0.0472485	Rpt2
FBgn0265274	345.477	0.326044	0.0192528	Inx3
FBgn0002566	297.924	0.326264	0.0410827	lt
FBgn0261608	2623.86	0.330383	0.0316154	RpL37A
FBgn0002772	861.471	0.333487	0.0267755	Mlc1
FBgn0010341	326.77	0.333997	0.0248904	Cdc42
FBgn0264962	522.419	0.334941	0.0111061	Pcf11
FBgn0010611	298.75	0.335862	0.0442233	Hmgs
FBgn0261396	241.287	0.336391	0.0486655	Rpn3
FBgn0035231	183.118	0.336693	0.0490395	Pcyt2
FBgn0001128	1767.94	0.336773	0.037093	Gpdh1
FBgn0086134	219.846	0.338657	0.0482891	Prosalpha2
FBgn0037007	1020.91	0.339311	0.0420959	BNIP3
FBgn0000173	1060.4	0.340525	0.0307562	ben
FBgn0263112	305.8	0.341667	0.0451642	Mitf
FBgn0028691	208.784	0.344777	0.0266009	Rpn9
FBgn0039923	576.829	0.347109	0.0426382	MED26
FBgn0266758	355.052	0.347901	0.00726626	Esyt2
FBgn0000579	3984.26	0.348445	0.00258312	Eno
FBgn0286784	870.761	0.350507	0.00464438	TER94
FBgn0032704	375.626	0.35196	0.0177551	Jwa
FBgn0010333	255.814	0.354909	0.0123049	Rac1
FBgn0001091	2808.33	0.354962	0.0019275	Gapdh1
FBgn0037637	971.906	0.355132	0.00416812	IscU
FBgn0031937	237.44	0.355594	0.0397096	CG13795
FBgn0004657	287.724	0.355934	0.0158291	mys
FBgn0040529	813.863	0.357272	0.00230706	COX7A
FBgn0034140	566.472	0.357556	0.0450127	Lst
FBgn0037182	219.993	0.357811	0.0445582	ArfGAP3
FBgn0266599	10251.2	0.358191	0.00392537	Hsc70-4
FBgn0004638	285.08	0.358419	0.0176751	drk
FBgn0053554	353.576	0.358561	0.0120973	Nipped-A
FBgn0036816	564.324	0.359263	0.0186714	Indy
FBgn0033919	421.579	0.359432	0.0129721	CG8547
FBgn0038115	199.201	0.360845	0.0309616	CG7966
FBgn0261602	7377.03	0.361258	0.00263903	RpL8
FBgn0024947	351.641	0.362644	0.00897561	NTPase
FBgn0011745	258.354	0.363359	0.0264629	Arp1
FBgn0002284	184.395	0.363916	0.0258076	Prosbeta6
FBgn0027506	296.523	0.364415	0.0359549	EDTP
FBgn0025381	202.933	0.36509	0.0316154	rush
FBgn0031995	428.838	0.365341	0.00291187	CG8475
FBgn0016977	1124.69	0.36618	0.0471494	spen
FBgn0051217	340.516	0.366766	0.0203867	modSP
FBgn0262847	261.842	0.36716	0.0494471	CR43211
FBgn0039754	393.974	0.367275	0.0246831	CG9747
FBgn0014455	597.908	0.367757	0.0197042	Ahcy
FBgn0001297	590.824	0.368534	0.00318671	kay
FBgn0034971	266.944	0.369121	0.0275437	Gpat4
FBgn0086359	505.297	0.370969	0.0145907	Invadolysin
FBgn0027932	705.919	0.371133	0.0240879	Akap200
FBgn0033005	603.82	0.371396	0.0371071	CG3107
FBgn0038966	203.621	0.371684	0.0252044	pinta
FBgn0015777	962.963	0.373301	0.0138029	nrv2
FBgn0010411	4933.49	0.374077	0.0092678	RpS18
FBgn0051694	376.044	0.374103	0.0112217	Ifrd1
FBgn0038038	467.881	0.374619	0.00398358	Sccpdh2
FBgn0001078	321.4	0.375385	0.0122397	ftz-f1
FBgn0030603	165.792	0.377724	0.0407016	CG5541
FBgn0015245	1514.92	0.378698	0.00125817	Hsp60A
FBgn0086558	13671.3	0.379281	0.000889923	Ubi-p5E
FBgn0011016	337.341	0.379281	0.0380863	SsRbeta
FBgn0032518	4745.56	0.379654	0.00545225	RpL24
FBgn0036318	582.742	0.379947	0.0075564	Wbp2
FBgn0028662	653.512	0.381751	0.000905122	VhaPPA1-1
FBgn0061356	522.157	0.382601	0.0254784	Hao
FBgn0052528	178.109	0.382763	0.0408637	parvin
FBgn0263199	1196.43	0.383199	0.0494288	Galk
FBgn0031689	1089.69	0.38407	0.011172	Cyp28d1
FBgn0029911	322.739	0.384731	0.00771437	CG14435
FBgn0039136	194.897	0.385399	0.0264606	CG5902
FBgn0266369	512.115	0.385555	0.0330347	Mtp
FBgn0037756	200.992	0.386264	0.0326822	CG8507
FBgn0014163	987.76	0.386884	0.00895328	fax
FBgn0037347	177.825	0.387259	0.0264629	SecS
FBgn0002930	925.906	0.387406	0.0183565	nec
FBgn0004888	1439.25	0.388078	0.00318881	Scsalpha1
FBgn0266410	2133.03	0.388452	0.0100014	CG45050
FBgn0032287	293.289	0.388763	0.0115273	CG6415
FBgn0014184	6006.32	0.389881	0.018495	Oda
FBgn0023023	387.459	0.391409	0.00351706	CRMP
FBgn0029133	307.425	0.391743	0.0123909	REG
FBgn0034067	163.788	0.392172	0.0221246	CG8399
FBgn0031635	126.529	0.392915	0.0474833	tank
FBgn0035181	142.984	0.394563	0.0317814	CG9205
FBgn0029990	23600.8	0.395854	0.0150678	CG2233
FBgn0040600	449.868	0.396825	0.00185721	CG13631
FBgn0085360	211.917	0.396996	0.0207417	CG34331
FBgn0051199	260.24	0.399396	0.0136113	CG31199
FBgn0038388	239.063	0.399734	0.00717283	CG4287
FBgn0259736	365.834	0.400863	0.00741838	CG42390
FBgn0040259	245.177	0.401239	0.00425179	Ugt302C1
FBgn0034046	288.965	0.401801	0.0122287	tun
FBgn0032646	207.607	0.402101	0.0268661	mEFTs
FBgn0032731	223.158	0.402595	0.0288097	Swip-1
FBgn0266000	231.943	0.404559	0.0247533	CG44774
FBgn0039109	180.428	0.405285	0.0203626	CG10365
FBgn0052529	410.218	0.405771	0.0147534	Hers
FBgn0015222	2081.96	0.406567	4.73534e-05	Fer1HCH
FBgn0029092	961.781	0.406777	5.19838e-05	ced-6
FBgn0044826	171.949	0.407403	0.0291296	Pak3
FBgn0014189	258.803	0.408336	0.00436919	Hel25E
FBgn0016122	1184.89	0.410095	0.0243674	Acer
FBgn0033170	293.445	0.410991	0.00895328	sPLA2
FBgn0020622	176.085	0.411713	0.0315803	Pi3K21B
FBgn0000308	1298.06	0.412967	0.000274759	chic
FBgn0037788	152.478	0.413315	0.0206138	CAH7
FBgn0033339	241.717	0.413454	0.0103679	Sec31
FBgn0031544	265.086	0.413457	0.013701	CG17593
FBgn0039674	422.653	0.413484	0.00212831	CG1907
FBgn0003206	148.969	0.413628	0.0207794	Ras64B
FBgn0013750	390.501	0.414215	0.00340035	Arf51F
FBgn0000084	1237.92	0.416059	0.00245923	AnxB10
FBgn0028543	880.171	0.417593	0.00141472	NimB2
FBgn0020513	3303.76	0.417906	0.0160597	Paics
FBgn0029737	217.405	0.419446	0.00975887	CG6903
FBgn0034371	224.117	0.419804	0.00834969	Ntan1
FBgn0285937	435.225	0.420235	0.00638943	Rab1
FBgn0017558	863.661	0.420317	0.0124999	Pdk
FBgn0003502	130.942	0.420517	0.0277454	Btk29A
FBgn0015521	2297.63	0.420853	0.00585057	RpS21
FBgn0030930	120.63	0.420964	0.0425857	Pgant7
FBgn0267330	313.145	0.420982	0.0113075	KdelR
FBgn0033912	6121.44	0.421178	0.00175589	RpS23
FBgn0010198	4318.34	0.421827	0.00491326	RpS15Aa
FBgn0036759	153.184	0.424025	0.043549	CG5577
FBgn0053303	188.017	0.424161	0.011984	CG33303
FBgn0051100	129.852	0.425054	0.0312042	CG31100
FBgn0010173	147.729	0.42526	0.0143404	RpA-70
FBgn0260747	1158.18	0.425628	0.000259051	Chchd2
FBgn0040011	285.232	0.426324	0.00226405	Slmap
FBgn0030306	155.897	0.426369	0.021901	Spase25
FBgn0027569	173.947	0.426956	0.0139615	cert
FBgn0262849	173.861	0.429226	0.0388841	CR43213
FBgn0033663	747.431	0.429364	0.00810682	ERp60
FBgn0014141	347.594	0.433652	0.011129	cher
FBgn0037239	722.472	0.43403	0.00145763	Sfxn1-3
FBgn0020369	264.784	0.434034	0.00338598	Rpt6
FBgn0027101	474.11	0.434166	0.00387819	Dyrk3
FBgn0011227	484.323	0.436032	0.00608627	ox
FBgn0037935	151.574	0.436194	0.0353094	CG6834
FBgn0020255	673.904	0.436772	0.00115631	Ran
FBgn0052103	748.375	0.438516	0.00578044	SCaMC
FBgn0034743	4549.65	0.438908	0.00320064	RpS16
FBgn0029828	714.283	0.439066	0.00815591	CG6067
FBgn0029849	192.58	0.439082	0.0490339	Efr
FBgn0031213	274.012	0.439673	0.00405947	galectin
FBgn0032988	278.068	0.440172	0.0186566	Tif-IA
FBgn0052581	417.724	0.440656	0.00482359	sordd2
FBgn0261239	97.9713	0.440663	0.0451355	Hr39
FBgn0259209	1009.05	0.442112	0.00457921	Mlp60A
FBgn0037135	1469.87	0.444567	0.00113848	eIF2A
FBgn0040773	1048.85	0.445249	0.0116845	COX7C
FBgn0002121	264.541	0.445526	0.00438007	l(2)gl
FBgn0032229	195.599	0.445706	0.0269231	ClpP
FBgn0035541	134.614	0.445873	0.0479072	CG15019
FBgn0001961	352.671	0.446319	0.00495827	Arpc1
FBgn0040985	511.242	0.446556	0.000969632	CG6115
FBgn0031090	214.544	0.44699	0.00961556	Rab35
FBgn0037387	996.6	0.447038	0.00160995	CG1213
FBgn0035877	201.204	0.447248	0.00769679	CG7083
FBgn0034902	154.069	0.44823	0.0162183	CG5532
FBgn0038795	154.777	0.448768	0.0259866	CG4335
FBgn0013681	1097.53	0.449677	0.0166158	mt:ND3
FBgn0086472	5761.79	0.449881	0.000609944	RpS25
FBgn0067102	126.971	0.451277	0.0273422	GlcT
FBgn0031048	224.763	0.451746	0.00375435	CG12237
FBgn0262057	280.081	0.452405	0.00857699	Spn77Ba
FBgn0010238	325.161	0.452698	0.00134685	Lac
FBgn0039266	310.633	0.453376	0.00565709	CG11791
FBgn0263607	140.854	0.453534	0.0292829	l(3)72Dp
FBgn0031228	518.965	0.454211	0.0170371	ND-15
FBgn0052190	541.162	0.454379	0.00106267	NUCB1
FBgn0010225	3213.98	0.455799	0.000609587	Gel
FBgn0024352	228.674	0.455847	0.0244465	Stip1
FBgn0034245	395.033	0.455959	0.0490228	UQCR-6.4
FBgn0285952	3767.19	0.455981	0.00521654	eEF5
FBgn0031260	229.252	0.456125	0.0212541	Spp
FBgn0285991	1211.8	0.456958	0.00216059	hpRNA:CR18854
FBgn0052698	136.308	0.457191	0.0184836	CARPB
FBgn0001105	1979.31	0.458525	0.00229497	Gbeta13F
FBgn0039209	423.247	0.458643	0.00031099	REPTOR
FBgn0010226	392.633	0.459202	0.00799513	GstS1
FBgn0039532	107.265	0.459599	0.0245786	Mtl
FBgn0025549	195.307	0.460052	0.0172094	unc-119
FBgn0021814	139.383	0.460638	0.0160597	Vps28
FBgn0005672	317.529	0.462201	0.00815629	spi
FBgn0015801	253.018	0.46227	0.00247086	Reg-5
FBgn0000052	699.723	0.463126	0.0424445	Pfas
FBgn0026415	3005.58	0.463464	0.000568351	Idgf4
FBgn0052062	842.024	0.464339	0.0126802	Rbfox1
FBgn0265297	12239.6	0.465159	1.51411e-05	pAbp
FBgn0004838	2999.09	0.465624	0.000544894	Hrb27C
FBgn0051683	558.762	0.466067	0.0129564	CG31683
FBgn0001218	1509.51	0.468032	0.00930281	Hsc70-3
FBgn0039883	343.065	0.468198	0.0477785	RhoGAP100F
FBgn0261599	6343.61	0.468397	0.00399625	RpS29
FBgn0064225	13801.2	0.468822	0.00228707	RpL5
FBgn0027052	274.3	0.469328	0.0220124	STUB1
FBgn0000567	120.628	0.470967	0.0146978	Eip74EF
FBgn0011217	1391.91	0.471795	0.000107707	eff
FBgn0011770	382.676	0.471952	0.00359062	Gip
FBgn0019624	1753.68	0.472085	0.00505969	COX5A
FBgn0011288	2493.08	0.472097	0.0387434	Snap25
FBgn0039156	162.731	0.473878	0.00835391	CG6178
FBgn0263773	872.409	0.474336	6.01158e-05	fok
FBgn0039802	213.268	0.474589	0.00341007	dj-1beta
FBgn0031298	254.397	0.474959	0.0415238	Atg4a
FBgn0032213	754.43	0.475089	0.000241186	CG5390
FBgn0014023	112.22	0.475148	0.0368461	mRpL47
FBgn0000043	108.165	0.475463	0.0220124	Act42A
FBgn0043010	98.2876	0.477665	0.0399207	Fsn
FBgn0040206	271.301	0.47973	0.00366183	krz
FBgn0004244	1193.29	0.479805	0.0395817	Rdl
FBgn0031651	133.628	0.48034	0.0222878	mRpL24
FBgn0050172	225.03	0.481056	0.0428323	CG30172
FBgn0025637	666.329	0.481854	0.00247086	SkpA
FBgn0024841	187.31	0.48307	0.00604247	Pcd
FBgn0037875	105.311	0.483431	0.0254672	ZnT86D
FBgn0260799	1318.21	0.483765	0.0191934	p120ctn
FBgn0039135	260.294	0.48393	0.0104164	CG13603
FBgn0030883	101.834	0.4844	0.0359739	CG7772
FBgn0250906	1163.1	0.484662	4.44882e-06	Pgk
FBgn0024365	158.498	0.485166	0.00834969	CG12773
FBgn0286203	123.582	0.485637	0.0313884	stw
FBgn0010590	181.449	0.485668	0.00228979	Prosbeta1
FBgn0036928	340.718	0.485684	0.00743924	Tom20
FBgn0052000	1672.7	0.486069	0.00302553	anne
FBgn0031717	105.648	0.48619	0.0347772	Oscillin
FBgn0013325	4519.25	0.486736	1.80372e-05	RpL11
FBgn0036173	113.013	0.486931	0.0306099	CG7394
FBgn0042175	327.072	0.487933	0.00980322	CG18858
FBgn0029762	239.148	0.48842	0.0034674	NAAT1
FBgn0037110	81.7515	0.489505	0.0364209	ORMDL
FBgn0051706	249.676	0.49139	0.0110179	CG31706
FBgn0010391	233.264	0.491451	0.00745018	SrpRalpha
FBgn0033735	87.2582	0.491578	0.0471259	Dera
FBgn0035951	163.731	0.492905	0.0074859	CG5068
FBgn0029508	1669.12	0.493875	0.00101488	Tsp42Ea
FBgn0034645	395.282	0.494048	0.00351519	ND-B12
FBgn0039864	186.878	0.494273	0.00244504	CG11550
FBgn0035423	788.272	0.495328	0.0132395	eIF1
FBgn0030318	127.637	0.49571	0.043168	rho-4
FBgn0035983	156.367	0.497131	0.00446496	CG4080
FBgn0028397	847.192	0.49832	0.00827102	Tob
FBgn0004057	134.054	0.498367	0.0271805	Zw
FBgn0030792	138.739	0.498792	0.00834969	CG4789
FBgn0038420	198.907	0.49897	0.0102969	CG10311
FBgn0031534	198.785	0.499928	0.00237667	Snx1
FBgn0010348	1325.28	0.500505	0.000803774	Arf79F
FBgn0003134	642.009	0.501061	0.00041257	Pp1alpha-96A
FBgn0031971	797.269	0.501703	0.00622671	Sirup
FBgn0286818	1718.52	0.502451	0.000530865	Pdi
FBgn0040010	404.82	0.502486	0.0144921	CG17493
FBgn0003447	775.856	0.503648	0.00171437	sn
FBgn0011666	900.871	0.504128	0.0140376	msi
FBgn0035032	1146.17	0.504467	8.74756e-05	ATPsynF
FBgn0261793	527.441	0.504636	0.00201353	Trf2
FBgn0027070	255.677	0.504896	0.00194295	Ugt36E1
FBgn0035122	81.3109	0.505099	0.0394457	mRpL17
FBgn0034534	270.866	0.505583	0.0104786	maf-S
FBgn0036876	208.687	0.506056	0.00636272	CG9451
FBgn0041604	132.638	0.506171	0.023521	dlp
FBgn0030239	138.285	0.506802	0.0229957	CG17333
FBgn0038331	316.588	0.507612	0.0135576	Ccm3
FBgn0265935	386.894	0.507692	7.36287e-05	coro
FBgn0032986	309.16	0.508575	0.00292352	CG3262
FBgn0021795	322.161	0.508617	0.00305075	Tapdelta
FBgn0038461	200.102	0.509755	0.00227538	EMC2B
FBgn0013949	744.865	0.510257	0.00109843	Elal
FBgn0261808	383.091	0.513619	0.00195825	cu
FBgn0261990	195.159	0.516282	0.0164897	CG42808
FBgn0046692	325.445	0.516527	0.0210416	Stlk
FBgn0015575	1485.09	0.516821	3.92657e-05	alpha-Est7
FBgn0040079	159.323	0.51707	0.00178259	pkaap
FBgn0267408	620.269	0.517686	0.000682173	AOX1
FBgn0022893	395.409	0.518871	1.74148e-05	Df31
FBgn0034618	470.832	0.519135	0.0229636	CG9485
FBgn0013763	3171.39	0.520461	0.000187965	Idgf6
FBgn0032297	1100.44	0.520505	4.85261e-05	CG17124
FBgn0024509	211.303	0.520999	0.000482265	Sec13
FBgn0038462	94.096	0.521285	0.0245012	EMC2A
FBgn0032455	198.325	0.521531	0.00249603	Pih1D1
FBgn0034860	1174.23	0.522374	0.00048209	CG9812
FBgn0051352	537.912	0.523323	0.000505626	Unc-115a
FBgn0027087	257.699	0.524165	0.00365439	HisRS
FBgn0034061	105.562	0.526344	0.0302369	Ufc1
FBgn0034501	4078.24	0.52661	0.000111735	CG13868
FBgn0263029	274.353	0.527099	0.0136652	CG43324
FBgn0035714	67.3232	0.527332	0.0379389	Sbds
FBgn0031973	120.445	0.527463	0.0157845	Spn28Dc
FBgn0039644	155.241	0.527497	0.00604275	rdog
FBgn0013683	270.286	0.527694	0.00775571	mt:ND4L
FBgn0031145	268.315	0.527953	0.0014981	Ntf-2
FBgn0028697	8187.45	0.527962	0.0040954	RpL15
FBgn0013686	609040	0.529165	0.0194602	mt:lrRNA
FBgn0262801	94.6706	0.529293	0.0173927	twr
FBgn0003942	6739.92	0.529565	0.000673152	RpS27A
FBgn0037515	194.216	0.530359	0.00125561	Sp7
FBgn0285947	5084.43	0.531127	0.000262437	RpS10b
FBgn0004915	126.812	0.531689	0.0104475	TfIIB
FBgn0262169	174.814	0.532146	0.00606665	magu
FBgn0014380	69.0346	0.532237	0.0403427	RhoL
FBgn0035762	60.434	0.532253	0.0469462	Rint1
FBgn0029823	935.775	0.532294	0.00595151	Shmt
FBgn0001187	800.014	0.534641	0.000107447	Hex-C
FBgn0033304	184.474	0.535936	0.00141047	Cyp6a13
FBgn0035444	124.302	0.535947	0.00855305	CG12012
FBgn0016715	139.577	0.536471	0.0343439	Reg-2
FBgn0266549	223.963	0.536513	0.0383468	lncRNA:CR45102
FBgn0037057	332.257	0.536692	0.0154327	CG10512
FBgn0259722	131.205	0.537466	0.0350613	CG42376
FBgn0036316	751.05	0.537837	0.00248922	nebu
FBgn0039697	928.516	0.537872	1.22173e-05	CG7834
FBgn0051300	112.225	0.538169	0.0278034	CG31300
FBgn0053487	182.34	0.538503	0.0146675	CR33487
FBgn0261262	786.238	0.538803	0.00432298	CG42613
FBgn0250843	159.818	0.539267	0.00109843	Prosalpha6
FBgn0032940	325.047	0.539383	0.00269664	Mondo
FBgn0038166	61.7944	0.540393	0.0359046	CG9588
FBgn0035490	57.3176	0.540417	0.0423828	CG1136
FBgn0039807	65.689	0.540603	0.0454775	CG15546
FBgn0033226	323.51	0.540649	8.77436e-05	puml
FBgn0010774	313.728	0.541594	7.73141e-05	Ref1
FBgn0016726	3014.63	0.541623	0.00478712	RpL29
FBgn0039102	799.373	0.542427	5.84073e-07	SPE
FBgn0267398	577.532	0.543221	0.00753286	Yeti
FBgn0000394	118.13	0.54361	0.0109765	cv
FBgn0266724	67.0134	0.544243	0.0394042	Trs20
FBgn0015522	187.125	0.544411	0.0242958	olf186-M
FBgn0032899	164.949	0.545441	0.00407901	CG9338
FBgn0036560	190.312	0.54586	0.00217122	CG5895
FBgn0040260	138.9	0.546061	0.0113849	Ugt37D1
FBgn0058469	1107.02	0.547826	0.00370418	lncRNA:CR40469
FBgn0039296	63.7596	0.548938	0.0362481	Sil1
FBgn0037687	74.0085	0.548941	0.0409761	CG8132
FBgn0038981	115.577	0.55048	0.00987626	CG5346
FBgn0030305	89.0072	0.550924	0.0119944	Uba5
FBgn0005533	5062.06	0.551148	0.000774458	RpS17
FBgn0040493	164.76	0.55119	0.000738579	grsm
FBgn0038344	74.3514	0.551634	0.0291059	obe
FBgn0260746	154.75	0.552865	0.0261491	Ect3
FBgn0027339	1555.03	0.553025	0.00142053	jim
FBgn0034753	1078.64	0.553245	9.7573e-07	CG2852
FBgn0014031	902.57	0.553551	9.48514e-05	Agxt
FBgn0264307	702.288	0.554303	0.00369469	orb2
FBgn0032726	877.469	0.554335	0.0123023	CG10621
FBgn0037728	551.024	0.554971	0.000242531	p23
FBgn0034887	255.924	0.55523	6.91615e-05	St1
FBgn0050035	2530.6	0.555502	4.21325e-05	Tret1-1
FBgn0026089	96.86	0.556111	0.0199524	CG14817
FBgn0030870	168.458	0.557075	0.00174774	CG6398
FBgn0027359	152.321	0.557244	0.00919634	Tim8
FBgn0033033	345.969	0.557572	0.000198513	scaf
FBgn0036997	145.729	0.557692	0.0131394	CG5955
FBgn0039024	386.259	0.558651	0.000486262	Nepl15
FBgn0032444	227.708	0.558973	0.000905696	CCT4
FBgn0083167	740.846	0.559313	0.000645352	Neb-cGP
FBgn0013674	87742	0.559377	0.00429622	mt:CoI
FBgn0263911	793.658	0.559651	0.000245276	COX8
FBgn0002579	4764.67	0.560003	0.00107901	RpL36
FBgn0037440	171.305	0.560191	0.024763	CRAT
FBgn0021872	1571.78	0.560231	3.34831e-08	Xbp1
FBgn0051183	192.995	0.560704	0.003134	CG31183
FBgn0286222	651.546	0.561621	1.08408e-05	Fum1
FBgn0025700	264.557	0.561995	0.00184489	CG5885
FBgn0032613	81.8926	0.562536	0.0273825	Nepl9
FBgn0034793	84.7476	0.564167	0.00874933	asrij
FBgn0052428	137.331	0.564427	0.00237454	CG32428
FBgn0050499	113.135	0.564716	0.0151069	Rpe
FBgn0038250	126.407	0.565122	0.00495827	CG3505
FBgn0032214	88.1615	0.566468	0.0113983	CG4968
FBgn0025839	375.46	0.567315	0.00200294	ND-B14.5A
FBgn0262848	263.194	0.567344	0.0103676	CR43212
FBgn0032022	257.662	0.568037	0.00147735	CG14275
FBgn0030926	214.965	0.568423	0.000321457	psh
FBgn0036623	504.783	0.568819	0.000572935	Agpat3
FBgn0039132	313.165	0.568919	0.00208892	AP-1sigma
FBgn0250746	212.868	0.569182	0.000466265	Prosbeta7
FBgn0038806	64.3658	0.569589	0.0338468	CG5412
FBgn0026428	1136.16	0.570541	0.000638027	HDAC6
FBgn0043535	108.428	0.570915	0.0158408	Obp57a
FBgn0035710	309.71	0.571783	0.000148739	SP1173
FBgn0033483	85.2846	0.571854	0.00965516	egr
FBgn0264490	2005.43	0.572732	0.00114936	Eip93F
FBgn0035020	377.504	0.572784	0.00119383	CG13585
FBgn0038465	771.795	0.573077	1.27635e-05	Irc
FBgn0086371	113.336	0.573368	0.0256996	poly
FBgn0038179	95.0383	0.574165	0.00960546	CG9312
FBgn0026401	830.606	0.574396	0.00014009	Nipped-B
FBgn0039461	65.7447	0.574812	0.0393115	CG5500
FBgn0261560	867.088	0.574861	0.00352709	Thor
FBgn0000477	452.569	0.574905	0.00120103	DNaseII
FBgn0034538	108.857	0.575682	0.0258948	CG16799
FBgn0266064	690.151	0.57573	6.28724e-05	GlyS
FBgn0033485	99.8133	0.57576	0.0191461	RpLP0-like
FBgn0037714	153.322	0.575839	0.00421876	CG9396
FBgn0039562	566.478	0.577382	0.00501407	Gp93
FBgn0031115	99.0988	0.577678	0.0156677	CG11710
FBgn0038739	65.5006	0.578068	0.0422585	CG4686
FBgn0014391	913.285	0.579303	0.000466059	sun
FBgn0035968	76.8502	0.580696	0.0241031	Slc45-1
FBgn0033820	7181.71	0.581763	2.12609e-05	CG4716
FBgn0033978	203.513	0.58207	0.00140843	Cyp6a23
FBgn0083961	85.0314	0.583283	0.0102243	CG34125
FBgn0000017	646.431	0.583552	0.000172968	Abl
FBgn0265192	166.797	0.583769	0.00459232	Snp
FBgn0014427	566.268	0.584136	0.00117867	CG11899
FBgn0031360	264.734	0.585235	0.000776352	CG31937
FBgn0032896	196.697	0.585379	0.00133331	CG14400
FBgn0267795	203.621	0.586	0.00014241	Frl
FBgn0260987	373.331	0.586417	0.00120277	vtd
FBgn0013563	48.8211	0.587176	0.0409584	Pex1
FBgn0038854	75.375	0.587382	0.0133857	CG7044
FBgn0013347	161.531	0.587685	0.0104786	TfIIA-S
FBgn0033421	90.3868	0.590133	0.0111267	CG1888
FBgn0032536	64.3236	0.591529	0.0275506	Ance-3
FBgn0034315	98.0892	0.592185	0.00414434	CG5721
FBgn0011722	599.551	0.592337	0.00304085	Tig
FBgn0040064	808.326	0.592582	6.44523e-05	yip2
FBgn0031428	198.679	0.592633	0.00192938	CG9886
FBgn0040396	95.0443	0.59393	0.0100389	CG3939
FBgn0032230	118.162	0.594453	0.00311295	lft
FBgn0029804	129.221	0.594889	0.00352805	CG3097
FBgn0003965	226.424	0.595793	0.00103838	v
FBgn0052280	188.088	0.596015	0.000126558	CG32280
FBgn0020415	773.289	0.596434	1.51411e-05	Idgf2
FBgn0023519	82.5904	0.596487	0.00980322	mRpL16
FBgn0035434	462.035	0.596747	0.000485172	Drsl5
FBgn0263278	83.6037	0.59691	0.0103032	Fic
FBgn0024234	130.871	0.597266	0.00152984	gbb
FBgn0261792	52.0331	0.597306	0.0492517	snRNP-U1-C
FBgn0036537	198.629	0.597599	0.00581002	CG18081
FBgn0026316	250.472	0.597688	0.000802305	Ubc10
FBgn0030158	651.946	0.597757	0.000180833	CG9686
FBgn0031037	740.455	0.59843	2.82735e-06	CG14207
FBgn0038463	220.595	0.599043	0.000665519	CG3534
FBgn0019929	334.199	0.599953	4.73583e-05	Ser7
FBgn0036926	700.219	0.6005	0.0116845	CG7646
FBgn0014018	472.797	0.600557	0.0084298	Rel
FBgn0034986	71.3	0.601662	0.0283365	mRpS17
FBgn0085257	78.8329	0.602118	0.0445546	CG34228
FBgn0053329	75.043	0.602268	0.0181935	Sp212
FBgn0262716	144.261	0.603677	0.00369469	Arp3
FBgn0013720	102.897	0.603717	0.00696024	pck
FBgn0032836	974.126	0.60426	2.18512e-09	CG10680
FBgn0029529	63.4826	0.605614	0.0309866	CG13365
FBgn0037356	115.84	0.605773	0.0077368	CG12170
FBgn0015338	150.823	0.606001	0.00788377	CG5861
FBgn0036726	481.405	0.606429	0.000452768	QIL1
FBgn0030086	278.857	0.606791	0.000224533	CCT2
FBgn0030327	261.83	0.607875	2.58295e-05	FucT6
FBgn0283430	98.4744	0.607985	0.00854447	CR46273
FBgn0030418	57.1588	0.608028	0.0254774	CG4004
FBgn0011586	254.09	0.608842	0.00245419	e(r)
FBgn0034914	226.298	0.608856	5.87292e-05	CG5554
FBgn0032224	188.232	0.608882	0.00215643	Sps2
FBgn0085434	922.854	0.609097	0.00495729	NaCP60E
FBgn0013679	5346.53	0.6092	0.000906422	mt:ND1
FBgn0022097	668.798	0.609983	3.76613e-05	Vha36-1
FBgn0053217	161.815	0.610695	0.0348233	CG33217
FBgn0033556	111.49	0.612952	0.00314969	CG12343
FBgn0004687	450.924	0.612954	4.04426e-07	Mlc-c
FBgn0051769	546.153	0.613942	1.50875e-07	CG31769
FBgn0033961	221.922	0.614195	0.00356494	ND-B15
FBgn0030944	154.107	0.6145	0.00225482	Hou
FBgn0033480	70.1476	0.614925	0.0194351	mRpL42
FBgn0052687	587.959	0.615403	9.79828e-05	CG32687
FBgn0035501	205.211	0.616015	0.000125308	CG1299
FBgn0265137	417.023	0.617262	1.55165e-05	Spn42Da
FBgn0051717	98.8975	0.617265	0.0113382	CG31717
FBgn0011327	50.2505	0.617535	0.028768	Uch-L5
FBgn0000546	297.702	0.617644	6.72675e-05	EcR
FBgn0030136	3734.58	0.618035	1.94133e-05	RpS28b
FBgn0040007	3341.37	0.618735	0.000952431	RpL38
FBgn0031643	184.12	0.619545	0.000538692	CG3008
FBgn0000395	88.5419	0.620331	0.00609558	cv-2
FBgn0034194	78.0191	0.620457	0.0100257	CG15611
FBgn0034913	110.395	0.620494	0.00405766	Snap29
FBgn0027563	197.683	0.620647	0.000110893	CG9631
FBgn0034162	754.595	0.620701	2.133e-07	CG6426
FBgn0045842	90.0101	0.621202	0.00929118	yuri
FBgn0022361	1275.8	0.622142	0.00162934	Pur-alpha
FBgn0040793	1044.66	0.622296	0.00152108	CG7630
FBgn0011768	453.773	0.623433	6.48408e-08	Fdh
FBgn0287186	215.114	0.6243	0.0122287	scro
FBgn0024986	199.7	0.624531	0.00198866	CG3719
FBgn0000533	94.4493	0.62477	0.0048719	ea
FBgn0053111	55.257	0.625643	0.0221036	CG33111
FBgn0265052	121.267	0.625907	0.00159624	St3
FBgn0038363	88.8632	0.626215	0.00558717	Acyp2
FBgn0030932	115.721	0.626313	0.00172024	Ggt-1
FBgn0038467	329.783	0.626544	0.00169398	AdSL
FBgn0020249	303.632	0.62676	2.24981e-05	stck
FBgn0028429	204.928	0.627901	0.000117686	I-2
FBgn0035911	93.5259	0.627937	0.00690935	CG6638
FBgn0023212	539.003	0.628149	7.92817e-07	EloB
FBgn0260632	175.836	0.629754	0.000388631	dl
FBgn0085229	166.915	0.629856	0.0225413	CG34200
FBgn0039628	272.601	0.630121	0.000434772	CG11841
FBgn0259238	148.348	0.631088	0.00333573	CG42336
FBgn0040056	898.154	0.63284	0.00101887	CG17698
FBgn0024754	255.955	0.633364	2.24981e-05	Flo1
FBgn0035227	455.955	0.635347	1.04942e-06	Iml1
FBgn0045800	129.289	0.635829	0.0113231	Uhg1
FBgn0010621	238.913	0.636706	0.00135928	CCT5
FBgn0262732	341.785	0.637141	1.74148e-05	mbf1
FBgn0266186	279.851	0.637479	0.000620219	Vamp7
FBgn0036538	210.952	0.637598	0.00232797	CG15715
FBgn0010607	53.3785	0.638687	0.0206463	l(2)05714
FBgn0031563	290.629	0.638891	8.49638e-05	CG10031
FBgn0262851	98.3784	0.639214	0.0208913	CR43215
FBgn0041182	1406.72	0.639785	8.18525e-05	Tep2
FBgn0025640	187.864	0.640502	6.18008e-05	CG13369
FBgn0003884	3760.71	0.640502	1.81372e-16	alphaTub84B
FBgn0039640	54.6257	0.64217	0.0242117	superdeath
[truncated: 1,315 more rows]

## Sheet: HttQ120+dYod1| elav
geneId	baseMean	log2FoldChange	padj	SYMBOL
FBgn0267472	3.81929	-6.03073	0.000150823	asRNA:CR45822
FBgn0085417	45.5144	-5.83842	5.37147e-13	natalisin
FBgn0035583	27.3417	-5.49809	1.88162e-08	hoka
FBgn0036750	4.06002	-5.4896	0.000943212	CG6034
FBgn0037410	51.3033	-4.81552	1.79272e-23	Osi2
FBgn0261575	1632.41	-4.53416	1.15655e-43	tobi
FBgn0265084	16.9946	-4.46827	2.22382e-09	CG44195
FBgn0262146	3.35141	-4.38932	0.010571	MtnE
FBgn0051380	5.91464	-4.31451	0.00731447	CG31380
FBgn0017424	97.0689	-4.29629	0.00518565	asRNA:CR11538
FBgn0264437	4.18037	-4.19119	0.0123219	lncRNA:CR43855
FBgn0038047	24.0118	-4.13486	1.47758e-14	CG5245
FBgn0053527	28.954	-4.04533	4.2873e-12	SIFa
FBgn0267185	1.61658	-4.02652	0.042497	lncRNA:CR45625
FBgn0002565	315.256	-3.72648	0.00515984	Lsp2
FBgn0036757	3.87024	-3.7151	0.0436271	Ir75a
FBgn0267936	2.41625	-3.71164	0.0493872	lncRNA:CR46216
FBgn0085520	2.59417	-3.58851	0.0267224	CR40801
FBgn0030593	383.349	-3.54036	3.63575e-20	CG9512
FBgn0002563	674.656	-3.48908	1.75161e-08	Lsp1beta
FBgn0027562	196.791	-3.42746	4.70767e-46	CG10345
FBgn0028573	6.52388	-3.39031	0.000964414	prc
FBgn0028956	7.23019	-3.22029	0.000496551	mthl3
FBgn0037167	103.306	-3.21124	1.08394e-11	CG11425
FBgn0286782	6.64312	-3.20874	0.0028287	flz
FBgn0262533	4.207	-3.20403	0.0443596	CR43087
FBgn0044048	43.4508	-3.1762	1.97267e-15	Ilp5
FBgn0030218	130.838	-3.09842	4.77922e-24	CG1628
FBgn0034956	8.0867	-3.04926	0.00125426	CG4324
FBgn0040629	15.5069	-3.04214	6.7574e-06	CAH5
FBgn0038343	39.1617	-3.01799	8.90217e-15	Trissin
FBgn0039040	147.717	-3.00127	3.45928e-40	CG13833
FBgn0259896	50.4794	-2.94295	5.37147e-13	NimC1
FBgn0265856	3.35835	-2.85709	0.0467628	lncRNA:CR44645
FBgn0039678	1357.61	-2.83407	1.27039e-19	Obp99a
FBgn0053460	8.91854	-2.73235	0.00229879	CG33460
FBgn0028494	15.1316	-2.70576	1.08381e-05	CG6424
FBgn0039313	8.65761	-2.66534	0.00147757	CG11892
FBgn0043791	325.683	-2.61078	9.6932e-05	phu
FBgn0267635	6.83961	-2.6	0.000821946	lncRNA:CR45973
FBgn0033367	122.604	-2.59028	1.45341e-07	PPO2
FBgn0030615	32.7342	-2.48032	2.67573e-10	Cyp4s3
FBgn0266413	7.26865	-2.47862	0.0412839	asRNA:CR45053
FBgn0014033	55.697	-2.45471	4.93657e-10	Sr-CI
FBgn0266866	6.81888	-2.44667	0.0233674	lncRNA:CR45327
FBgn0039684	3.42807	-2.4354	0.0453704	Obp99d
FBgn0033936	307.209	-2.42349	8.99973e-42	Achl
FBgn0037126	114.839	-2.41539	2.55534e-22	CG14567
FBgn0283437	92.1085	-2.40943	0.000114745	PPO1
FBgn0042201	848.673	-2.40067	4.09426e-68	Nplp3
FBgn0034660	27.588	-2.3137	2.89571e-09	Loxl2
FBgn0034972	7.02289	-2.27759	0.00511661	CG10339
FBgn0050411	5.87202	-2.27239	0.0118621	CG30411
FBgn0036839	13.8212	-2.25847	0.000122573	SmydA-2
FBgn0024740	32.2707	-2.24355	4.87741e-06	Lip2
FBgn0031741	16.5276	-2.22488	1.72172e-05	CG11034
FBgn0264904	122.347	-2.22479	5.05061e-17	asRNA:CR44095
FBgn0043792	74.1311	-2.22404	2.87967e-17	CG30427
FBgn0050446	24.1003	-2.19422	2.22728e-07	Tdc2
FBgn0029147	70.0689	-2.1728	5.85692e-12	NtR
FBgn0022774	210.779	-2.1484	2.03435e-36	Oat
FBgn0036756	21.0977	-2.12237	7.27258e-06	Cln3
FBgn0034219	8.64186	-2.11949	0.0028078	mthl4
FBgn0036587	54.9023	-2.11178	3.52394e-10	CG4950
FBgn0037171	7.22347	-2.10719	0.0170975	CG14459
FBgn0037292	37.2583	-2.10547	9.73406e-10	plh
FBgn0259713	12.5955	-2.10111	0.00142864	CG42367
FBgn0031925	161.775	-2.09874	5.91264e-15	Cyp4d21
FBgn0033158	4.98758	-2.09598	0.0427807	CG12164
FBgn0037164	21.8183	-2.0832	6.91916e-06	CG11438
FBgn0035969	23.9222	-2.05512	5.3789e-05	CG4476
FBgn0032336	172.213	-2.0477	2.91944e-20	AstC
FBgn0031775	13.8736	-2.04051	9.07755e-05	CG9150
FBgn0036016	13.8147	-2.03001	0.000636018	CG3306
FBgn0052855	7.07479	-2.0175	0.0153978	CG32855
FBgn0036937	6.02314	-1.99605	0.023515	Ir76b
FBgn0029167	227.238	-1.99586	9.73109e-18	Hml
FBgn0036656	14.3769	-1.97631	0.00580098	CG13026
FBgn0052037	9.10021	-1.93396	0.014394	CG32037
FBgn0259918	259.641	-1.92401	4.47014e-07	inaF-B
FBgn0003248	770.256	-1.92229	4.16793e-60	Rh2
FBgn0039324	106.155	-1.91328	9.13286e-10	CG10553
FBgn0036713	131.855	-1.8929	1.81543e-20	Mip
FBgn0036381	519.128	-1.8918	0.00058481	CG8745
FBgn0039325	83.8519	-1.88946	2.02703e-08	CG10560
FBgn0053548	458.009	-1.88702	3.9409e-34	SmydA-8
FBgn0028699	135.662	-1.87175	1.38386e-18	Rh50
FBgn0036787	100.88	-1.86631	6.10537e-12	CG4306
FBgn0034390	39.006	-1.86626	3.65164e-05	CG15093
FBgn0039312	7.72795	-1.82623	0.0407209	CG10514
FBgn0036106	1184.94	-1.80654	1.1177e-20	CG6409
FBgn0030367	82.9842	-1.80294	5.90646e-15	Cyp311a1
FBgn0003137	550.406	-1.79465	1.39522e-18	Ppn
FBgn0033464	80.5377	-1.79358	3.30595e-14	CG1441
FBgn0031313	209.447	-1.78371	7.33096e-16	CG5080
FBgn0038912	533.808	-1.76261	1.10002e-27	CG6656
FBgn0034438	88.1371	-1.75956	9.33687e-15	CG9416
FBgn0033502	27.5448	-1.75325	3.32675e-05	CG12910
FBgn0036764	42.3497	-1.74564	3.17022e-05	CG5535
FBgn0030828	197.774	-1.74307	1.3072e-18	CG5162
FBgn0085209	33.1094	-1.74075	2.74998e-06	CG34180
FBgn0085334	30.1199	-1.73022	8.91068e-06	CG34305
FBgn0287610	8.7066	-1.73014	0.0379291	asRNA:CR46479
FBgn0012037	98.6117	-1.72787	1.64382e-13	Ance
FBgn0012036	3835.8	-1.72628	1.25453e-49	Aldh
FBgn0030339	11.907	-1.72443	0.0110898	Cyp28c1
FBgn0031646	9.336	-1.71419	0.0429601	snsl
FBgn0035255	13.1419	-1.6895	0.00272002	RabX5
FBgn0038447	10.8866	-1.68277	0.0107986	CG14892
FBgn0083970	98.3877	-1.67897	2.93054e-12	CG34134
FBgn0050163	15.2608	-1.64409	0.00707655	Cpr60D
FBgn0032495	23.5083	-1.63459	0.000430021	CG16820
FBgn0264291	7.39842	-1.62496	0.0475595	Det
FBgn0035921	17.694	-1.61287	0.00347052	CG13305
FBgn0053110	110.689	-1.5945	6.47383e-13	CG33110
FBgn0036815	20.5564	-1.58905	0.000252133	HipHop
FBgn0034166	11.5963	-1.58182	0.00956359	CG6472
FBgn0035280	28.4895	-1.58154	0.000107211	Cpr62Bb
FBgn0259985	776.972	-1.57776	2.35427e-48	Mppe
FBgn0038083	26.6676	-1.57486	0.000687853	Ugt37A3
FBgn0030348	21.2131	-1.57087	0.000722753	CG10352
FBgn0086367	1101.7	-1.57004	1.05004e-32	t
FBgn0035099	13.1145	-1.56958	0.0064143	CG6845
FBgn0020270	54.1738	-1.56523	4.93553e-10	mre11
FBgn0264679	16.7382	-1.56032	0.0117352	asRNA:CR43964
FBgn0038398	82.8712	-1.55297	2.17767e-11	sxe2
FBgn0040102	32.6352	-1.54552	0.00110374	lectin-24Db
FBgn0016075	260.695	-1.54266	7.02902e-17	vkg
FBgn0051676	118.613	-1.54198	2.01665e-10	CG31676
FBgn0030895	119.063	-1.54082	7.93292e-14	CG7135
FBgn0036910	88.0821	-1.53872	8.29219e-12	Cyp305a1
FBgn0035873	30.1593	-1.53669	0.000187993	CG13670
FBgn0027074	27.3012	-1.53639	6.0063e-05	Ugt36F1
FBgn0243514	37.1073	-1.53446	0.00336713	eater
FBgn0033079	274.314	-1.52936	2.22533e-20	Fmo-2
FBgn0036742	36.7639	-1.5272	1.63101e-06	CG7497
FBgn0038395	13.6461	-1.51268	0.0104843	CG10407
FBgn0032494	685.889	-1.50094	2.1742e-24	CG5945
FBgn0031432	117.453	-1.49708	2.72667e-07	Cyp309a1
FBgn0034293	17.6811	-1.49289	0.0224964	CG14495
FBgn0033067	837.576	-1.48343	3.29588e-31	CG11211
FBgn0035187	62.5253	-1.48227	1.65521e-07	Trh
FBgn0085483	65.1567	-1.48046	1.29356e-07	CG34454
FBgn0033807	67.4762	-1.47062	1.76579e-08	AQP
FBgn0000592	1263.19	-1.46664	7.16637e-13	Est-6
FBgn0267554	99.4448	-1.45366	8.43224e-07	asRNA:CR45894
FBgn0000299	439.372	-1.4504	1.69e-13	Col4a1
FBgn0031264	27.8516	-1.45022	0.000392853	CG11835
FBgn0264863	27.2389	-1.42837	0.0161821	asRNA:CR44054
FBgn0036837	3171.35	-1.42454	3.14923e-15	CG18135
FBgn0031542	13.0016	-1.42326	0.0222036	CG15414
FBgn0034142	183.938	-1.41977	1.20865e-19	CG8306
FBgn0285896	23.7031	-1.41735	0.000614918	btl
FBgn0032266	62.6234	-1.41575	5.76205e-07	CG18302
FBgn0000715	27.9305	-1.41159	0.000232399	FMRFa
FBgn0052091	48.8284	-1.411	1.83752e-05	CG32091
FBgn0037896	130.89	-1.40896	1.82465e-06	ninaG
FBgn0032538	37.09	-1.39868	2.50371e-06	Vajk2
FBgn0085350	10.5066	-1.39449	0.0222228	inaF-C
FBgn0040349	242.993	-1.3942	0.0468617	CG3699
FBgn0261714	838.147	-1.39017	1.43366e-13	Cpn
FBgn0261989	67.363	-1.38813	2.69252e-05	CG42807
FBgn0086348	89.3734	-1.38096	1.29956e-09	se
FBgn0033949	28.7586	-1.37924	0.00227981	Had2
FBgn0038983	98.1078	-1.37619	3.51265e-10	CG5326
FBgn0036589	20.2096	-1.37559	0.0156514	CG13067
FBgn0039486	29.2602	-1.37409	0.00125748	CAH9
FBgn0013767	70.013	-1.36879	3.92941e-09	Crz
FBgn0013813	15.8292	-1.36393	0.00427469	Dhc98D
FBgn0053970	265.356	-1.36353	6.71759e-20	osy
FBgn0025620	123.74	-1.3613	5.93056e-09	CG13360
FBgn0262599	19.0551	-1.35881	0.0078517	SmydA-3
FBgn0032857	89.0854	-1.35406	1.5607e-09	CG10947
FBgn0261628	32.1371	-1.35179	0.00691083	CG42711
FBgn0031520	78.0896	-1.34281	6.31874e-08	CG8837
FBgn0030102	50.7702	-1.33324	3.95933e-05	SmydA-9
FBgn0031515	74.7695	-1.33294	5.18433e-07	CG9664
FBgn0035623	16.9297	-1.33251	0.0184603	mthl2
FBgn0039479	14.6859	-1.33182	0.0188981	CG14257
FBgn0031418	255.606	-1.33127	1.83232e-11	CG3609
FBgn0035023	462.261	-1.33054	1.57937e-14	ITP
FBgn0259164	14.5211	-1.33043	0.0484031	CG42269
FBgn0287828	117.217	-1.32414	2.7673e-12	Pkcdelta
FBgn0031999	72.6171	-1.30919	1.28477e-08	CG8419
FBgn0058006	160.755	-1.30565	2.23235e-14	CG40006
FBgn0031559	28.2911	-1.30298	0.00274111	CG3513
FBgn0015032	24.2537	-1.28811	0.00107116	Cyp4c3
FBgn0010651	321.614	-1.27091	4.88416e-10	MFS14
FBgn0262537	86.2888	-1.26971	3.65164e-05	CG43091
FBgn0034137	28.5888	-1.26522	0.00157423	CG4945
FBgn0051036	49.6811	-1.25948	3.36659e-06	CG31036
FBgn0030156	53.0628	-1.24766	8.38783e-06	CG15247
FBgn0032161	36.5209	-1.24686	0.000876745	CG4594
FBgn0028425	121.231	-1.24123	4.48874e-05	JhI-21
FBgn0265045	736.291	-1.225	3.35011e-12	Strn-Mlck
FBgn0036262	2352.77	-1.21907	2.9162e-12	CG6910
FBgn0004629	87.0931	-1.21285	0.038055	Cys
FBgn0035410	59.0558	-1.20615	1.16591e-05	MnM
FBgn0031630	22.5551	-1.20613	0.0110898	CG15629
FBgn0038130	29.853	-1.20603	0.00238322	CG8630
FBgn0041087	24.0353	-1.20132	0.00966467	wun2
FBgn0052553	24.6077	-1.20045	0.00652473	lncRNA:CR32553
FBgn0263330	20.0646	-1.19892	0.0222788	lncRNA:CR43411
FBgn0010482	214.179	-1.19834	7.62549e-12	hlk
FBgn0030607	184.657	-1.19349	6.4131e-09	dob
FBgn0040299	65.1628	-1.18658	1.25389e-06	Myo28B1
FBgn0035817	337.016	-1.18647	1.89768e-09	CG7409
FBgn0014931	16.4787	-1.1809	0.0486491	CG2678
FBgn0039856	216.593	-1.17854	8.74704e-11	CG1774
FBgn0041711	34.8727	-1.17567	0.0013224	yellow-e
FBgn0031414	983.017	-1.17163	2.15273e-12	eys
FBgn0034909	84.5207	-1.16717	0.000319627	pippin
FBgn0039321	447.392	-1.16393	1.34353e-19	CG10550
FBgn0034136	26.5455	-1.16384	0.00257102	DAT
FBgn0002940	95112.3	-1.15918	2.83413e-24	ninaE
FBgn0000121	44267.8	-1.15443	1.29199e-22	Arr2
FBgn0036359	27.1854	-1.15419	0.00395855	CG14105
FBgn0035266	231.559	-1.15337	7.59272e-12	Gk2
FBgn0034733	119.82	-1.1529	4.72796e-08	CG4752
FBgn0051288	28.6368	-1.15137	0.00347052	CG31288
FBgn0024997	87.1256	-1.15024	1.15692e-06	CG2681
FBgn0039827	129.807	-1.14944	1.37166e-06	CG1544
FBgn0086408	30.1113	-1.14832	0.00600819	stl
FBgn0031835	305.919	-1.14241	4.13893e-13	Dpp10
FBgn0000206	660.875	-1.14188	1.54692e-07	boss
FBgn0039703	680.304	-1.13641	1.15257e-22	CG7829
FBgn0037166	98.0603	-1.13585	7.91437e-06	CG11426
FBgn0031908	131.945	-1.13465	1.22114e-06	CG5177
FBgn0036992	446.29	-1.13057	3.51899e-12	Hpd
FBgn0031865	70.7907	-1.13006	4.56613e-06	Nha1
FBgn0020299	75.9081	-1.12896	1.21327e-06	stumps
FBgn0263006	3444.22	-1.12699	3.75639e-21	SERCA
FBgn0014469	351.452	-1.12664	7.68757e-14	Cyp4e2
FBgn0011828	254.894	-1.12417	2.41975e-13	Pxn
FBgn0037723	86.8195	-1.12406	0.000201303	SpdS
FBgn0026059	639.605	-1.12308	1.34494e-18	Mhcl
FBgn0028888	153.464	-1.11728	1.25543e-09	CG4168
FBgn0035695	293.326	-1.11681	3.74058e-11	CG10226
FBgn0038256	253.574	-1.11393	3.58439e-08	CG7530
FBgn0033518	63.3791	-1.11111	5.88689e-05	Prx2540-2
FBgn0039527	26.5191	-1.11021	0.0187357	CG5639
FBgn0041630	319.32	-1.10955	5.32454e-10	Hexo1
FBgn0039073	70.3997	-1.10897	9.28398e-05	CG4408
FBgn0035982	307.81	-1.10585	1.77922e-09	CG4461
FBgn0030921	38.1102	-1.09213	0.00195343	CG6290
FBgn0053519	503.752	-1.08762	2.6509e-10	Unc-89
FBgn0038820	260.637	-1.08709	1.50656e-05	CG4000
FBgn0287831	225.589	-1.08585	6.45357e-14	speck
FBgn0011705	555.078	-1.08373	1.47878e-08	rost
FBgn0030941	113.367	-1.07519	3.29506e-07	wgn
FBgn0265187	20.6394	-1.07432	0.0162633	Fatp2
FBgn0031914	396.285	-1.07342	3.86919e-14	CG5973
FBgn0036836	29.4496	-1.07003	0.00679707	CG11619
FBgn0030362	450.029	-1.06906	9.47936e-06	regucalcin
FBgn0026061	157.878	-1.06823	1.80069e-09	Mipp1
FBgn0035770	2164.06	-1.06186	4.69557e-13	pst
FBgn0037534	299.582	-1.06118	4.96425e-15	Elovl7
FBgn0039298	127.627	-1.06109	3.59837e-06	to
FBgn0031251	32.4326	-1.05686	0.00469225	CG4213
FBgn0267435	4288.51	-1.05503	1.25883e-10	chp
FBgn0260866	265.705	-1.05239	3.11669e-10	dnr1
FBgn0260942	151.659	-1.04918	2.1205e-05	bond
FBgn0032405	50.9757	-1.0487	0.00269339	firl
FBgn0015591	100.376	-1.04794	2.64141e-07	AstA
FBgn0039594	709.53	-1.04689	3.85424e-14	snu
FBgn0031877	24.2582	-1.04525	0.0215419	Hmgcl
FBgn0031110	31.5762	-1.0448	0.00546355	Obp19b
FBgn0058160	192.82	-1.04231	1.94192e-09	CG40160
FBgn0050083	38.5485	-1.03648	0.00356586	CG30083
FBgn0028542	48.4947	-1.03175	0.00129307	NimB4
FBgn0035964	205.976	-1.02872	3.44929e-11	Dhpr
FBgn0032025	228.947	-1.02848	2.36753e-09	CG7778
FBgn0038366	21.1549	-1.02782	0.0421584	CG4576
FBgn0263973	33.2519	-1.02725	0.00469225	jv
FBgn0061356	522.157	-1.02329	3.51265e-10	Hao
FBgn0037749	70.8049	-1.02104	0.000308589	CG9471
FBgn0035293	268.311	-1.02071	1.03655e-11	CG5687
FBgn0030027	113.212	-1.02047	3.60309e-05	CG1632
FBgn0029898	175.834	-1.00974	1.55975e-08	CG14439
FBgn0038236	311.314	-1.00913	2.02301e-05	Cyp313a1
FBgn0032726	877.469	-1.00893	3.03862e-06	CG10621
FBgn0052282	220.846	-1.00883	0.000115088	Drsl4
FBgn0262539	115.8	-1.00814	0.000184993	CG43093
FBgn0032683	38.8931	-1.00746	0.00580098	kon
FBgn0052523	833.787	-1.00325	1.59773e-14	CG32523
FBgn0028658	48.0297	-0.999435	0.00341432	Adat1
FBgn0038752	57.8305	-0.994822	0.000483143	CG4462
FBgn0038652	172.412	-0.992537	4.62349e-07	CG7720
FBgn0029950	39.0489	-0.992093	0.00751265	rumpel
FBgn0052512	62.9534	-0.989627	0.00105325	CG32512
FBgn0037934	31.7707	-0.987265	0.0268249	CG6830
FBgn0004784	2458.77	-0.985272	4.93527e-16	inaC
FBgn0031528	41.2305	-0.984536	0.00182846	CG15412
FBgn0031703	209.989	-0.984481	4.47014e-07	Acsf2
FBgn0034053	48.1754	-0.982797	0.005286	Cyp4aa1
FBgn0268063	440.209	-0.977906	8.80843e-12	ltl
FBgn0034500	123.385	-0.976324	3.14594e-06	CG11200
FBgn0038654	132.117	-0.973805	0.00013601	CG14298
FBgn0051207	144.336	-0.968856	0.000164517	CG31207
FBgn0043005	23.3846	-0.96727	0.0237979	prt
FBgn0263077	1717.76	-0.964199	6.0697e-14	M7BP
FBgn0030773	4504.02	-0.962099	8.17017e-20	CG9676
FBgn0031936	220.001	-0.95873	5.78477e-10	CG13794
FBgn0037000	30.9278	-0.958071	0.00983283	ZnT77C
FBgn0034657	23.758	-0.957609	0.0244189	LBR
FBgn0031869	63.5426	-0.957494	0.00148633	CG18304
FBgn0039332	116.034	-0.955407	0.00368162	alrm
FBgn0052191	216.082	-0.955301	1.50148e-08	CG32191
FBgn0265991	911.549	-0.952568	3.5768e-15	Zasp52
FBgn0001216	58.247	-0.94628	0.00221483	Hsc70-1
FBgn0015622	898.549	-0.945708	4.65047e-05	Cnx99A
FBgn0052115	32.8339	-0.94273	0.0243169	CG32115
FBgn0037203	30.7947	-0.940688	0.0106473	slif
FBgn0000261	863.816	-0.93796	2.81595e-12	Cat
FBgn0035679	44.0501	-0.937221	0.00404137	CG10467
FBgn0010414	49.4761	-0.936173	0.00120157	SerT
FBgn0013348	143.781	-0.935979	0.00154611	TpnC41C
FBgn0038974	52.5579	-0.934902	0.0010542	CG5377
FBgn0000153	95.3047	-0.932354	0.000160371	b
FBgn0002719	2206.01	-0.932276	5.05921e-07	Men
FBgn0010453	22.3423	-0.931467	0.0290759	Wnt4
FBgn0034069	29.5781	-0.928758	0.0123342	CG8401
FBgn0037714	153.322	-0.926989	1.65333e-05	CG9396
FBgn0040074	2288.54	-0.926859	6.0981e-13	retinin
FBgn0053503	79.8389	-0.926274	0.00147372	Cyp12d1-d
FBgn0051205	266.984	-0.925869	4.23093e-07	CG31205
FBgn0034045	67.9013	-0.924431	0.000492568	CG8249
FBgn0035578	34.982	-0.923097	0.0202828	CG13707
FBgn0015570	251.656	-0.92257	8.07279e-05	alpha-Est2
FBgn0001263	2006.1	-0.921764	8.44585e-06	inaD
FBgn0050033	104.762	-0.921649	0.000450423	CG30033
FBgn0039817	38.5716	-0.918122	0.00573069	CG15553
FBgn0037709	119.381	-0.91489	2.31828e-05	CG8199
FBgn0033742	57.838	-0.911004	0.0227391	Nepl10
FBgn0041712	193.336	-0.909726	1.91606e-07	yellow-d
FBgn0029823	935.775	-0.908876	1.87719e-06	Shmt
FBgn0051374	121.659	-0.907095	3.56807e-06	sals
FBgn0046878	53.0159	-0.906281	0.047449	Obp83cd
FBgn0014417	106.192	-0.905157	3.35285e-05	CG13397
FBgn0015663	53.5047	-0.903744	0.00119211	Ugt36A1
FBgn0032783	497.348	-0.902564	5.23996e-12	CG10237
FBgn0288229	983.313	-0.898339	1.00529e-05	CG3164
FBgn0039696	40.5973	-0.89705	0.00740406	Rnb
FBgn0003890	273.186	-0.896076	3.29554e-08	betaTub97EF
FBgn0038738	393.454	-0.894309	2.0049e-07	CG4572
FBgn0038301	44.1111	-0.890305	0.00164594	CG6654
FBgn0011676	80.3936	-0.887788	0.000132744	Nos
FBgn0083956	530.646	-0.887658	8.67512e-12	CG34120
FBgn0023537	586.976	-0.887464	1.24186e-11	CG17896
FBgn0031327	112.836	-0.887221	0.000196874	CG5397
FBgn0033836	37.6131	-0.886615	0.0165836	CG18278
FBgn0001083	62.7434	-0.885479	0.00320095	fw
FBgn0036117	29.4392	-0.885443	0.0375415	CG6321
FBgn0038720	117.179	-0.884509	1.57321e-05	CG6231
FBgn0026315	35.6908	-0.881097	0.0172635	Ugt35A1
FBgn0039612	48.1467	-0.879179	0.017787	Nepl19
FBgn0058298	60.359	-0.879086	0.00511836	CG40298
FBgn0284257	1090.63	-0.877848	7.90214e-12	Ttd14
FBgn0038115	199.201	-0.876784	2.13176e-07	CG7966
FBgn0003189	118.592	-0.874904	3.65309e-05	r
FBgn0000120	34220.9	-0.871582	4.54101e-08	Arr1
FBgn0039419	149.299	-0.86987	1.53793e-06	CG12290
FBgn0010383	148.585	-0.866795	0.000384398	Cyp18a1
FBgn0011695	3593.87	-0.866757	1.84283e-17	EbpIII
FBgn0036022	7454.64	-0.865881	2.61257e-07	CG8329
FBgn0264087	1223.93	-0.865753	1.56955e-08	Slob
FBgn0027601	473.338	-0.860748	5.04026e-10	pdgy
FBgn0263776	188.227	-0.859905	5.96695e-08	CG43693
FBgn0036501	178.163	-0.856727	6.65733e-07	CG7272
FBgn0034497	488.677	-0.856189	9.52929e-12	Mpcp1
FBgn0033809	66.2623	-0.855776	0.000893686	CG4630
FBgn0031692	920.346	-0.85497	3.29567e-13	TpnC25D
FBgn0036279	226.628	-0.852096	3.72653e-07	Ncc69
FBgn0036760	46.5379	-0.851473	0.0136181	CG5567
FBgn0033913	278.35	-0.851401	1.68791e-05	CG8468
FBgn0036271	50.5393	-0.851028	0.0113293	Pbgs
FBgn0267792	73.7887	-0.850239	0.000172676	rgr
FBgn0031913	492.339	-0.850088	0.000127421	CG5958
FBgn0040211	91.941	-0.849932	0.00038322	hgo
FBgn0051547	298.424	-0.848927	6.4131e-09	NKCC
FBgn0002938	10535.9	-0.846937	2.77129e-06	ninaC
FBgn0039667	53.8998	-0.846248	0.00332336	FipoQ
FBgn0262508	1155.56	-0.845736	8.43533e-11	CG43078
FBgn0038476	170.429	-0.84111	9.06392e-07	kuk
FBgn0005619	227.81	-0.837661	7.27062e-06	Hdc
FBgn0261261	349.766	-0.836175	1.37081e-10	plx
FBgn0032895	26.9771	-0.835055	0.0395859	twit
FBgn0000536	644.242	-0.832019	1.18905e-10	eas
FBgn0035344	140.213	-0.831968	2.11015e-05	Cyp4d20
FBgn0261871	43.4064	-0.831838	0.00822869	dpr2
FBgn0037610	43.1712	-0.827803	0.0085032	CG8043
FBgn0001145	2298.53	-0.827611	1.44544e-12	Gs2
FBgn0011693	1440.34	-0.827237	1.34333e-09	Pdh
FBgn0032414	122.924	-0.826406	1.45177e-05	CG17211
FBgn0262353	136.606	-0.825997	0.00029415	CG43051
FBgn0031801	119.772	-0.824707	0.000571835	CG9498
FBgn0027084	211.395	-0.82447	0.00115695	LysRS
FBgn0040377	45.6935	-0.82227	0.00882724	Vha36-3
FBgn0002526	97.4243	-0.821295	0.00825655	LanA
FBgn0004047	108099	-0.819607	3.36564e-05	Yp3
FBgn0029881	412.69	-0.818503	2.94696e-10	pigs
FBgn0039084	235.486	-0.817711	1.54636e-05	CG10175
FBgn0085425	42.3654	-0.817538	0.0135194	CG34396
FBgn0039155	55.4547	-0.816886	0.00167698	Kal1
FBgn0086676	652.721	-0.815888	1.32617e-06	spin
FBgn0051145	776.676	-0.815273	3.30595e-14	CG31145
FBgn0037288	661.737	-0.813503	3.50027e-09	CG14661
FBgn0030798	58.6044	-0.810342	0.0108545	CG13003
FBgn0053094	780.424	-0.80899	2.59161e-08	Synd
FBgn0036290	123.708	-0.807262	7.6252e-05	CG10638
FBgn0016076	565.728	-0.806194	1.21976e-10	vri
FBgn0026616	273.771	-0.805719	0.00022391	alpha-Man-IIb
FBgn0000116	6460	-0.802356	1.07055e-23	Argk1
FBgn0027586	562.091	-0.796358	0.00305466	CG5867
FBgn0031857	188.677	-0.795972	5.95312e-05	LUBEL
FBgn0032075	87.979	-0.794575	0.000320673	Tsp29Fb
FBgn0012344	303.283	-0.793414	1.16956e-07	Dh44
FBgn0004512	164.563	-0.793155	6.02654e-06	Mdr49
FBgn0261547	425.973	-0.791355	3.75106e-06	Exn
FBgn0039611	372.791	-0.78841	4.93614e-07	Nepl18
FBgn0034394	1438.54	-0.787192	0.000127421	CG15096
FBgn0003391	233.897	-0.787077	3.96742e-07	shg
FBgn0001168	265.764	-0.78274	0.00171576	h
FBgn0023511	220.913	-0.781959	2.13125e-05	Edem1
FBgn0000667	409.757	-0.78111	6.99846e-08	Actn
FBgn0031734	403.962	-0.779529	2.43553e-07	CG11147
FBgn0260746	154.75	-0.774015	0.00345839	Ect3
FBgn0041713	57.2572	-0.773474	0.0304527	yellow-c
FBgn0039722	120.192	-0.773194	6.77913e-05	Capa
FBgn0005614	7255.8	-0.772235	0.000978344	trpl
FBgn0051038	537.651	-0.770353	7.83675e-09	CG31038
FBgn0014019	881.056	-0.768913	3.84244e-05	Rh5
FBgn0003748	978.201	-0.768751	5.45045e-09	Treh
FBgn0050344	101.86	-0.768511	0.000391336	CG30344
FBgn0086906	1612.85	-0.767298	0.000279951	sls
FBgn0015714	93.5147	-0.766684	0.000412482	Cyp6a17
FBgn0086691	546.486	-0.766144	0.000950004	UK114
FBgn0004167	803.262	-0.765717	3.2977e-07	kst
FBgn0033543	386.392	-0.765569	1.20795e-06	Daao1
FBgn0050054	173.792	-0.765534	0.000267562	CG30054
FBgn0038774	131.727	-0.764314	0.00079274	CG5023
FBgn0010387	455.807	-0.763916	4.87741e-06	Acbp2
FBgn0030332	95.9306	-0.761931	0.000856745	CG9360
FBgn0031824	116.678	-0.760978	0.00661733	CG9547
FBgn0034655	45.5608	-0.760861	0.020085	CG10307
FBgn0016081	692.206	-0.760413	3.35082e-08	fry
FBgn0259678	98.3822	-0.759758	0.000650941	sqa
FBgn0035726	525.368	-0.757506	1.20877e-06	CG9953
FBgn0263916	161.758	-0.757275	3.25963e-05	Ent2
FBgn0030164	65.6649	-0.757111	0.00677561	CG1889
FBgn0028374	216.494	-0.756815	6.40791e-05	Hug
FBgn0038173	39.1161	-0.756434	0.0299117	Adgf-C
FBgn0035076	240.196	-0.756175	0.000117333	Ance-5
FBgn0020621	882.494	-0.754075	1.91494e-08	Pkn
FBgn0015872	87.9424	-0.752558	0.0021798	Drip
FBgn0038959	37.4831	-0.752323	0.0378549	CG13856
FBgn0032521	32.6266	-0.751564	0.0429936	CG7110
FBgn0038665	234.053	-0.749666	0.0112944	euc
FBgn0010389	55.3425	-0.74945	0.0277024	htl
FBgn0264695	4814.52	-0.748632	3.05394e-09	Mhc
FBgn0036698	49.7977	-0.74726	0.0221713	CG7724
FBgn0038326	97.7979	-0.746985	0.00219368	CG5044
FBgn0031694	116.845	-0.746981	0.00109761	Cyp4ac2
FBgn0035880	1701.92	-0.746949	0.000447243	Culd
FBgn0037819	408.064	-0.746825	0.00360628	Phyhd1
FBgn0033777	103.243	-0.746085	0.00240282	CG17574
FBgn0286075	104.985	-0.742021	0.000430318	DNAlig3
FBgn0031942	190.661	-0.741151	0.000756864	CG7203
FBgn0022160	586.883	-0.738923	8.67556e-07	Gpo1
FBgn0036821	996.252	-0.738096	3.32136e-12	CG3961
FBgn0004513	255.144	-0.737074	2.59259e-05	Mdr65
FBgn0035206	147.185	-0.735703	3.2404e-05	sturkopf
FBgn0035812	79.008	-0.733867	0.0181382	CG7457
FBgn0015039	623.52	-0.733784	1.10994e-06	Cyp9b2
FBgn0284221	71.4054	-0.733683	0.00439098	Sema5c
FBgn0004795	177.28	-0.731778	0.000135676	retn
FBgn0032287	293.289	-0.73131	3.07023e-06	CG6415
FBgn0051103	134.502	-0.730199	0.00116232	CG31103
FBgn0085195	1423.86	-0.729269	0.00282616	CG34166
FBgn0017561	122.723	-0.727891	0.000487535	Ork1
FBgn0000565	330.734	-0.722443	6.14906e-05	MsrA
FBgn0024943	919.289	-0.721486	0.000121537	PIP82
FBgn0031627	353.463	-0.721107	3.33383e-07	fipi
FBgn0038733	219.552	-0.720896	4.82535e-06	Acsx3
FBgn0002773	2297.23	-0.719874	1.1047e-11	Mlc2
FBgn0033891	53.8251	-0.717906	0.0111314	CG8067
FBgn0005391	59855	-0.716711	0.000757753	Yp2
FBgn0001137	70.6975	-0.715014	0.00534237	grk
FBgn0051690	45.3689	-0.715009	0.0272556	CG31690
FBgn0267910	5363.99	-0.713825	1.45177e-05	lncRNA:CR34335
FBgn0003068	202.095	-0.713643	0.00633198	per
FBgn0039483	178.649	-0.713175	0.000559329	CG14259
FBgn0015903	37.4625	-0.712536	0.0410871	apt
FBgn0261439	1254.17	-0.711519	4.12859e-13	SdhA
FBgn0003116	88.3573	-0.711506	0.00353972	pn
FBgn0029723	81.5663	-0.708267	0.00678151	Proc-R
FBgn0010352	2598.91	-0.707933	4.33982e-13	Ogdh
FBgn0023507	834.452	-0.707159	9.90196e-08	D2hgdh
FBgn0014427	566.268	-0.705501	0.00017638	CG11899
FBgn0035287	180.769	-0.703545	3.40971e-05	CG13937
FBgn0026438	1176.54	-0.702319	3.174e-08	Eaat2
FBgn0030796	136.114	-0.700055	0.000827969	CG4829
FBgn0032026	153.187	-0.696292	6.10818e-05	CG7627
FBgn0010350	1956.91	-0.693003	1.70109e-08	Cds
FBgn0031816	47.6973	-0.69048	0.0290759	Rchy1
FBgn0266580	164.371	-0.690468	0.000997814	Gp210
FBgn0028984	332.552	-0.689998	1.78778e-07	Spn88Ea
FBgn0004397	449.14	-0.687259	4.4008e-06	Vinc
FBgn0027335	344.471	-0.686066	2.35466e-06	Rip11
FBgn0010548	429.19	-0.684003	1.68322e-07	Aldh-III
FBgn0038601	61.5197	-0.681133	0.023515	Polr1E
FBgn0030853	351.679	-0.678885	4.67784e-07	ND-24
FBgn0037529	206.903	-0.678598	0.00102614	mRpS9
FBgn0266084	208.933	-0.677672	1.62073e-05	Fhos
FBgn0031713	167.621	-0.677487	0.000142527	Coq6
FBgn0038194	1347.71	-0.675936	1.56333e-12	Cyp6d5
FBgn0053556	266.595	-0.674952	6.79058e-05	form3
FBgn0027844	175.807	-0.674805	0.000584632	CAH1
FBgn0031500	76.9397	-0.674236	0.00829478	CG17221
FBgn0025885	965.629	-0.673306	1.58604e-05	Inos
FBgn0250869	247.142	-0.670782	1.69189e-05	CG42240
FBgn0036278	72.7853	-0.670309	0.0112221	CrzR
FBgn0050489	213.564	-0.669011	0.00809271	Cyp12d1-p
FBgn0041629	179.661	-0.668967	0.000167339	Hexo2
FBgn0015546	47.9116	-0.668081	0.0294159	spel1
FBgn0010100	2667.74	-0.667838	1.89768e-09	mAcon1
FBgn0050460	118.303	-0.66751	0.00171129	CG30460
FBgn0000370	959.362	-0.667152	0.00030877	crc
FBgn0052726	365.438	-0.665552	0.0025587	CG32726
FBgn0264894	607.992	-0.662905	1.40204e-06	CG44085
FBgn0036824	1037.08	-0.66207	2.04189e-05	CG3902
FBgn0029706	146.934	-0.662031	0.00230504	CG3626
FBgn0038739	65.5006	-0.66187	0.046183	CG4686
FBgn0261393	65.4561	-0.658006	0.0473131	alpha-Est5
FBgn0038181	823.311	-0.656002	3.43282e-06	CG9297
FBgn0261625	156.689	-0.654816	0.000836424	GLS
FBgn0029814	722.45	-0.654312	2.53312e-07	CG15765
FBgn0036046	430.152	-0.654067	0.000950004	Ilp2
FBgn0040397	127.931	-0.653537	0.00067997	CG3655
FBgn0004623	3557.7	-0.651922	1.23902e-08	Gbeta76C
FBgn0051200	283.03	-0.651652	0.000130252	CG31200
FBgn0036157	128.512	-0.65066	0.00259813	CG7560
FBgn0011582	88.1323	-0.650454	0.00615944	Dop1R1
FBgn0031808	112.167	-0.649859	0.00449405	Nepl5
FBgn0003861	10080.2	-0.649193	0.00171129	trp
FBgn0029930	56.2961	-0.647513	0.0466556	CG12541
FBgn0039774	142.247	-0.645561	0.00256674	CDase
FBgn0028491	59.6206	-0.644678	0.0271088	CG2930
FBgn0025592	331.819	-0.644108	6.80518e-06	Gk1
FBgn0039348	288.785	-0.643849	0.00155878	Npl4
FBgn0261800	123.014	-0.64176	0.00263296	LanB1
FBgn0022959	1519.83	-0.641359	9.41823e-12	yps
FBgn0017566	1397.96	-0.641038	1.68322e-07	ND-75
FBgn0032666	1143.01	-0.63888	1.0552e-11	CG5758
FBgn0027528	113.427	-0.63721	0.00488948	goe
FBgn0032138	1089.83	-0.634267	2.32138e-05	CG4364
FBgn0037963	145.492	-0.633959	0.00142864	Cad87A
FBgn0029932	241.945	-0.632739	0.000532813	CG4607
FBgn0039916	281.911	-0.632653	8.82453e-05	Ekar
FBgn0037835	246.331	-0.630923	0.00209041	CG14687
FBgn0043806	115.182	-0.627607	0.00691083	CG32032
FBgn0036622	78.0495	-0.626803	0.0339362	Agpat4
FBgn0011591	96.3522	-0.625673	0.004758	fng
FBgn0033093	127.807	-0.62535	0.0154123	CG3270
FBgn0031771	1390.75	-0.624551	3.2871e-08	ND-51
FBgn0038257	369.958	-0.624306	0.0111964	smp-30
FBgn0038072	73.7369	-0.623237	0.0150301	CG6225
FBgn0000477	452.569	-0.622974	0.00104568	DNaseII
FBgn0033544	1155.37	-0.622851	9.13201e-06	CG7220
FBgn0020307	61.5843	-0.619788	0.0182697	dve
FBgn0262870	183.646	-0.619288	0.00334538	axo
FBgn0263256	95.0752	-0.617619	0.0154123	CG43394
FBgn0032603	238.114	-0.616246	0.000229992	CG17928
FBgn0001098	1580.99	-0.61522	1.64307e-05	Gdh
FBgn0029866	168.998	-0.613713	0.00193501	CG3842
FBgn0038680	66.619	-0.612859	0.0335254	Cyp12a5
FBgn0028480	1597.87	-0.611938	2.53708e-08	CG17841
FBgn0032752	106.253	-0.610834	0.0111719	CG10702
FBgn0014028	733.248	-0.610112	3.05646e-07	SdhB
FBgn0037001	1068.05	-0.610039	3.03458e-08	ND-39
FBgn0038832	55.3323	-0.609107	0.0480047	CG15695
FBgn0040606	5204.47	-0.608631	0.00183112	CG6503
FBgn0031860	193.841	-0.608223	0.00305466	Daao2
FBgn0033980	271.384	-0.606303	0.000282353	Cyp6a20
FBgn0012034	3675.28	-0.605391	5.85327e-05	AcCoAS
FBgn0016013	106.529	-0.60402	0.00704522	Faa
FBgn0264272	103.784	-0.601361	0.0126892	mwh
FBgn0031305	931.014	-0.599756	0.00395855	Iris
FBgn0039756	101.521	-0.599153	0.00809123	CG9743
FBgn0035499	759.78	-0.598167	3.29506e-07	Chd64
FBgn0031649	187.573	-0.595004	0.00227538	hoe2
FBgn0288310	396.939	-0.593593	0.000492568	mv
FBgn0003656	460.013	-0.592956	1.38934e-06	sws
FBgn0034943	111.646	-0.58776	0.00859774	Fmo-1
FBgn0000109	59.4241	-0.587561	0.045721	Aprt
FBgn0036553	62.4118	-0.586129	0.0345978	CG17027
FBgn0261565	864.018	-0.585814	5.9736e-07	Lmpt
FBgn0035346	131.944	-0.58537	0.00339797	CG1146
FBgn0034198	506.461	-0.585337	9.04094e-05	CG11400
FBgn0015774	222.858	-0.58506	0.000491441	NetB
FBgn0000723	298.513	-0.584805	0.00144021	FER
FBgn0030555	513.847	-0.584181	7.29676e-05	Fbxl4
FBgn0032076	562.373	-0.583564	0.0234743	Argl
FBgn0259219	278.717	-0.582156	0.000114745	CG42319
FBgn0038105	282.836	-0.582066	0.00089363	yellow-f2
FBgn0051673	142.033	-0.580945	0.00685568	CG31673
FBgn0038946	383.283	-0.580285	0.000296168	rdhB
FBgn0038617	153.026	-0.58026	0.00237509	Wdr37
FBgn0052311	592.58	-0.580042	0.000218964	zormin
FBgn0025366	842.641	-0.58002	1.60382e-07	Ip259
FBgn0026192	349.408	-0.57987	0.000430318	par-6
FBgn0051199	260.24	-0.57979	0.000648189	CG31199
FBgn0036934	78.575	-0.577823	0.0139142	sNPF-R
FBgn0034588	246.201	-0.577226	0.0324585	CG9394
FBgn0035090	1094.28	-0.577018	0.00310424	CG2736
FBgn0039048	206.244	-0.576113	0.000684256	CG17111
FBgn0037788	152.478	-0.575555	0.00281408	CAH7
FBgn0266446	291.609	-0.57501	0.000487984	CG45076
FBgn0036875	91.3041	-0.57451	0.0468842	CG9449
FBgn0031011	244.986	-0.573941	0.000589522	CG8034
FBgn0051793	142.223	-0.571583	0.010571	CG31793
FBgn0034920	335.066	-0.570663	0.000121309	CG5597
FBgn0036975	479.182	-0.569145	0.00944032	CG5618
FBgn0082582	639.862	-0.567694	2.97451e-06	tmod
FBgn0086254	683.792	-0.566411	0.00682186	Akr1B
FBgn0021979	1028.33	-0.565855	8.2874e-07	l(2)k09913
FBgn0284408	837.402	-0.564958	0.000215205	trol
FBgn0034885	888.335	-0.564528	0.000281052	Eglp4
FBgn0023129	1113.28	-0.56079	0.0367126	aay
FBgn0040234	137.77	-0.558753	0.00442353	c12.2
FBgn0025680	488.133	-0.558076	0.000429858	cry
FBgn0019960	732.774	-0.557715	8.66775e-06	Mitofilin
FBgn0053080	353.799	-0.557634	0.000486531	CG33080
FBgn0035802	203.342	-0.555757	0.000304818	Pura
FBgn0038034	263.687	-0.554887	0.00181318	Cyp9f3
FBgn0032889	609.591	-0.554851	0.0012558	CG9331
FBgn0030745	147.766	-0.554336	0.00504185	CG4239
FBgn0039207	220.48	-0.553411	0.0161821	Cftr
FBgn0038803	288.858	-0.552926	7.91415e-05	CG5191
FBgn0030304	150.965	-0.549801	0.0107684	Cyp4g15
FBgn0039737	2552.86	-0.549055	2.13125e-05	CG7920
FBgn0038938	110.718	-0.54799	0.0399658	CG7084
FBgn0067864	234.997	-0.547115	0.000479178	Patj
FBgn0003463	307.893	-0.546214	0.000815036	sog
FBgn0034654	344.429	-0.544679	0.000260819	eIF3k
FBgn0034860	1174.23	-0.543694	0.00058414	CG9812
FBgn0020513	3303.76	-0.543469	0.0022296	Paics
FBgn0010435	823.699	-0.542444	2.95912e-06	emp
FBgn0031299	80.9477	-0.541925	0.0377225	CG4629
FBgn0011770	382.676	-0.541563	0.001791	Gip
FBgn0036199	105.903	-0.540617	0.0112944	Bmcp
FBgn0259210	398.555	-0.54034	0.00017984	prom
FBgn0015037	156.772	-0.539232	0.0027251	Cyp4p1
FBgn0035334	176.078	-0.539232	0.00200347	CG8993
FBgn0036454	855.622	-0.538152	3.44806e-08	CG17839
FBgn0004647	140.604	-0.537917	0.00964041	N
FBgn0263236	153.587	-0.536929	0.00619947	SP1029
FBgn0035917	966.112	-0.536273	8.28213e-06	Zasp66
FBgn0030239	138.285	-0.535145	0.0353462	CG17333
FBgn0036364	182.748	-0.534825	0.00545006	CG14109
FBgn0039897	355.39	-0.534142	0.00196373	CG1674
FBgn0034694	107.968	-0.533458	0.0180313	Plekhm1
FBgn0036927	745.924	-0.533378	0.000366567	Gabat
FBgn0042083	103.207	-0.532608	0.0262317	Mccc2
FBgn0039776	144.532	-0.532098	0.00820659	PH4alphaEFB
FBgn0038924	195.055	-0.532082	0.00264939	CG6028
FBgn0015576	329.43	-0.532052	0.000413295	alpha-Est8
FBgn0036993	149.236	-0.531796	0.00735916	CG5910
FBgn0020269	147.301	-0.531468	0.0108788	mspo
FBgn0004919	772.646	-0.530824	0.000980532	gol
FBgn0004646	497.196	-0.529733	3.52526e-05	ogre
FBgn0004045	46395.9	-0.529681	0.00602761	Yp1
FBgn0024957	439.404	-0.529579	0.0253578	Irp-1B
FBgn0037108	252.374	-0.529451	0.000572152	Alg11
FBgn0087005	1806.61	-0.529033	4.18354e-05	rtp
FBgn0016123	161.016	-0.525343	0.00542292	Alp4
FBgn0032394	187.715	-0.523961	0.00178588	Hacd1
FBgn0003308	255.991	-0.523823	0.0104843	ry
FBgn0033387	156.621	-0.522616	0.00360748	CG8008
FBgn0053543	99.6716	-0.521681	0.0147829	CG33543
FBgn0051523	731.262	-0.521278	0.000165484	CG31523
FBgn0029994	547.399	-0.520442	0.000282668	Ldsdh1
FBgn0033734	165.619	-0.519832	0.00964909	CG8520
FBgn0004169	1113.02	-0.519324	0.00159933	up
FBgn0262559	1736.2	-0.519179	0.000103505	Mdh2
FBgn0036741	420.434	-0.519174	0.000635438	anchor
FBgn0261554	284.076	-0.517571	0.0110898	CG42672
FBgn0037941	103.692	-0.517458	0.0221957	CG12594
FBgn0005666	1284.26	-0.516884	0.00316593	bt
FBgn0263593	939.254	-0.516217	0.00195183	Lpin
FBgn0001565	446.468	-0.516071	0.00222922	Hlc
FBgn0002036	168.897	-0.515766	0.00523752	CG10561
FBgn0000557	3538.42	-0.515194	6.74381e-06	eEF1alpha2
FBgn0042177	322.075	-0.513407	0.0152576	Arts
FBgn0033268	2281.96	-0.512268	0.0156433	Obp44a
FBgn0030421	196.709	-0.512093	0.0280382	Agpat1
FBgn0035896	594.567	-0.511832	0.0012837	CG6983
FBgn0029801	249.903	-0.510868	0.00825655	CG15771
FBgn0266582	483.348	-0.510253	0.000102543	ND-30
FBgn0029935	127.681	-0.510117	0.00964041	CG4615
FBgn0260745	562.227	-0.510044	1.40728e-05	mfas
FBgn0023489	176.976	-0.509913	0.00846978	Pph13
FBgn0034145	700.12	-0.509852	0.000157253	CG5065
FBgn0085382	136.257	-0.508605	0.00912161	CG34353
FBgn0032213	754.43	-0.507693	0.000220354	CG5390
FBgn0286222	651.546	-0.507215	0.000255426	Fum1
FBgn0021906	1063.04	-0.506835	4.4328e-05	RFeSP
FBgn0037063	392.269	-0.506289	0.000291421	CG9391
FBgn0020907	298.727	-0.506152	0.00563231	Scp2
FBgn0032911	227.372	-0.506	0.0187748	tadr
FBgn0038922	750.573	-0.505927	8.00995e-06	Idh3b
FBgn0031021	347.085	-0.505377	0.000528269	ND-18
FBgn0039112	422.657	-0.503787	0.000807617	SdhD
FBgn0027790	147.042	-0.50314	0.0110898	GV1
FBgn0053087	530.056	-0.502929	0.00348275	LRP1
FBgn0033132	1230.95	-0.501816	0.000215205	Tsp42Ej
FBgn0032242	166.284	-0.500993	0.0412839	CG5355
FBgn0032170	157.637	-0.50037	0.0106987	CG4658
FBgn0034808	123.644	-0.500247	0.0244317	CG9896
FBgn0003159	140.579	-0.499619	0.0293976	CG2841
FBgn0032741	130.81	-0.498151	0.0149774	Sidpn
FBgn0028670	385.291	-0.495625	0.0003754	Vha100-2
FBgn0038294	2839.67	-0.495567	0.000133906	Mf
FBgn0027588	1226.14	-0.495539	0.000457218	GCS2alpha
FBgn0262579	1434.44	-0.495429	0.000486531	Sarm
FBgn0284252	411.994	-0.495324	0.000980549	Letm1
FBgn0030718	780.71	-0.495256	5.20243e-05	ND-20
FBgn0045063	194.346	-0.494831	0.00414838	fdl
FBgn0038519	235.861	-0.494593	0.00217653	Prx3
FBgn0033972	120.889	-0.494273	0.018861	Ciao1
FBgn0003366	286.901	-0.493093	0.00625907	sev
FBgn0010213	395.608	-0.49266	0.000106289	Sod2
FBgn0003249	2822.09	-0.492464	0.00818809	Rh3
FBgn0004055	378.727	-0.491812	0.00177738	uzip
FBgn0001220	984.161	-0.491265	0.000218196	Hsc70-5
FBgn0034494	225.865	-0.489659	0.0154456	CG10444
FBgn0052446	327.723	-0.489443	0.014394	Atox1
FBgn0026439	1501.84	-0.488748	0.000520511	Eaat1
FBgn0027493	449.713	-0.488685	0.000366567	AdSS
FBgn0036900	124.12	-0.48803	0.0178001	CG8765
FBgn0027525	712.866	-0.487752	0.00316672	LTV1
FBgn0002937	234.397	-0.487268	0.010571	ninaB
FBgn0036579	276.751	-0.487147	0.00254905	Tmx3
FBgn0019952	169.842	-0.485691	0.0232264	Orct
FBgn0031069	395.5	-0.485488	0.00484225	Abcd3
FBgn0028622	121.314	-0.485041	0.0258971	qsm
FBgn0032479	865.362	-0.48413	0.00178097	CG16974
FBgn0016672	985.437	-0.48275	7.39857e-05	Ipp
FBgn0027547	411.939	-0.481889	0.000202739	CG1927
FBgn0038818	265.948	-0.481837	0.00681441	Nep4
FBgn0264561	254.077	-0.480682	0.00278841	Glg1
FBgn0019957	665.499	-0.480416	9.90322e-05	ND-42
FBgn0261649	146.854	-0.480255	0.0070724	tinc
FBgn0039909	1098.42	-0.479879	1.46129e-06	ND-49
FBgn0037537	464.149	-0.479577	0.00105506	CG2767
FBgn0001114	2999.73	-0.479203	0.0260218	Glt
FBgn0036557	105.689	-0.478826	0.0285184	mRpS31
FBgn0027580	1974.15	-0.476703	0.0489929	PCB
FBgn0037891	812.707	-0.476303	8.65164e-06	CG5214
FBgn0028473	2459.75	-0.47531	0.0182238	Non1
FBgn0038662	541.743	-0.473104	0.00402029	Mpc1
FBgn0037873	531.468	-0.472819	0.000119547	SdhC
FBgn0015577	348.046	-0.471019	0.0148492	alpha-Est9
FBgn0030237	556.152	-0.470738	0.0384526	CG15209
FBgn0027291	842.097	-0.470167	2.38384e-05	Idh3a
FBgn0027611	1256.91	-0.469545	0.0153576	LManII
FBgn0011280	2220.71	-0.469416	8.2874e-07	Obp19d
FBgn0026409	4138.4	-0.469027	0.000962964	Mpcp2
FBgn0000406	4671.02	-0.467746	0.000399092	Cyt-b5-r
FBgn0039770	178.457	-0.467533	0.0130745	CG15537
FBgn0029990	23600.8	-0.467001	0.00587616	CG2233
FBgn0037387	996.6	-0.466461	0.00198184	CG1213
FBgn0038742	178.821	-0.466119	0.0163889	Arc42
FBgn0001624	867.39	-0.465937	0.000364971	dlg1
FBgn0016120	926.086	-0.465577	3.4221e-05	ATPsynD
FBgn0000454	303.004	-0.464528	0.00142068	Dip-B
FBgn0283471	879.679	-0.464514	0.00038094	wupA
FBgn0039635	741.208	-0.463474	7.83848e-05	Pdhb
FBgn0034708	269.814	-0.463334	0.00154216	Vps35
FBgn0026761	254.079	-0.461129	0.00332336	Trap1
FBgn0250814	1863.42	-0.46111	3.84685e-05	UQCR-C2
FBgn0085484	161.236	-0.460893	0.0174565	Pdxk
FBgn0085400	127.214	-0.460845	0.044603	side-V
FBgn0028582	1438.92	-0.45961	0.000121094	lqf
FBgn0010516	880.483	-0.456705	0.00275039	wal
FBgn0039349	490.401	-0.455496	0.000207707	Ssadh
FBgn0051548	220.72	-0.455373	0.0118621	CG31548
FBgn0029975	525.716	-0.454005	0.000104431	spidey
FBgn0027552	710.039	-0.453187	0.00233963	CG10863
FBgn0032249	181.728	-0.452206	0.0168259	TBC1D16
FBgn0031322	147.634	-0.451456	0.029114	CG5001
FBgn0086604	162.422	-0.451292	0.0272556	side-VIII
FBgn0014863	1230.17	-0.45083	0.000761718	Mlp84B
FBgn0033054	596.535	-0.45076	0.00641951	CG14591
FBgn0022344	115.922	-0.450492	0.0349672	CG10340
FBgn0014396	1280.86	-0.448201	0.0048299	tim
FBgn0259214	1453.63	-0.447999	0.00127943	PMCA
FBgn0261955	1921.43	-0.447115	0.00127083	kdn
FBgn0033356	185.451	-0.446309	0.0145581	CG8229
FBgn0027515	177.453	-0.444997	0.0245309	CG7115
FBgn0283509	770.49	-0.444447	0.000193825	Phm
FBgn0036365	202.111	-0.441993	0.0271046	cmb
FBgn0051665	578.58	-0.439294	0.00325252	wry
FBgn0027608	899.398	-0.438411	0.00529964	CG2082
FBgn0029502	109.913	-0.438063	0.0439583	Coq7
FBgn0038407	315.842	-0.437631	0.021738	CG6126
FBgn0032833	1406.7	-0.437071	6.35954e-05	COX4
FBgn0283658	959.797	-0.436538	0.00124271	muc
FBgn0025777	474.594	-0.436083	0.0031486	homer
FBgn0016119	662.484	-0.434463	0.000165396	ATPsynCF6
FBgn0032482	898.676	-0.434463	0.00577275	Pect
FBgn0027621	1274.35	-0.434451	0.0324585	Pfrx
FBgn0017545	5970.81	-0.43333	0.000136775	RpS3A
FBgn0039902	298.159	-0.433246	0.0145874	Zip102B
FBgn0086450	451.477	-0.432689	0.0174546	su(r)
FBgn0041789	352.708	-0.432376	0.00259813	Pax
FBgn0030321	203.959	-0.432322	0.0373411	CG1703
FBgn0001248	1553.59	-0.431783	0.00700085	Idh
FBgn0036762	1105.81	-0.431702	0.000449136	CG7430
FBgn0003149	806.474	-0.431114	0.00773205	Prm
FBgn0050359	373.896	-0.431055	0.0186144	Mal-A5
FBgn0267252	9409.15	-0.430612	9.37099e-06	Ggamma30A
FBgn0038143	2096.81	-0.430387	0.00275039	CG9813
FBgn0016691	1066.08	-0.430366	0.000106882	ATPsynO
FBgn0037513	273.299	-0.430022	0.0132022	pyd3
FBgn0267429	909.405	-0.428617	0.0267222	lovit
FBgn0004117	806.611	-0.427662	0.000620051	Tm2
FBgn0031689	1089.69	-0.426954	0.00782562	Cyp28d1
FBgn0027785	392.158	-0.425325	0.00137046	NP15.6
FBgn0262614	846.39	-0.424487	0.0313234	pyd
FBgn0036509	383.284	-0.423202	0.00742977	CG7739
FBgn0026592	878.978	-0.421764	0.00951589	Fie
FBgn0286783	405.786	-0.420532	0.0271088	Etf-QO
FBgn0035519	212.992	-0.420278	0.0145874	CG1309
FBgn0265998	591.916	-0.420253	0.00157424	Doa
FBgn0011603	141.087	-0.419536	0.0421584	ine
FBgn0038745	635.343	-0.417956	0.00167382	ClpX
FBgn0000635	352.233	-0.417883	0.00512006	Fas2
FBgn0032694	164.805	-0.417506	0.0367733	MESR3
FBgn0263706	237.148	-0.416769	0.00910896	CG43658
FBgn0015288	1655.56	-0.416628	0.043246	RpL22
FBgn0026372	5122.62	-0.416035	0.00982103	RpL23A
FBgn0039359	3210.19	-0.416005	0.00197149	RpL27
FBgn0066101	331.756	-0.415285	0.00555216	LpR1
FBgn0015808	392.59	-0.415172	0.0025587	ScpX
FBgn0265767	218.878	-0.414919	0.0222788	zyd
FBgn0029629	396.006	-0.414744	0.00563231	eIF3g1
FBgn0036213	5186.75	-0.414518	0.000333552	RpL10Ab
FBgn0033482	248.357	-0.413564	0.00867077	CG1371
FBgn0031969	290.711	-0.412187	0.0237979	pes
FBgn0011202	182.792	-0.411959	0.021689	dia
FBgn0030478	1192.27	-0.411399	0.00938677	CG1640
FBgn0000562	281.832	-0.410787	0.0304478	egl
FBgn0024236	251.998	-0.410016	0.0109597	foi
FBgn0010612	995.783	-0.408761	6.8901e-05	ATPsynG
FBgn0024315	275.674	-0.408642	0.045715	Picot
FBgn0052647	1023.84	-0.408029	0.00204923	CG32647
FBgn0020235	1173.15	-0.407827	0.000412266	ATPsyngamma
FBgn0000711	1071.94	-0.40778	0.00166446	flw
FBgn0019644	1428.49	-0.405974	0.0001196	ATPsynB
FBgn0028527	224.565	-0.405222	0.00893312	CG18507
FBgn0029820	284.349	-0.404977	0.00947185	CG16721
FBgn0039713	5619.59	-0.40496	0.00118781	RpS8
FBgn0013307	492.518	-0.404862	0.020563	Odc1
FBgn0263120	3122.84	-0.40451	0.0258999	Acsl
FBgn0038878	182.685	-0.404266	0.0268359	CG3301
FBgn0033476	502.812	-0.403768	0.00234483	oys
FBgn0019662	240.957	-0.402646	0.00980708	qm
FBgn0013995	695.172	-0.400919	0.00261366	Calx
FBgn0262955	223.868	-0.398932	0.0255791	Polr2B
FBgn0029891	802.201	-0.398406	0.000120534	Pink1
FBgn0046114	569.442	-0.398131	0.00825317	Gclm
FBgn0261564	417.272	-0.397329	0.00201696	ReepA
FBgn0028325	1083.94	-0.395139	0.00105065	Pdha
FBgn0024285	161.992	-0.39338	0.0438561	Srp54
FBgn0032820	777.007	-0.392363	0.010504	fbp
FBgn0038771	198.832	-0.390962	0.037926	CG4390
FBgn0001142	1257.57	-0.388616	0.00277249	Gs1
FBgn0027945	402.052	-0.387483	0.0117666	ppl
FBgn0011768	453.773	-0.387116	0.00395852	Fdh
FBgn0015623	829.517	-0.386715	0.0159975	Cpr
FBgn0031436	426.879	-0.386049	0.00908579	ND-B17.2
FBgn0038197	378.828	-0.385511	0.00947185	foxo
FBgn0029785	3225.98	-0.383078	0.00118709	RpL35
FBgn0030289	183.031	-0.38258	0.0348424	GCS1
FBgn0036888	263.61	-0.382039	0.0227391	CG9330
FBgn0030731	535.565	-0.381643	0.00818809	Mfe2
FBgn0039358	864.844	-0.380133	0.00033114	Idh3g
FBgn0034075	200.317	-0.379366	0.0455764	Asph
FBgn0028940	307.241	-0.378897	0.0204294	Cyp28a5
FBgn0030521	1177.87	-0.378764	0.00455821	CtsB
FBgn0040259	245.177	-0.377569	0.0179837	Ugt302C1
FBgn0036728	766.765	-0.376579	0.0219305	UQCR-Q
FBgn0035207	479.459	-0.375608	0.0108545	Herc4
FBgn0000547	300.214	-0.375342	0.023638	ed
FBgn0030740	511.082	-0.374963	0.0134027	CG9917
FBgn0010411	4933.49	-0.374338	0.0153978	RpS18
FBgn0034179	349.635	-0.371492	0.0102362	CG6805
FBgn0264895	267.278	-0.37105	0.0274037	RapGAP1
FBgn0039688	471.475	-0.369126	0.0150893	Kul
FBgn0037249	905.634	-0.368127	0.0155437	eIF3a
FBgn0021967	434.882	-0.366941	0.0227391	ND-PDSW
FBgn0042138	643.99	-0.365403	0.0219497	Apt1
FBgn0038839	456.333	-0.364939	0.0137957	Ktl
FBgn0016059	253.692	-0.364716	0.0348424	Sema1b
FBgn0261597	4790.18	-0.364451	0.00577275	RpS26
FBgn0032840	472.276	-0.364366	0.0227391	sNPF
FBgn0034797	244.462	-0.364274	0.0499896	nahoda
FBgn0035092	442.56	-0.362106	0.0335254	Nplp1
FBgn0032782	208.279	-0.360088	0.045715	Rab9
FBgn0003091	603.375	-0.357619	0.0442485	Pkc53E
FBgn0011455	610.041	-0.356691	0.00577275	ND-SGDH
FBgn0014133	691.051	-0.356217	0.00506009	bif
FBgn0052425	602.803	-0.355944	0.0139842	CG32425
FBgn0085370	334.136	-0.350743	0.023515	Pde11
FBgn0031359	298.287	-0.350635	0.0328144	Rim2
FBgn0038271	2084.07	-0.350389	0.000451975	UQCR-C1
FBgn0086904	1715.97	-0.345381	0.000320673	Nacalpha
FBgn0028342	786.334	-0.345092	0.0141281	ATPsyndelta
FBgn0036258	857.472	-0.341388	0.0141879	eIF3l
FBgn0005771	277.734	-0.341217	0.0357806	noc
FBgn0015924	557.857	-0.338845	0.0076902	crq
FBgn0031836	610.957	-0.338463	0.0109318	CG11050
FBgn0031637	582.06	-0.335348	0.0104843	mxt
FBgn0035753	3612.91	-0.335309	0.0104793	RpL18
FBgn0039620	421.567	-0.33474	0.0313752	wat
FBgn0028737	1705.6	-0.334686	0.0148052	eEF1beta
FBgn0051030	677.87	-0.332467	0.015502	VhaAC45RP
FBgn0039430	489.499	-0.330581	0.015109	CG5455
FBgn0262728	1073.74	-0.33014	0.0333157	Pal2
FBgn0027356	542.357	-0.33006	0.0325869	Amph
FBgn0260003	573.746	-0.329622	0.0218369	Dys
FBgn0031980	3295.59	-0.329195	0.0489203	RpL36A
FBgn0285963	258.516	-0.328321	0.047449	CG46339
FBgn0003941	3358.34	-0.326243	0.0017675	RpL40
FBgn0040309	1041.84	-0.324369	0.0150684	Jafrac1
FBgn0265959	652.356	-0.323083	0.00722926	rdgC
FBgn0038037	671.813	-0.322918	0.0303124	Cyp9f2
FBgn0011211	5113.87	-0.320473	0.0157026	blw
FBgn0035228	716.997	-0.320329	0.0272063	CG12091
FBgn0040502	6923.63	-0.318893	0.00570623	CG8343
FBgn0004867	5558.16	-0.318048	0.00681252	RpS2
FBgn0261873	1056.2	-0.315634	0.0304527	sdt
FBgn0003891	1241.26	-0.312515	0.0323342	tud
FBgn0260960	747.428	-0.311166	0.0311706	Baldspot
FBgn0087013	1914.06	-0.308184	0.0454649	Karybeta3
FBgn0015737	424.113	-0.307728	0.0360464	Hmu
FBgn0037655	551.326	-0.306564	0.0131414	Kcmf1
FBgn0030245	507.953	-0.305431	0.0244694	CG1637
FBgn0039830	5394.38	-0.304932	0.00433628	ATPsynC
FBgn0262738	6372.09	-0.302372	0.0086928	norpA
FBgn0011272	4999.17	-0.302055	0.00452602	RpL13
FBgn0030672	565.937	-0.302038	0.0463059	CG9281
FBgn0015756	4334.72	-0.300911	0.00916539	RpL9
FBgn0266696	1116.46	-0.300802	0.0143571	Svil
FBgn0038984	2617.51	-0.300574	0.0167053	AdipoR
FBgn0011284	4945.28	-0.300193	0.0196855	RpS4
FBgn0285949	3676.3	-0.297066	0.0174546	RpL31
FBgn0039102	799.373	-0.295174	0.0215864	SPE
FBgn0035600	1412.71	-0.294468	0.0119216	Cyt-c1
FBgn0010265	3092.28	-0.293594	0.0285212	RpS13
FBgn0284248	1221.3	-0.290547	0.0150301	Cyt-c-p
FBgn0017567	508.41	-0.288722	0.0478156	ND-23
FBgn0036007	2349.97	-0.288515	0.0368799	path
FBgn0027590	1559.19	-0.287482	0.0218845	GstE12
FBgn0016917	1548.35	-0.287359	0.0360544	Stat92E
FBgn0041150	702.649	-0.286415	0.0181196	hoe1
FBgn0261596	3175.91	-0.285416	0.0421053	RpS24
FBgn0037298	598.196	-0.284932	0.0459479	Sccpdh1
FBgn0013272	1696.27	-0.284092	0.00556861	Gp150
FBgn0052626	877.493	-0.281436	0.0339362	AMPdeam
FBgn0250789	1627.93	-0.279163	0.047449	alpha-Spec
FBgn0036825	4507.36	-0.275828	0.00935519	RpL26
FBgn0015776	868.642	-0.274073	0.0391055	nrv1
FBgn0029896	495.099	-0.272294	0.0391055	CG3168
FBgn0003360	8783.14	-0.271617	0.0221325	sesB
FBgn0004404	2671.48	-0.268418	0.0378544	RpS14b
FBgn0039054	1591.64	-0.266589	0.0345418	Cow
FBgn0001092	3286.91	-0.26561	0.0158801	Gapdh2
FBgn0250906	1163.1	-0.265172	0.0345418	Pgk
FBgn0001091	2808.33	-0.263811	0.0443484	Gapdh1
FBgn0031066	1068.99	-0.253328	0.0419702	COX6B
FBgn0004403	3110.66	-0.24701	0.0399658	RpS14a
FBgn0034968	3945.78	-0.238757	0.0371639	RpL12
FBgn0017581	6903.96	-0.235761	0.0360464	Lk6
FBgn0000042	3041.78	0.235131	0.0151605	Act5C
FBgn0260934	1335.51	0.256195	0.0396222	par-1
FBgn0020386	625.378	0.261927	0.049711	Pdk1
FBgn0013576	1547.47	0.269185	0.0204318	mtd
FBgn0019968	587.874	0.270668	0.0413183	Khc-73
FBgn0034753	1078.64	0.277453	0.0383786	CG2852
FBgn0029996	792.991	0.282483	0.031252	UbcE2H
FBgn0051992	1143.56	0.28364	0.0398152	gw
FBgn0265297	12239.6	0.285756	0.0196242	pAbp
FBgn0285992	1178.63	0.293544	0.0169451	hpRNA:CR46342
FBgn0035438	583.143	0.296376	0.0436482	PHGPx
FBgn0263773	872.409	0.301373	0.0257954	fok
FBgn0022893	395.409	0.30192	0.0314293	Df31
FBgn0020309	685.415	0.306124	0.0247233	crol
FBgn0283472	567.057	0.306474	0.0149919	S6k
FBgn0000308	1298.06	0.30819	0.0145874	chic
FBgn0260945	407.687	0.308291	0.0489929	Atg1
FBgn0004611	555.686	0.308327	0.0452096	Plc21C
FBgn0085423	476.928	0.311668	0.0391055	GramD1B
FBgn0013305	1159.55	0.313821	0.0145258	Nmda1
FBgn0040505	653.567	0.318775	0.0205292	Alk
FBgn0002645	407.23	0.318882	0.0198977	Map205
FBgn0039209	423.247	0.319248	0.0266983	REPTOR
FBgn0027279	748.002	0.319631	0.0347243	l(1)G0196
FBgn0028662	653.512	0.320571	0.0103182	VhaPPA1-1
FBgn0024326	320.096	0.322383	0.049016	Mkk4
FBgn0035285	672.337	0.326455	0.00916539	CG12025
FBgn0086372	811.247	0.326889	0.00563231	lap
FBgn0037135	1469.87	0.328331	0.0335783	eIF2A
FBgn0040011	285.232	0.329481	0.0358467	Slmap
FBgn0014163	987.76	0.331775	0.0450421	fax
FBgn0052479	246.896	0.332717	0.037368	Usp10
FBgn0001186	1254.13	0.333453	0.00302675	Hex-A
FBgn0035713	263.827	0.334706	0.0464539	velo
FBgn0264493	352.351	0.335373	0.0318512	rdx
FBgn0010333	255.814	0.338221	0.0271088	Rac1
FBgn0004687	450.924	0.340266	0.0144852	Mlc-c
FBgn0014857	403.276	0.340697	0.0227801	His3.3A
FBgn0284243	1487.99	0.342501	0.00322567	betaTub56D
FBgn0259173	207.281	0.344929	0.0453704	corn
FBgn0005586	700.691	0.34596	0.00444023	Rab3
FBgn0028953	278.37	0.347485	0.043246	CG14478
FBgn0026262	311.739	0.348101	0.0335125	Taf3
FBgn0032797	2491.51	0.349571	0.0241121	Hasp
FBgn0004638	285.08	0.349882	0.0323342	drk
FBgn0003660	372.25	0.350477	0.0355779	Syb
FBgn0031213	274.012	0.350754	0.041553	galectin
FBgn0035710	309.71	0.354558	0.0442485	SP1173
FBgn0036337	766.754	0.355477	0.0281299	Adk2
FBgn0032961	270.947	0.355759	0.0395859	CG1416
FBgn0033872	1657.99	0.356729	0.0276903	CG6329
FBgn0003162	711.12	0.357127	0.0060208	Pu
FBgn0038100	341.391	0.359673	0.0493872	Paip2
FBgn0243512	221.811	0.360255	0.0443484	puc
FBgn0022238	372.451	0.360444	0.0126892	lolal
FBgn0265605	582.378	0.360702	0.00764632	Ric
FBgn0041092	441.609	0.361047	0.0143423	tai
FBgn0263197	369.898	0.361221	0.0443596	Patronin
FBgn0036398	438.345	0.361797	0.0307507	upSET
FBgn0262483	471.443	0.361889	0.0478032	Rbp
FBgn0250823	832.736	0.36303	0.0155089	gish
FBgn0263396	1861.07	0.364812	0.0113191	sqd
FBgn0025740	433.518	0.365277	0.0118621	PlexB
FBgn0015778	847.658	0.366044	0.0144232	rin
FBgn0001122	903.084	0.367884	0.00836581	Galphao
FBgn0052369	218.394	0.368952	0.0335125	CG32369
FBgn0053181	329.033	0.369187	0.0183097	CG33181
FBgn0261436	260.745	0.370411	0.0260872	DhpD
FBgn0025800	651.266	0.370809	0.0031763	Smox
FBgn0035142	760.955	0.372719	0.00921184	Hipk
FBgn0004797	329.938	0.374829	0.0385502	mdy
FBgn0003612	157.631	0.375514	0.0499896	Su(var)2-10
FBgn0267912	991.351	0.376105	0.0369577	CanA-14F
FBgn0026076	315.657	0.380134	0.00996437	UBL3
FBgn0000303	322.374	0.385061	0.0243134	ChAT
FBgn0264494	363.438	0.385301	0.0205426	CG17646
FBgn0032216	173.514	0.385868	0.0475913	Usp14
FBgn0036805	330.189	0.385927	0.0300781	Chmp1
FBgn0287182	706.982	0.389253	0.010571	l(3)80Fj
FBgn0030716	285.923	0.391338	0.0348878	CG9170
FBgn0014388	312.408	0.391799	0.0188847	sty
FBgn0027603	222.171	0.392983	0.0362209	Ulp1
FBgn0035505	333.991	0.393399	0.0422631	Teh2
FBgn0285937	435.225	0.394729	0.0175175	Rab1
FBgn0267795	203.621	0.395022	0.0242349	Frl
FBgn0033159	234.01	0.395207	0.0449663	Dscam1
FBgn0011640	246.745	0.396189	0.0166728	lark
FBgn0263594	1742.93	0.39626	0.000517072	lost
FBgn0020762	373.137	0.397078	0.00570347	Atet
FBgn0031698	305.385	0.397318	0.00640168	Ncoa6
FBgn0032305	380.616	0.397325	0.0218079	CG6700
FBgn0040775	1384.94	0.399567	0.0389067	CG12158
FBgn0034389	152.673	0.40067	0.0443484	Mctp
FBgn0010825	388.798	0.400943	0.0228341	Gug
FBgn0263998	169.224	0.401275	0.0251433	Ack-like
FBgn0015568	372.692	0.40182	0.011835	alpha-Est1
FBgn0032444	227.708	0.401864	0.0359474	CCT4
FBgn0266409	284.157	0.4024	0.0197375	CG45049
FBgn0035016	572.197	0.403955	0.00245362	CG4612
FBgn0286781	480.187	0.404076	0.0431387	cass
FBgn0260943	1328.35	0.404176	0.0296464	Rbp6
FBgn0286516	3514.82	0.404818	0.000807617	aqz
FBgn0243516	208.358	0.40509	0.0198977	Vrp1
FBgn0024728	273.201	0.406397	0.00973472	Slip1
FBgn0039186	239.569	0.407575	0.0235374	CG5746
FBgn0052280	188.088	0.408894	0.0200346	CG32280
FBgn0024985	416.526	0.409164	0.00372051	Rilpl
FBgn0030327	261.83	0.409897	0.011318	FucT6
FBgn0031187	830.987	0.410726	0.00292596	Usp2
FBgn0040733	1563.56	0.413574	0.0192366	BomS6
FBgn0024365	158.498	0.41459	0.0428464	CG12773
FBgn0086370	336.305	0.416117	0.0254902	sra
FBgn0262518	272.159	0.416527	0.00515892	Rab8
FBgn0264502	277.954	0.416808	0.0196003	CG43901
FBgn0259163	754.809	0.417574	0.000588722	CG42268
FBgn0025814	211.868	0.418237	0.0484829	Mgstl
FBgn0039911	488.842	0.418915	0.00960018	CG1909
FBgn0052017	1182.42	0.419707	0.0145581	CG32017
FBgn0032022	257.662	0.420405	0.0381341	CG14275
FBgn0035424	511.218	0.422247	0.00337293	Larp4B
FBgn0031048	224.763	0.422453	0.0112055	CG12237
FBgn0014869	1113.72	0.423823	0.000344059	Pglym78
FBgn0026869	450.894	0.425496	0.00378343	Tdg
FBgn0032997	172.701	0.425992	0.0296342	CG17486
FBgn0041210	390.063	0.426025	0.00973386	HDAC4
FBgn0032940	325.047	0.427584	0.0339362	Mondo
FBgn0024555	427.965	0.431229	0.00135282	flfl
FBgn0021800	502.99	0.4313	0.0219343	Reph
FBgn0029093	2226.07	0.431393	0.000120137	cathD
FBgn0266101	249.159	0.431547	0.0456039	CG44838
FBgn0264270	1246.74	0.43165	0.0244317	Sxl
FBgn0034140	566.472	0.432644	0.0197313	Lst
FBgn0250820	156.903	0.432717	0.0297679	meigo
FBgn0259716	138.404	0.43331	0.0484365	Nepl6
FBgn0030049	335.738	0.434556	0.00459171	Trf4-1
FBgn0003093	737.888	0.436455	0.00532295	Pkc98E
FBgn0037796	186.977	0.437129	0.0149324	CG12814
FBgn0026575	277.825	0.437614	0.00790222	hang
FBgn0052698	136.308	0.438072	0.0379331	CARPB
FBgn0033226	323.51	0.438181	0.00325357	puml
FBgn0261808	383.091	0.439385	0.0152159	cu
FBgn0003676	234.834	0.439435	0.0105324	CCT1
FBgn0020372	653.845	0.441634	0.00194309	TM4SF
FBgn0037468	393.273	0.441848	0.00246503	CG1943
FBgn0266347	271.528	0.441924	0.0174546	nAChRalpha4
FBgn0004242	2565.09	0.443194	0.00127812	Syt1
FBgn0010591	324.805	0.443916	0.0437393	Sply
FBgn0030060	247.999	0.444589	0.020563	CG2004
FBgn0000083	884.75	0.447099	0.000374506	AnxB9
FBgn0011742	170.957	0.447321	0.0411223	Arp2
FBgn0001105	1979.31	0.447699	0.00515984	Gbeta13F
FBgn0051344	143.42	0.448482	0.0292862	CG31344
FBgn0052009	387.969	0.448622	0.00110374	CR32009
FBgn0005427	286.469	0.448721	0.0144852	ewg
FBgn0259168	180.063	0.449416	0.0464539	mnb
FBgn0031294	9742.01	0.449524	0.00439098	IA-2
FBgn0053147	306.69	0.450309	0.0306829	Hs3st-A
FBgn0004587	738.496	0.452273	0.00899639	B52
FBgn0052676	268.078	0.452378	0.011695	stx
FBgn0032897	1158.17	0.452507	0.00358052	CG9336
FBgn0266599	10251.2	0.452701	0.000334168	Hsc70-4
FBgn0015269	328.805	0.453077	0.00711846	Nf1
FBgn0260446	191.376	0.453307	0.0319056	GABA-B-R1
FBgn0025595	432.143	0.453585	0.0188037	AkhR
FBgn0032455	198.325	0.454659	0.0152012	Pih1D1
FBgn0019650	299.616	0.454886	0.00314862	toy
FBgn0026401	830.606	0.457255	0.00548601	Nipped-B
FBgn0039644	155.241	0.457376	0.0306326	rdog
FBgn0026189	250.589	0.457389	0.00633198	promL
FBgn0020767	547.814	0.45851	0.00127083	Spred
FBgn0030261	111.466	0.458914	0.0498736	CG15203
FBgn0262574	197.992	0.459634	0.0475595	CG43114
FBgn0011481	444.358	0.459685	0.000242485	Ssdp
FBgn0036843	140.961	0.459973	0.018464	Sfxn2
FBgn0027561	229.896	0.46037	0.0140368	CG18659
FBgn0264707	419.313	0.460409	0.0016636	RhoGEF3
FBgn0035688	398.277	0.460839	0.00747179	fmt
FBgn0038282	312.821	0.461838	0.0157943	dpr9
FBgn0010772	323.986	0.464944	0.0172635	Xe7
FBgn0029504	424.555	0.465852	0.00417847	CHES-1-like
FBgn0027070	255.677	0.466552	0.00735916	Ugt36E1
FBgn0053493	267.453	0.467053	0.00518565	CG33493
FBgn0259175	291.965	0.467479	0.00395229	ome
FBgn0264962	522.419	0.469892	0.000325204	Pcf11
FBgn0031635	126.529	0.470139	0.0213745	tank
FBgn0020620	188.275	0.470706	0.00570347	RN-tre
FBgn0011638	243.247	0.472129	0.0103608	La
FBgn0034474	1077.64	0.473316	0.021265	Obp56g
FBgn0026086	713.891	0.47332	0.0286555	Adar
FBgn0033820	7181.71	0.47674	0.00116603	CG4716
FBgn0032836	974.126	0.479091	6.89426e-06	CG10680
FBgn0030425	871.617	0.479338	0.0023202	Nep6
FBgn0040022	260.303	0.480192	0.00583089	Set1
FBgn0004838	2999.09	0.481172	0.000606077	Hrb27C
FBgn0051183	192.995	0.481794	0.0204318	CG31183
FBgn0052000	1672.7	0.482552	0.00555633	anne
FBgn0032614	135.468	0.483475	0.0222029	CG13284
FBgn0051118	108.061	0.483537	0.0356839	RabX4
FBgn0051635	469.588	0.483606	0.00215608	CG31635
FBgn0039994	300.677	0.484018	0.0285212	conu
FBgn0044826	171.949	0.484245	0.0117666	Pak3
FBgn0050151	125.235	0.484688	0.0484031	CG30151
FBgn0284436	235.97	0.484812	0.0132758	CCT8
FBgn0038829	228.208	0.484958	0.00290902	CG17271
FBgn0259216	255.993	0.485185	0.0477134	RhoGAP102A
FBgn0001978	163.584	0.485917	0.00897049	stc
FBgn0029895	191.207	0.485998	0.01127	CG14441
FBgn0053513	124.563	0.486303	0.0431632	Nmdar2
FBgn0261804	142.82	0.487484	0.0335254	CG42750
FBgn0031220	593.84	0.48781	0.00038118	CG4822
FBgn0029666	135.991	0.488023	0.0371639	CG10803
FBgn0051100	129.852	0.489496	0.0166669	CG31100
FBgn0038975	1017.85	0.491194	0.000279951	Nrx-1
FBgn0035951	163.731	0.49135	0.0117666	CG5068
FBgn0287725	185.7	0.491709	0.0232264	sov
FBgn0051140	690.182	0.493151	0.00303717	CG31140
FBgn0263392	339.672	0.494576	0.0150034	Tet
FBgn0040985	511.242	0.495485	0.000352323	CG6115
FBgn0037282	104.341	0.49606	0.0288619	CG14657
FBgn0026160	884.417	0.496186	0.0023408	tna
FBgn0030412	755.174	0.497598	0.00151094	Tomosyn
FBgn0052011	958.042	0.497782	1.21619e-05	CR32011
FBgn0002917	324.78	0.499008	0.0183985	na
FBgn0260632	175.836	0.499703	0.0103182	dl
FBgn0031318	188.98	0.499823	0.0475595	CG4887
FBgn0031216	249.135	0.500115	0.00153161	Zir
FBgn0036373	79.2041	0.500292	0.045721	Tgi
FBgn0035720	2143.19	0.50038	0.00150807	CG10077
FBgn0267336	547.689	0.500997	0.00437879	Glut4EF
FBgn0015286	233.862	0.501391	0.00227538	Rala
FBgn0034709	226.524	0.501428	0.0137957	Swim
FBgn0037736	192.207	0.502308	0.0247694	side-VII
FBgn0003386	204.478	0.50234	0.0103182	Shaw
FBgn0036844	236.393	0.505105	0.00806986	Mkp3
FBgn0266410	2133.03	0.505115	0.000950004	CG45050
FBgn0004903	148.311	0.506206	0.009792	Rb97D
FBgn0270928	829.897	0.508299	0.00072406	VAChT
FBgn0025549	195.307	0.508898	0.0115999	unc-119
FBgn0010278	77.0102	0.50918	0.0441295	Ssrp
FBgn0087012	227.27	0.509599	0.00129268	5-HT2A
FBgn0264490	2005.43	0.509823	0.00727914	Eip93F
FBgn0287234	289.86	0.510938	0.00145982	slf
FBgn0035526	246.647	0.513738	0.00477211	CG1316
FBgn0035978	1878.06	0.514224	0.0182775	UGP
FBgn0051195	174.285	0.514249	0.0103962	CG31195
FBgn0030749	185.19	0.514337	0.00563231	AnxB11
FBgn0032986	309.16	0.516236	0.00404684	CG3262
FBgn0027932	705.919	0.51696	0.00173603	Akap200
FBgn0039532	107.265	0.517326	0.0147603	Mtl
FBgn0021765	748.547	0.519004	4.90592e-05	scu
FBgn0039431	73.9754	0.519313	0.0456109	plum
FBgn0030243	241.189	0.520065	0.00452602	CG2186
FBgn0029997	231.182	0.52049	0.0028078	CG2258
FBgn0024432	203.519	0.52227	0.00679625	Dlc90F
FBgn0259927	602.217	0.52704	0.00116311	CG42450
FBgn0032656	78.8929	0.529315	0.0361027	CG5674
FBgn0260938	352.897	0.529643	0.00184066	tay
FBgn0003415	361.161	0.529925	0.00148633	skd
FBgn0036734	317.291	0.530282	0.00173153	CG7564
FBgn0025643	287.3	0.531533	0.00422733	CG3588
FBgn0014870	307.309	0.531828	0.00139647	Psi
FBgn0000567	120.628	0.533343	0.00733824	Eip74EF
FBgn0266720	161.636	0.535428	0.0129118	Snap24
FBgn0026147	170.307	0.535972	0.0145581	TTLL4A
FBgn0259246	713.582	0.536162	0.00201121	brp
FBgn0051390	82.8097	0.536227	0.0339362	MED7
FBgn0000395	88.5419	0.538714	0.0303684	cv-2
FBgn0283477	318.336	0.541237	0.000492568	SF2
FBgn0261239	97.9713	0.543966	0.0150893	Hr39
FBgn0034611	114.997	0.544624	0.00721344	MFS16
FBgn0001961	352.671	0.54529	0.000704118	Arpc1
FBgn0019985	228.008	0.545858	0.0146745	mGluR
FBgn0033636	363.422	0.548198	0.00343233	tou
FBgn0032008	878.45	0.548231	0.0169787	CG14277
FBgn0020389	175.693	0.548928	0.00947185	Papss
FBgn0003321	290.918	0.549151	0.00478581	sbr
FBgn0030960	195.682	0.54951	0.00161913	Atg101
FBgn0264001	643.467	0.550945	0.00671232	bru3
FBgn0033313	657.675	0.552509	0.00512893	Cirl
FBgn0030897	523.062	0.553542	0.0150893	Frq1
FBgn0262739	1440.39	0.55429	0.00116603	AGO1
FBgn0045842	90.0101	0.554508	0.0347512	yuri
FBgn0024352	228.674	0.556103	0.00743174	Stip1
FBgn0005640	308.584	0.556202	0.000255426	Eip63E
FBgn0035253	817.626	0.556406	0.00682186	Srrm234
FBgn0003345	273.971	0.556449	0.000380968	sd
FBgn0033769	87.2337	0.559299	0.0459946	CG8768
FBgn0069242	395.105	0.559895	8.32965e-06	eca
FBgn0003447	775.856	0.560879	0.000706488	sn
FBgn0261244	261.285	0.561684	0.00125426	inaE
FBgn0085430	395.563	0.562498	0.00129307	Dora
FBgn0038160	603.864	0.562868	0.000260819	CG9759
FBgn0037466	140.141	0.563475	0.02255	CG1965
FBgn0014906	433.793	0.564412	0.000334168	Hydr2
FBgn0033539	67.6348	0.565941	0.0363817	Git
FBgn0014073	96.3744	0.567182	0.0228341	Tie
FBgn0010473	583.7	0.568487	0.00685185	tutl
FBgn0038344	74.3514	0.568808	0.0360544	obe
FBgn0051549	104.412	0.56903	0.0226274	CG31549
FBgn0263355	324.566	0.570299	0.000821244	CG31688
FBgn0032029	150.086	0.571691	0.00303717	CG17292
FBgn0261872	138.615	0.572912	0.0166728	scaf6
FBgn0002643	321.912	0.573061	0.000154134	mam
FBgn0015522	187.125	0.573328	0.0264071	olf186-M
FBgn0028490	2281.71	0.574376	0.000461408	CG31705
FBgn0052010	702.876	0.574735	6.74381e-06	CR32010
FBgn0035975	154.123	0.575401	0.00547952	PGRP-LA
FBgn0264908	336.145	0.575571	0.00551939	pHCl-1
FBgn0033875	954.329	0.576309	0.00523752	CG6357
FBgn0030400	466.848	0.576995	0.00240271	Pits
FBgn0262850	151.254	0.578815	0.0128922	CR43214
FBgn0039023	98.3478	0.578967	0.037733	Nepl14
FBgn0265276	393.59	0.579095	0.000328393	l(3)neo38
FBgn0035903	90.4438	0.579796	0.00735849	CG6765
FBgn0263846	156.493	0.5798	0.0247052	CG43707
FBgn0260944	150.559	0.579965	0.00553024	Rbp1
FBgn0259715	1593.1	0.580395	2.54745e-05	CG42369
FBgn0267253	191.725	0.581944	0.02255	CG32700
FBgn0015371	545.894	0.582194	0.00033114	chn
FBgn0265180	134.442	0.584707	0.0244305	CG44245
FBgn0030086	278.857	0.584784	0.000670258	CCT2
FBgn0040394	146.001	0.585162	0.00325904	CG16903
FBgn0025726	1559.43	0.585194	0.000358817	unc-13
FBgn0036623	504.783	0.585854	0.000645148	Agpat3
FBgn0085638	110.657	0.585862	0.0422631	CG41378
FBgn0265523	656.596	0.587759	0.000496551	Smr
FBgn0024941	282.517	0.591768	0.00566335	RSG7
FBgn0016978	159.641	0.592552	0.000791251	snRNP-U1-70K
FBgn0030266	208.928	0.593332	0.00269339	CG11122
FBgn0045064	111.36	0.596036	0.00395855	bwa
FBgn0029711	175.536	0.596049	0.000406376	Usf
FBgn0043841	3820.54	0.596086	5.29948e-07	vir-1
FBgn0086347	134.208	0.59627	0.0213645	Myo31DF
FBgn0028577	463.544	0.597682	0.000324302	hfp
FBgn0069973	782.23	0.597685	5.77394e-05	CG40485
FBgn0052062	842.024	0.597742	0.00160587	Rbfox1
FBgn0026077	121.23	0.5983	0.00439098	Gasp
FBgn0040532	991.74	0.599528	0.0054918	CG8369
FBgn0261238	158.502	0.60183	0.00204923	Alh
FBgn0000473	276.183	0.603353	0.000186026	Cyp6a2
FBgn0283657	465.701	0.605778	7.92942e-05	Tlk
FBgn0013720	102.897	0.607561	0.0100761	pck
FBgn0037814	68.2331	0.608196	0.0402478	CG6325
FBgn0000546	297.702	0.60855	0.000153377	EcR
FBgn0015558	243.008	0.608786	0.00166903	tty
FBgn0052432	262.661	0.608882	0.0046338	CG32432
FBgn0005648	141.018	0.61025	0.0126312	Pabp2
FBgn0030159	120.538	0.610599	0.0258918	CG9689
FBgn0038211	285.505	0.610947	3.11552e-05	CG9649
FBgn0040153	97.0328	0.611328	0.00660202	l(1)G0469
FBgn0024807	1096.97	0.611685	0.00124564	DIP1
FBgn0040653	2949.58	0.61346	1.39095e-05	Dso1
FBgn0015789	494.763	0.613651	5.51132e-07	Rab10
FBgn0053554	353.576	0.615611	6.02654e-06	Nipped-A
FBgn0000036	266.654	0.615998	0.00271935	nAChRalpha1
FBgn0004865	104.393	0.616412	0.0151823	Eip78C
FBgn0263995	1252.42	0.616676	8.63121e-05	cpo
FBgn0039075	117.993	0.616992	0.00523752	CG4393
FBgn0028397	847.192	0.617463	0.00134521	Tob
FBgn0035816	180.725	0.620701	0.00241421	CG13685
FBgn0264307	702.288	0.62325	0.00161357	orb2
FBgn0265597	222.809	0.623414	0.00914508	rad
FBgn0033339	241.717	0.62427	6.67531e-05	Sec31
FBgn0051687	473.539	0.624918	0.000464461	CG31687
FBgn0031489	376.277	0.62644	0.0028078	CG17224
FBgn0034583	261.166	0.626682	0.00108415	CG10527
FBgn0262732	341.785	0.626692	4.28889e-05	mbf1
FBgn0011722	599.551	0.626994	0.0026964	Tig
FBgn0287724	352.659	0.627421	0.00227574	Ca-beta
FBgn0053111	55.257	0.627628	0.0323342	CG33111
FBgn0036342	71.8153	0.628272	0.0400223	CG11279
FBgn0021738	133.402	0.628453	0.0167749	Crg-1
FBgn0067905	1214.8	0.62918	0.000107179	Dso2
FBgn0028408	150.412	0.629587	0.00379372	Drep2
FBgn0031561	4090.45	0.630316	5.43432e-05	IM33
FBgn0039633	277.235	0.63363	0.000820909	Bicra
FBgn0037705	637.572	0.635246	5.23189e-05	mura
FBgn0259145	94.4421	0.635487	0.00489593	CG42260
FBgn0053988	354.798	0.636369	3.59125e-05	Mid1
FBgn0035348	1188.49	0.636578	0.000111805	CG16758
FBgn0029765	264.474	0.637888	0.00198177	CG16756
FBgn0004395	361.169	0.639041	0.00209517	unk
FBgn0026411	74.2947	0.639182	0.0239536	Lim1
FBgn0288447	1948.11	0.639286	0.000204472	BaraA2
FBgn0039564	98.24	0.639327	0.0166613	Nep7
FBgn0053470	4181.11	0.639869	8.82453e-05	BaraA1
FBgn0031090	214.544	0.6411	0.000148413	Rab35
FBgn0037698	307.013	0.64437	0.00820659	CG16779
FBgn0001078	321.4	0.646142	5.7725e-06	ftz-f1
FBgn0261113	1615.16	0.646858	2.27941e-11	Xrp1
FBgn0040735	747.702	0.647192	0.000810404	BomT2
FBgn0037326	133.113	0.649364	0.00331487	CG14669
FBgn0259745	201.264	0.655007	0.000721604	wech
FBgn0039709	94.5787	0.655855	0.00348661	Cad99C
FBgn0267033	1134	0.656219	0.00146081	mamo
FBgn0086655	100.006	0.657245	0.00425564	jing
FBgn0031883	582.153	0.657382	0.000108441	Caper
FBgn0028743	95.8844	0.659455	0.00834494	Dhit
FBgn0037831	74.2244	0.659801	0.00580098	Cap-H2
FBgn0035227	455.955	0.661479	5.51132e-07	Iml1
FBgn0001991	433.081	0.662762	0.000114745	Ca-alpha1D
FBgn0263072	213.207	0.663124	0.0165513	CG43347
FBgn0010621	238.913	0.664386	0.0012876	CCT5
FBgn0030870	168.458	0.666209	0.000196874	CG6398
FBgn0028704	1564.83	0.667303	1.65925e-05	Nckx30C
FBgn0040765	79.8237	0.66782	0.031615	luna
FBgn0028983	49.8941	0.668306	0.0439583	Spn55B
FBgn0032283	168.492	0.668789	0.000769229	CG7296
FBgn0039920	477.46	0.668862	0.00634526	CG11360
FBgn0034504	244.199	0.669125	0.00207595	CG8929
FBgn0035719	146.419	0.669147	0.00343483	tow
FBgn0026197	16114	0.669313	0.00135282	lncRNA:noe
FBgn0260400	363.225	0.669821	8.77013e-06	elav
FBgn0000568	936.328	0.671043	1.17584e-09	Eip75B
FBgn0037060	206.958	0.672019	0.000664012	CG10508
FBgn0005616	103.991	0.673817	0.00200811	msl-2
FBgn0034396	48.1738	0.674495	0.0258204	CG15097
FBgn0039064	657.427	0.674638	8.99634e-05	CG4467
FBgn0029799	44.6193	0.674714	0.0444462	CG15772
FBgn0051864	91.7951	0.675879	0.00420907	Qtzl
FBgn0261793	527.441	0.676209	3.3539e-05	Trf2
FBgn0034742	168.034	0.676455	0.0177223	CG4294
FBgn0266711	268.3	0.677306	2.48725e-06	EloC
FBgn0039149	64.0898	0.677732	0.0380399	CG18428
FBgn0033134	214.181	0.678062	0.000761	Tsp42El
FBgn0030505	411.708	0.679881	0.000861154	NFAT
FBgn0038693	662.895	0.681036	0.000600337	unc79
FBgn0035050	55.3261	0.681207	0.0281285	SiaT
FBgn0283499	334.133	0.682122	7.16167e-06	InR
FBgn0052767	473.395	0.682574	0.000533435	CG32767
FBgn0036862	581.27	0.684002	2.65809e-05	Gbs-76A
FBgn0010385	301.136	0.686688	0.00760835	Def
FBgn0052529	410.218	0.688408	1.6632e-05	Hers
FBgn0261641	190.07	0.68899	0.00207746	CG42724
FBgn0000046	609.36	0.689002	8.06359e-05	Act87E
FBgn0033177	70.3437	0.69186	0.0101002	CG11141
FBgn0024811	721.773	0.692538	0.00367613	Crk
FBgn0266549	223.963	0.696186	0.00835895	lncRNA:CR45102
FBgn0039656	96.5081	0.699526	0.00234095	CG11951
FBgn0011589	88.2078	0.700933	0.00766488	Elk
FBgn0032731	223.158	0.701126	6.27697e-05	Swip-1
FBgn0031879	133.001	0.702378	0.000243995	uif
FBgn0038172	387.555	0.702986	8.1754e-06	Adgf-D
FBgn0035087	403.461	0.703745	4.91397e-07	CG2765
FBgn0027616	349.703	0.704101	0.000204167	Ythdc1
FBgn0053526	469.644	0.704709	1.14521e-05	PNUTS
FBgn0020545	247.837	0.708502	1.02016e-05	kraken
FBgn0031571	59.3561	0.708681	0.0153978	bark
FBgn0036198	75.0029	0.712727	0.00587524	crim
FBgn0011206	896.042	0.714417	0.000281481	bol
FBgn0051712	255.28	0.715265	0.00473716	CG31712
FBgn0000114	387.779	0.716697	5.2987e-07	bru1
FBgn0034010	62.7767	0.718102	0.0220186	CG8157
FBgn0033340	80.828	0.718638	0.00318903	CG13751
FBgn0051414	102.974	0.719454	0.00116311	Gba1b
FBgn0038641	216.126	0.719621	0.000406028	ChT
FBgn0259818	47.1518	0.721032	0.0300257	CG42399
FBgn0259682	1031.95	0.721125	0.0005094	Jabba
FBgn0062961	122.11	0.726291	0.00677146	lncRNA:CR33942
FBgn0004656	912.086	0.728661	2.60457e-06	fs(1)h
FBgn0053100	762.989	0.729641	0.00229711	eIF4EHP
FBgn0053547	746.579	0.733343	0.000114745	Rim
FBgn0051660	193.344	0.733817	0.000196153	smog
FBgn0085194	81.3365	0.741644	0.0304252	CG34165
FBgn0004595	1680.5	0.741734	0.00172407	pros
FBgn0051550	259.92	0.746082	0.00174438	CG31550
FBgn0031977	131.36	0.747489	0.00536931	baf
FBgn0041180	1296.77	0.750453	1.02809e-11	Tep4
FBgn0052695	301.131	0.753719	3.64154e-05	CG32695
FBgn0003710	107.109	0.754351	0.000652486	tipE
FBgn0033945	139.929	0.754379	0.00118709	CG12868
FBgn0032946	9012.54	0.754858	7.33395e-05	nrv3
FBgn0045761	146.365	0.756587	0.000380383	CHKov1
FBgn0034331	2253.6	0.75704	1.36098e-06	BomBc2
FBgn0263083	226.586	0.757318	0.000133072	CG43351
FBgn0028429	204.928	0.758664	2.93488e-06	I-2
FBgn0260634	396.818	0.759211	5.88689e-05	eIF4G2
FBgn0023531	333.852	0.760479	0.00119912	CG32809
FBgn0053494	325.343	0.761221	8.63121e-05	CG33494
FBgn0000422	489.829	0.768586	3.93197e-05	Ddc
FBgn0051973	122.28	0.770761	0.00242895	Cda5
FBgn0052939	306.91	0.771614	4.31624e-05	CG32939
FBgn0033252	133.95	0.773029	0.000281052	CG12769
FBgn0032600	406.399	0.775595	1.7393e-06	BuGZ
FBgn0259110	640.465	0.775902	0.00193069	mmd
FBgn0037731	155.807	0.778005	0.000207564	CG18542
FBgn0286785	92.281	0.778888	0.000856133	scb
FBgn0036921	787.687	0.782935	9.41958e-06	RhoGDI
FBgn0030357	113.892	0.783208	0.0149324	Sclp
FBgn0033574	202.54	0.783218	0.000287731	Spn47C
FBgn0029791	123.897	0.784566	0.000164778	AdamTS-B
FBgn0035983	156.367	0.785588	2.3322e-06	CG4080
FBgn0034512	5292.25	0.785718	1.50532e-06	Bbd
FBgn0004880	828.93	0.788199	2.20915e-06	scrt
FBgn0031939	55.5423	0.788443	0.0213745	CG13796
FBgn0029639	253.052	0.788515	2.1005e-05	CG14419
FBgn0023526	246.784	0.790613	1.52686e-06	CG2865
FBgn0264006	1139.58	0.791836	9.34207e-07	dysc
FBgn0030575	251.999	0.793848	2.67776e-05	CG5321
FBgn0267337	55.4438	0.796593	0.00524602	rn
FBgn0035721	37.2476	0.797694	0.0493872	CG9948
FBgn0033970	272.723	0.797937	6.23421e-05	CG10205
FBgn0030479	479.21	0.798919	0.000384962	Rbp1-like
FBgn0030808	97.7559	0.800007	0.000321503	RhoGAP15B
FBgn0052581	417.724	0.800078	5.35729e-08	sordd2
FBgn0038165	102.139	0.801693	0.000950004	Task6
FBgn0067102	126.971	0.803219	2.65809e-05	GlcT
FBgn0020416	532.41	0.803714	1.31391e-06	Idgf1
FBgn0052475	95.0643	0.80499	0.000144702	mthl8
FBgn0001233	3993.69	0.807164	0.000265649	Hsp83
FBgn0036317	118.57	0.808943	0.000679267	CG10948
FBgn0035158	39.5246	0.8102	0.0135194	CG13895
FBgn0011674	34.6939	0.811372	0.0259224	insc
FBgn0053169	38.7965	0.812075	0.0369755	CG33169
FBgn0030588	93.4218	0.813131	0.00871892	CG9521
FBgn0016696	625.333	0.814946	0.000365058	Pitslre
FBgn0038545	42.8578	0.815268	0.0324829	pasi1
FBgn0027339	1555.03	0.816304	1.7268e-06	jim
FBgn0032391	34.2811	0.816359	0.023515	escl
FBgn0266000	231.943	0.819273	8.2874e-07	CG44774
FBgn0010113	310.338	0.821329	0.000327178	hdc
FBgn0038098	32.8993	0.821478	0.0365644	CG7381
FBgn0016977	1124.69	0.823156	1.4487e-06	spen
FBgn0265413	228.1	0.823814	2.7009e-06	CG44325
FBgn0032002	52.4428	0.825667	0.00491372	CG8353
FBgn0003638	426.601	0.829185	0.000117474	su(w[a])
FBgn0262656	442.352	0.830936	2.47979e-05	Myc
FBgn0031558	707.479	0.831207	0.000132095	CG16704
FBgn0267704	248.494	0.831738	0.000576909	lncRNA:flam
FBgn0041604	132.638	0.832325	9.90322e-05	dlp
FBgn0053978	138.502	0.835099	9.90322e-05	CG33978
FBgn0024963	629.101	0.839188	5.65168e-05	GluClalpha
FBgn0086675	1200.53	0.840085	3.93632e-05	fne
FBgn0261561	42.316	0.840801	0.00881975	CG42675
FBgn0050295	54.1485	0.841066	0.00546355	Ipk1
FBgn0039536	671.69	0.841507	3.51025e-06	unc80
FBgn0044047	338.15	0.8427	2.83804e-05	Ilp6
FBgn0083972	105.849	0.843759	0.000431826	CG34136
FBgn0022986	105.258	0.846841	0.00444023	qkr58E-1
FBgn0028875	360.957	0.847478	0.000615637	nAChRalpha5
FBgn0037727	125.065	0.854681	6.55252e-05	Nepl12
FBgn0085432	819.82	0.856164	9.27625e-08	pan
FBgn0037163	329.865	0.856791	1.18905e-10	laza
FBgn0037975	118.114	0.857268	0.00160681	CG3397
FBgn0053774	46.2326	0.859884	0.01764	CG33774
FBgn0036627	42.4056	0.861453	0.0111319	Gagr
FBgn0010894	113.872	0.864044	0.000105399	sinu
FBgn0032139	74.3203	0.86779	0.000821946	CG13116
FBgn0262477	196.477	0.868069	0.000338064	FoxP
FBgn0263111	670.637	0.870845	1.12075e-05	cac
FBgn0262838	77.176	0.87224	0.00662923	BomT1
FBgn0014859	81.9547	0.872614	0.000347362	Hr38
FBgn0032587	110.123	0.872812	0.000146394	CG5953
FBgn0263457	28.6659	0.874142	0.047449	asRNA:CR43480
FBgn0046876	60.4178	0.874536	0.00427469	Obp83ef
FBgn0034417	118.136	0.876199	3.15736e-05	CG15117
FBgn0003292	27.3088	0.877347	0.0257954	rt
FBgn0039495	60.0672	0.877657	0.0016054	CG5909
FBgn0026206	2429.19	0.878844	7.4761e-05	mei-P26
FBgn0030309	245.438	0.88089	1.5746e-08	CG1572
FBgn0086778	393.152	0.883801	0.000551979	nAChRalpha7
FBgn0035923	44.3497	0.885336	0.00774842	CG6511
FBgn0263132	31.6556	0.889933	0.0260327	Cht6
FBgn0033153	47.4631	0.891638	0.00488948	Gadd45
FBgn0032900	87.5162	0.896457	0.000232039	CG14401
FBgn0034335	117.847	0.89928	0.000406028	GstE1
FBgn0031389	147.127	0.900044	5.45768e-05	CG4259
FBgn0032773	1817.48	0.905266	8.18939e-07	fon
FBgn0031268	116.179	0.906214	0.000608442	cold
FBgn0287454	157.563	0.90882	0.000114178	Pa1
FBgn0034046	288.965	0.912018	3.01492e-10	tun
FBgn0032945	301.953	0.91347	8.02283e-07	CG8665
FBgn0035593	130.815	0.915485	1.7393e-06	CG4603
FBgn0031484	55.7286	0.919104	0.00163634	CG3165
FBgn0051211	331.796	0.92254	0.000111091	CG31211
FBgn0003884	3760.71	0.925442	1.07616e-33	alphaTub84B
FBgn0037521	320.274	0.926963	0.000242485	CG2993
FBgn0000043	108.165	0.92793	9.03669e-07	Act42A
FBgn0004192	52.9261	0.928044	0.00863391	snRNA:U2:34ABb
FBgn0031080	40.2445	0.933385	0.00996232	CG12655
FBgn0038631	105.333	0.939849	0.0111649	CG7695
FBgn0265296	537.03	0.941358	3.84791e-05	Dscam2
FBgn0264776	273.008	0.942158	6.7134e-06	CG44014
FBgn0001234	1635.26	0.947591	1.05891e-05	lncRNA:Hsromega
FBgn0023178	365.443	0.949418	2.11015e-05	Pdf
FBgn0039543	186.312	0.950964	2.98627e-05	CROT
FBgn0051780	43.7354	0.952778	0.0298394	CG31780
FBgn0032699	166.876	0.952869	6.77031e-08	CG10383
FBgn0038930	1456.03	0.956781	5.78477e-10	BomT3
FBgn0263352	2854.95	0.958024	1.75161e-08	Unr
FBgn0033928	34.9254	0.966888	0.0228721	Arc2
FBgn0051352	537.912	0.967096	9.59498e-12	Unc-115a
FBgn0033802	50.4679	0.969154	0.00677844	CG17724
FBgn0046687	21.0718	0.971111	0.0456109	Tre1
FBgn0025628	319.671	0.971841	2.1262e-09	CG4199
FBgn0036876	208.687	0.97717	1.30405e-08	CG9451
FBgn0035766	188.401	0.977623	2.36746e-06	eco
FBgn0051370	51.45	0.980103	0.00691083	CG31370
FBgn0001941	216.278	0.981677	2.23952e-10	ifc
FBgn0031003	31.3688	0.987474	0.00984422	CG7889
FBgn0032835	474.933	0.992118	1.34333e-09	CG16772
FBgn0032151	353.481	0.993675	0.000303647	nAChRalpha6
FBgn0031560	518.149	0.995936	8.14804e-07	CG16713
FBgn0039883	343.065	0.998045	5.41982e-06	RhoGAP100F
FBgn0260874	53.4402	1.00328	0.000153309	Ir76a
FBgn0263321	240.801	1.00427	9.26305e-06	CG43402
FBgn0031053	24.2431	1.00916	0.0283929	CG14223
FBgn0283451	111.198	1.00972	6.10073e-06	br
FBgn0085391	518.847	1.0113	7.86834e-08	trv
FBgn0051436	107.093	1.01588	1.29129e-05	CG31436
FBgn0264574	409.651	1.01896	2.05012e-09	Glut1
FBgn0000038	639.5	1.02211	3.65237e-05	nAChRbeta1
FBgn0262593	523.334	1.02909	3.43436e-06	Shab
FBgn0000448	107.438	1.03061	0.000737878	Hr3
FBgn0030048	36.9816	1.03084	0.00604265	CG12112
FBgn0263780	124.029	1.03195	8.63779e-07	CG17684
FBgn0040736	1645.34	1.03296	3.5529e-14	BomS3
FBgn0035696	325.96	1.03723	7.80128e-16	Best2
FBgn0031263	70.4968	1.04326	0.000827969	Tspo
FBgn0032322	257.435	1.04522	3.30351e-10	CG16743
FBgn0038243	120.138	1.04611	0.000411071	CG8066
FBgn0263997	71.4085	1.05136	0.000820909	CG43740
FBgn0030310	133.346	1.05421	1.90082e-07	PGRP-SA
FBgn0051955	51.3857	1.06594	0.00623241	CG31955
FBgn0263738	31.3406	1.06723	0.00555258	Ada2a
FBgn0034399	143.102	1.06921	7.79782e-05	CG15083
FBgn0040637	136.892	1.07137	3.18924e-06	CG11458
FBgn0265915	34.8588	1.07292	0.0163889	asRNA:CR44704
FBgn0040323	73.6214	1.0768	1.47535e-05	GNBP1
FBgn0040972	135.643	1.07852	0.000303942	CG16978
FBgn0039665	32.107	1.07867	0.0026964	CG2310
FBgn0285944	1394.25	1.08304	1.40604e-06	para
FBgn0026084	295.618	1.08327	2.10654e-15	cib
FBgn0051810	47.5031	1.08977	0.00241862	CG31810
FBgn0037684	121.42	1.09475	6.34018e-07	Srr
FBgn0043578	642.818	1.0952	0.00669394	PGRP-SB1
FBgn0038299	218.253	1.10453	9.90196e-08	Spn88Eb
FBgn0037712	25.117	1.11318	0.00493715	CG16789
FBgn0025583	3454.57	1.11498	4.10337e-10	BomS2
FBgn0015351	21.7528	1.12812	0.0127447	Mettl4
FBgn0038088	136.817	1.12812	8.93122e-11	CG10126
FBgn0262109	4802.32	1.13625	2.61549e-07	lncRNA:CR42862
FBgn0000028	49.7425	1.13838	0.000581703	acj6
FBgn0028583	28.8367	1.14259	0.00951589	lcs
FBgn0266569	39.2069	1.1509	0.00135943	CG42259
FBgn0287613	81.3742	1.15101	3.25661e-06	lncRNA:CR46482
FBgn0004244	1193.29	1.1518	7.58369e-08	Rdl
FBgn0037396	75.1811	1.15387	0.000162773	CG11459
FBgn0266808	39.1724	1.16338	0.0029587	asRNA:CR45270
FBgn0085434	922.854	1.16937	1.30825e-08	NaCP60E
FBgn0002789	1160.07	1.17394	8.16692e-24	Mp20
FBgn0263210	17.8356	1.17834	0.0362209	CR43380
FBgn0259711	42.8998	1.17882	0.00176971	CG42365
FBgn0260995	266.18	1.18124	7.7697e-08	dpr21
FBgn0261801	16.6914	1.18177	0.0258918	CG42747
FBgn0031434	12.6864	1.18426	0.0492959	insv
FBgn0263494	58.7528	1.18751	7.61165e-06	CR43483
FBgn0284435	21.8211	1.18983	0.00834494	tyn
FBgn0267073	33.0947	1.19464	0.00405256	lncRNA:CR45517
FBgn0033830	16.0342	1.19537	0.0462052	CG10814
FBgn0033775	159.63	1.19613	6.10077e-07	Cyp9h1
FBgn0039347	40.0638	1.19755	0.000272083	CG5071
FBgn0027348	1059.59	1.20048	2.49994e-14	bgm
FBgn0262531	37.2799	1.20154	0.0198485	CG43085
FBgn0262828	14.2082	1.20991	0.0251198	lncRNA:CR43199
FBgn0054054	102.097	1.21133	5.67781e-05	CG34054
FBgn0287461	20.8872	1.21149	0.0070724	lncRNA:CR46450
FBgn0264821	167.507	1.21629	2.02194e-08	asRNA:CR44029
FBgn0026598	26.2558	1.22409	0.00272975	Apc2
FBgn0033644	22.6493	1.22475	0.00732035	Tret1-2
FBgn0267053	70.6465	1.22791	0.000152882	CR45497
FBgn0015038	62.677	1.23454	3.12501e-06	Cyp9b1
FBgn0086251	18.6608	1.23523	0.0192826	del
FBgn0034475	101.607	1.23859	1.72363e-06	Obp56h
FBgn0062928	72.6362	1.24114	4.12725e-05	hpRNA:CR33940
FBgn0035587	19.5042	1.24376	0.0300781	Gdap1
FBgn0263257	615.31	1.2659	2.10357e-10	Cngl
FBgn0036945	42.7999	1.26819	5.50611e-05	Ssk
FBgn0033397	38.0283	1.28201	0.000117333	Cyp4p3
FBgn0052364	21.3667	1.28445	0.0306464	tut
FBgn0029507	145.203	1.28881	1.15388e-12	Tsp42Ed
FBgn0031688	21.0356	1.28883	0.0070724	Cyp28d2
FBgn0036585	15.884	1.29323	0.0100072	CG13071
FBgn0261341	96.7002	1.31343	1.79376e-08	verm
FBgn0037217	15.761	1.3248	0.0176508	CG14636
FBgn0040582	828.062	1.32878	7.25925e-10	BomBc3
FBgn0000078	736.221	1.34547	8.63121e-05	Amy-d
FBgn0052745	14.4575	1.34755	0.0236271	CR32745
FBgn0267054	83.9953	1.36518	1.65373e-06	CR45498
FBgn0037229	49.6111	1.36864	6.74381e-06	flip
FBgn0267052	16.718	1.3705	0.00750703	CR45496
FBgn0003390	190.773	1.37307	2.35641e-14	shf
FBgn0031562	67.8864	1.37456	2.94566e-05	CG3604
FBgn0032264	248.034	1.37814	1.97267e-15	Lip4
FBgn0039629	149.852	1.3873	2.86843e-12	CG11842
FBgn0086758	567.465	1.40652	4.20385e-14	chinmo
FBgn0019661	43.9108	1.40732	8.86131e-05	lncRNA:roX1
FBgn0041627	33.3896	1.42059	0.000120725	Ku80
FBgn0263402	71.061	1.42919	1.61347e-05	CG43448
FBgn0003975	10.9786	1.43385	0.0235672	vg
FBgn0030041	2201	1.44186	2.19187e-22	CG12116
FBgn0000079	613.008	1.4461	7.26117e-09	Amy-p
FBgn0267051	43.5075	1.45205	3.79583e-05	CR45495
FBgn0267089	18.2239	1.45631	0.0025359	lncRNA:CR45533
FBgn0262570	38.8679	1.45678	9.71818e-05	CG43110
FBgn0034139	30.3524	1.45842	0.000164778	CG4927
FBgn0011762	9.29494	1.46315	0.0472814	Prim1
FBgn0036619	1022.93	1.47732	2.87967e-17	Cpr72Ec
FBgn0030013	210.701	1.49376	6.74263e-21	GIIIspla2
FBgn0051809	29.9315	1.49625	0.00216848	CG31809
FBgn0263213	13.0909	1.50691	0.0246154	CR43383
FBgn0033446	2153.4	1.51037	3.29169e-16	CG1648
FBgn0030234	136.789	1.52651	5.91183e-15	CG15211
FBgn0023535	22.2436	1.52746	0.00266422	arg
FBgn0010504	24.5915	1.54767	0.000137746	kermit
FBgn0065099	11.4497	1.55308	0.026273	snRNA:7SK
FBgn0262993	8.3305	1.55545	0.0361854	lncRNA:CR43301
FBgn0264748	49.7694	1.5555	1.68102e-06	CG44006
FBgn0032428	13.8886	1.56183	0.00336713	Fam92
FBgn0052040	8.73561	1.56272	0.0481939	CG32040
FBgn0262820	12.2847	1.57646	0.0214476	CG43191
FBgn0032472	2211.92	1.59119	5.73459e-21	CG9928
FBgn0262524	11.8803	1.59502	0.0167155	ver
FBgn0038638	19.3972	1.59516	0.000488584	CG7702
FBgn0030955	12.4106	1.61568	0.00681283	CG6891
FBgn0034356	48.8052	1.6166	8.11486e-05	Pepck2
FBgn0266590	27.7784	1.61895	0.000324648	lncRNA:CR45115
FBgn0033205	38.1806	1.62622	5.03479e-06	Rdh1
FBgn0038214	49.4691	1.63244	1.13091e-05	CG9616
FBgn0034761	496.445	1.63697	2.76201e-23	CG4250
FBgn0261584	11.6578	1.64578	0.0258555	CG42694
FBgn0263620	11.3544	1.65046	0.0106847	asRNA:CR43629
FBgn0010300	523.232	1.65633	6.86782e-20	brat
FBgn0034329	941.066	1.65879	2.49473e-18	BomS1
FBgn0031940	23.4543	1.66506	0.00208387	CG7214
FBgn0050154	16.1099	1.67919	0.0144852	CG30154
FBgn0267665	11.8387	1.68201	0.0145874	lncRNA:CR46003
FBgn0040524	18.4578	1.69394	0.00293082	CG11052
FBgn0003060	13.8393	1.71035	0.0183097	CG9757
FBgn0032140	244.955	1.71538	7.26408e-25	CG13117
FBgn0038632	15.9076	1.72233	0.000417762	CG14301
FBgn0266005	6.79186	1.74625	0.0379337	lncRNA:CR44779
FBgn0286723	284.704	1.75407	0.0442485	hll
FBgn0032377	7.55092	1.75561	0.0300145	CG14937
FBgn0267507	271.459	1.77688	2.56539e-22	pre-rRNA:CR45847
FBgn0052603	20.3424	1.77756	0.0085581	CG32603
FBgn0029657	8.66635	1.77925	0.0367733	CG12535
FBgn0083984	15.35	1.78828	0.00111862	CG34148
FBgn0050108	12.2656	1.82278	0.00914508	CG30108
FBgn0267505	94.3881	1.82763	3.49496e-15	pre-rRNA:CR45845
FBgn0039805	44.0767	1.83216	3.0396e-09	Cpr100A
FBgn0040256	249.012	1.83472	6.04994e-13	Ugt35C1
FBgn0267506	180.686	1.84161	9.05819e-22	pre-rRNA:CR45846
FBgn0260653	70.4565	1.87254	2.1767e-14	serp
FBgn0053896	7.71359	1.87893	0.0493837	His2B:CG33896
FBgn0035591	95.9601	1.88655	1.10419e-20	CG4611
FBgn0038880	62.3741	1.91445	1.10039e-11	SIFaR
FBgn0035439	8.08449	1.93942	0.00530132	CG14961
FBgn0036985	6.45492	1.94136	0.036739	zye
FBgn0053894	8.48197	1.94538	0.0178594	His2B:CG33894
FBgn0033696	5.92432	1.95207	0.0384854	Cyp6g2
FBgn0086782	19.8337	1.95617	2.64621e-05	amn
FBgn0029766	666.328	1.96323	2.00198e-40	CG15784
FBgn0036617	5.59781	1.96921	0.0358077	Cpr72Ea
FBgn0264517	18.4077	2.0004	0.000195833	asRNA:CR43916
FBgn0053908	18.0339	2.00359	0.00218179	His2B:CG33908
FBgn0039593	40.3021	2.00856	3.00016e-07	Sid
FBgn0267046	8.23178	2.06796	0.0444496	CG45490
FBgn0012042	145.302	2.06978	0.00668648	AttA
FBgn0028899	4.6992	2.10854	0.0432258	CG31817
FBgn0029170	21.6788	2.1196	6.28508e-06	TwdlT
FBgn0032593	7.12658	2.12129	0.0130492	Trpgamma
FBgn0005664	80.7722	2.13077	7.50823e-13	Crys
FBgn0040734	642.848	2.16267	1.20099e-29	BomS5
FBgn0052755	6.83152	2.18514	0.0245264	CG32755
FBgn0025835	6.22055	2.21083	0.0122497	CG17707
FBgn0036597	75.9912	2.21301	2.86911e-16	CG4962
FBgn0029821	5.96653	2.21468	0.0272761	CG4020
FBgn0044810	188.453	2.21529	0.000269683	TotX
FBgn0053906	12.13	2.21556	0.00201676	His2B:CG33906
FBgn0259215	6.92197	2.21595	0.0129654	Ir93a
FBgn0020642	12.6494	2.21687	0.0115534	Lcp65Ac
FBgn0034741	43.1133	2.22081	5.86276e-09	CG4269
FBgn0034511	283.218	2.25651	7.23946e-21	GNBP-like3
FBgn0033927	803.731	2.2569	3.5893e-53	CR10102
FBgn0053884	6.0433	2.276	0.0402613	His2B:CG33884
FBgn0265699	11.4864	2.30718	0.00226085	lncRNA:CR44506
FBgn0038290	83.2652	2.33522	4.2186e-15	CG6912
FBgn0264330	6.27266	2.34149	0.0107646	CG43789
FBgn0030398	39.5939	2.35888	1.38015e-11	Cpr11B
FBgn0053890	7.48685	2.36684	0.0113658	His2B:CG33890
FBgn0039972	6.26369	2.38193	0.0151033	Marf1
FBgn0003372	9.60769	2.40827	0.00434142	Sgs1
FBgn0053900	10.9756	2.4194	0.00348877	His2B:CG33900
FBgn0283461	491.019	2.42883	0.00113828	Drs
FBgn0033926	3866.29	2.47766	5.19694e-67	Arc1
FBgn0032187	8.74152	2.4932	0.0120026	CG4839
FBgn0050101	26.0944	2.49334	4.19107e-08	Vajk4
FBgn0031088	4.09371	2.49728	0.0256914	CG15322
FBgn0261805	8.56496	2.50914	0.00592848	CG42751
FBgn0034328	160.886	2.51028	1.64598e-06	BomBc1
FBgn0267516	10.9766	2.53393	0.000956922	pre-rRNA:CR45856
FBgn0053892	7.88396	2.54476	0.0077778	His2B:CG33892
FBgn0053910	11.9511	2.55255	0.000492742	His2B:CG33910
FBgn0267347	7.32257	2.60198	0.00818809	squ
FBgn0030543	8.22887	2.69462	0.0166613	CG11585
FBgn0053904	10.8084	2.73782	0.000650941	His2B:CG33904
FBgn0037304	8.88309	2.75866	0.000196874	CG1113
FBgn0036186	6.04568	2.78789	0.0134564	CG6071
FBgn0262901	6.44122	2.82041	0.0244317	lncRNA:CR43256
FBgn0003388	6.33847	2.82166	0.00356377	shd
FBgn0266406	18.9179	2.83114	3.64329e-08	asRNA:CR45046
FBgn0039459	24.6813	2.86935	1.4358e-10	IntS12
FBgn0266819	6.46297	2.89637	0.00128355	asRNA:CR45281
FBgn0030981	5.20829	2.95313	0.0272063	CG14191
FBgn0053902	9.72044	2.97451	0.00168446	His2B:CG33902
FBgn0262150	21.222	3.00276	0.0107181	CG42876
FBgn0031751	7.19245	3.04607	0.0137297	CG9016
FBgn0033063	3.52773	3.06559	0.0239084	CG14589
FBgn0004554	10.5869	3.07201	0.0399447	Edg91
FBgn0085244	225.776	3.09475	4.37176e-30	CG34215
FBgn0265577	77.2697	3.15349	0.0418374	IBIN
FBgn0037683	14.6119	3.18406	5.46424e-05	CG18473
FBgn0053093	7.14596	3.19469	0.0299117	CG33093
FBgn0035358	2.91479	3.21438	0.0468421	CG14949
FBgn0052207	17.8358	3.2148	0.000861154	hpRNA:CR32207
FBgn0038642	6.20916	3.22123	0.00785098	Muc91C
FBgn0053092	15.2525	3.24568	1.47622e-07	P5CDh2
FBgn0263988	3.79087	3.26271	0.0360248	Dic61B
FBgn0043575	28.7507	3.27309	0.0341785	PGRP-SC2
FBgn0033395	101.065	3.44866	4.86517e-32	Cyp4p2
FBgn0053898	9.66716	3.46807	0.000434537	His2B:CG33898
FBgn0030691	3.79764	3.49341	0.0230165	Efhc1.1
FBgn0037837	3.60287	3.5233	0.0300145	CG14693
FBgn0010395	5.93026	3.5247	0.0154277	Itgbn
FBgn0250821	3.77389	3.5372	0.0487469	CG14644
FBgn0041621	10.0155	3.6101	0.000340806	Or82a
FBgn0265718	16.9203	3.61139	1.67939e-07	lncRNA:CR44525
FBgn0061209	13.4089	3.62439	2.11015e-05	His2B:CG17949
FBgn0051174	8.47722	3.63514	0.000451362	CG31174
FBgn0039316	200.538	3.66205	4.71113e-34	CG11893
FBgn0050098	48.6771	3.81023	5.09021e-13	CG30098
FBgn0086356	5.40751	3.8693	0.00670631	tum
FBgn0024361	7.69596	3.87199	0.0049218	Tsp2A
FBgn0004034	10.9318	3.88028	5.34534e-06	y
FBgn0034156	2.97596	3.90291	0.0291576	CG5348
FBgn0053857	2.43087	3.9376	0.047449	His3:CG33857
FBgn0286030	4.21746	3.95724	0.0242409	lncRNA:CR46350
FBgn0033592	2.31697	4.01623	0.0439583	CG13215
FBgn0034440	4.66961	4.05785	0.0154662	CG10073
FBgn0053899	3.29691	4.05787	0.0244305	His4:CG33899
FBgn0266822	2.6514	4.18635	0.0162112	lncRNA:CR45284
FBgn0053893	3.72078	4.19142	0.0131652	His4:CG33893
FBgn0004190	3.12514	4.19486	0.0273836	snRNA:U6:96Ac
FBgn0053897	3.51758	4.23115	0.0114143	His4:CG33897
FBgn0264835	12.1363	4.23607	7.19827e-05	lncRNA:CR44043
FBgn0053889	4.01375	4.25837	0.0108961	His4:CG33889
FBgn0053860	2.25266	4.30181	0.023515	His3:CG33860
FBgn0053839	2.53819	4.32391	0.0218748	His3:CG33839
FBgn0037431	3.09133	4.33029	0.0100738	CG17917
FBgn0053891	2.38354	4.34656	0.0165513	His4:CG33891
FBgn0016054	2.98221	4.35134	0.010571	phr6-4
FBgn0053883	2.67288	4.35909	0.0148052	His4:CG33883
FBgn0053854	2.66441	4.36898	0.0157297	His3:CG33854
FBgn0053821	2.54051	4.44648	0.0181546	His3:CG33821
FBgn0039648	6.66814	4.459	0.000821946	CG14515
FBgn0051220	3.65247	4.48306	0.00707278	CG31220
FBgn0053895	3.7965	4.48318	0.00659096	His4:CG33895
FBgn0038530	22.2077	4.50029	0.000426278	AttD
FBgn0040837	37.4108	4.50621	1.60263e-11	CG8620
FBgn0033202	1.89724	4.51672	0.0154123	CG1339
FBgn0005670	50.3238	4.5238	9.9877e-13	Cyp4d1
FBgn0053845	2.19078	4.57274	0.010916	His3:CG33845
FBgn0287618	2.39032	4.59688	0.00949303	asRNA:CR46487
FBgn0267160	25.5018	4.61446	8.01849e-11	asRNA:CR45600
FBgn0283476	7.69894	4.65254	0.000428619	Dhc16F
FBgn0053851	2.05559	4.65779	0.0116997	His3:CG33851
FBgn0053909	5.13889	4.66688	0.00482096	His4:CG33909
FBgn0028872	3.90336	4.7006	0.00371895	CG18095
FBgn0053905	5.16313	4.71731	0.00272975	His4:CG33905
FBgn0031367	1.84533	4.73334	0.00980685	c-cup
FBgn0261429	15.2532	4.7459	6.17576e-06	lncRNA:CR42646
FBgn0053903	5.38191	4.75813	0.0021743	His4:CG33903
FBgn0053885	2.79626	4.76248	0.00589765	His4:CG33885
FBgn0052259	3.4287	4.76845	0.00534237	CG32259
FBgn0053901	4.98658	4.77387	0.00301338	His4:CG33901
FBgn0053848	2.46511	4.78466	0.00643569	His3:CG33848
FBgn0265533	5.67263	4.80434	0.00231689	CR44383
FBgn0031623	6.57723	4.86736	0.00208387	Taf12L
FBgn0040104	8.37534	4.9169	0.00180718	lectin-24A
FBgn0053863	3.31288	4.99839	0.00362644	His3:CG33863
FBgn0053866	2.61052	5.02165	0.00368585	His3:CG33866
FBgn0085356	4.53764	5.03351	0.00152743	CG34327
FBgn0267798	3.22316	5.10753	0.00181455	lncRNA:CR46123
FBgn0030830	38.5066	5.23876	7.81599e-17	CG5172
FBgn0036320	4.1628	5.45473	0.000471399	CG10943
FBgn0053907	6.06578	5.50301	0.000376759	His4:CG33907
FBgn0033353	3.33515	5.64426	0.000370556	CG13749
FBgn0000015	5.29678	5.7532	0.000163146	Abd-B
FBgn0051611	6.34408	5.77414	0.000217506	His4:CG31611
FBgn0032435	6.25141	5.81703	9.9295e-05	Oatp33Eb
FBgn0032638	75.2968	5.88138	6.15305e-07	SPH93
FBgn0000564	35.147	6.80587	5.73978e-09	Eh
FBgn0262945	143.767	7.08598	7.83392e-19	lncRNA:CR43264
FBgn0010549	27.3537	7.28266	6.73406e-08	l(2)03659
FBgn0051219	27.1501	8.44003	1.30342e-10	CG31219
FBgn0004430	115.239	8.89058	5.04859e-12	LysS

## Sheet: HttQ120+dYod1| HttQ120
geneId	baseMean	log2FoldChange	padj	SYMBOL
FBgn0035583	27.3417	-6.06242	3.19872e-10	hoka
FBgn0002562	9.70095	-4.69581	1.40605e-06	Lsp1alpha
FBgn0036181	10.1865	-4.67613	0.0130772	Muc68Ca
FBgn0000279	26.3276	-4.34828	0.00683127	CecC
FBgn0265577	77.2697	-4.26594	0.000162651	IBIN
FBgn0015035	263.169	-4.08598	8.20634e-63	Cyp4e3
FBgn0052185	72.3294	-4.05475	0.0462208	edin
FBgn0000277	35.419	-3.80748	0.0445846	CecA2
FBgn0264541	26.5269	-3.58711	0.0471171	CG43920
FBgn0000276	87.2072	-3.58064	0.0131227	CecA1
FBgn0262881	18.3324	-3.5072	9.09121e-10	Mtkl
FBgn0039315	14.2429	-3.46429	6.52541e-09	CG13658
FBgn0037126	114.839	-3.42189	9.29256e-47	CG14567
FBgn0043575	28.7507	-3.37461	0.000642455	PGRP-SC2
FBgn0260011	5.96932	-3.26453	0.000590646	NimC4
FBgn0002563	674.656	-3.17237	3.50844e-07	Lsp1beta
FBgn0283461	491.019	-3.04286	9.09738e-06	Drs
FBgn0262150	21.222	-2.98129	2.95938e-09	CG42876
FBgn0030593	383.349	-2.97782	3.51097e-14	CG9512
FBgn0038221	10.8343	-2.9676	2.52303e-06	IFT54
FBgn0261989	67.363	-2.83	7.92077e-23	CG42807
FBgn0053460	8.91854	-2.81618	0.000994053	CG33460
FBgn0024740	32.2707	-2.72759	6.60785e-09	Lip2
FBgn0004554	10.5869	-2.6358	1.684e-05	Edg91
FBgn0034293	17.6811	-2.58164	2.86947e-06	CG14495
FBgn0262003	47.4074	-2.56312	1.36774e-16	CG42821
FBgn0039313	8.65761	-2.49348	0.00233993	CG11892
FBgn0039685	48.5357	-2.48941	5.22067e-16	Obp99b
FBgn0036656	14.3769	-2.48216	0.000145166	CG13026
FBgn0261575	1632.41	-2.40197	2.97785e-12	tobi
FBgn0040629	15.5069	-2.36284	0.000677487	CAH5
FBgn0034480	99.4633	-2.35487	5.68225e-22	CG16898
FBgn0041581	220.626	-2.31894	0.00522158	AttB
FBgn0262531	37.2799	-2.30295	4.38045e-11	CG43085
FBgn0039678	1357.61	-2.26574	1.44068e-12	Obp99a
FBgn0036787	100.88	-2.2555	2.36482e-17	CG4306
FBgn0034756	21.8141	-2.24263	1.76752e-07	Cyp6d2
FBgn0038530	22.2077	-2.24051	7.38411e-08	AttD
FBgn0031432	117.453	-2.21017	9.61723e-16	Cyp309a1
FBgn0040104	8.37534	-2.20641	0.0013332	lectin-24A
FBgn0037487	6.85976	-2.18804	0.00535734	thw
FBgn0039324	106.155	-2.16152	2.32127e-12	CG10553
FBgn0038660	18.1945	-2.14172	1.91192e-06	Sgsh
FBgn0014931	16.4787	-2.12395	1.32027e-05	CG2678
FBgn0031559	28.2911	-2.12248	3.38975e-08	CG3513
FBgn0036589	20.2096	-2.12064	1.74036e-05	CG13067
FBgn0026756	6.19049	-2.11958	0.0102866	Ugt37A1
FBgn0036756	21.0977	-2.11205	6.81435e-06	Cln3
FBgn0032639	6.80331	-2.10049	0.00331586	CG18563
FBgn0063493	48.7795	-2.02125	1.21156e-11	GstE7
FBgn0039316	200.538	-2.0138	8.60384e-34	CG11893
FBgn0267587	9.94381	-1.98909	0.00156961	asRNA:CR45925
FBgn0063492	19.0904	-1.97921	4.11606e-05	GstE8
FBgn0022774	210.779	-1.95272	4.12014e-29	Oat
FBgn0052037	9.10021	-1.95057	0.00867527	CG32037
FBgn0040102	32.6352	-1.94858	9.90617e-06	lectin-24Db
FBgn0052115	32.8339	-1.94732	1.46128e-08	CG32115
FBgn0033949	28.7586	-1.94399	2.06173e-06	Had2
FBgn0050160	10.7302	-1.9395	0.0106177	CG30160
FBgn0030334	21.2553	-1.93646	0.000315653	Karl
FBgn0034329	941.066	-1.92247	1.18697e-26	BomS1
FBgn0032281	30.8308	-1.91039	1.21745e-08	CG17107
FBgn0031623	6.57723	-1.90887	0.00722401	Taf12L
FBgn0039312	7.72795	-1.87469	0.0219425	CG10514
FBgn0040349	242.993	-1.87218	0.00245111	CG3699
FBgn0283437	92.1085	-1.86913	0.00282245	PPO1
FBgn0038142	30.6981	-1.86681	8.92463e-07	CheA87a
FBgn0037222	17.3912	-1.82316	4.23588e-05	CG14642
FBgn0053093	7.14596	-1.8167	0.00449447	CG33093
FBgn0051469	46.169	-1.79874	2.77779e-08	Argp
FBgn0038160	603.864	-1.79764	3.3549e-45	CG9759
FBgn0035636	10.8831	-1.76865	0.00554302	Cralbp
FBgn0034363	9.23247	-1.76621	0.0203941	CG5327
FBgn0032803	8.4954	-1.76448	0.0240797	CG13082
FBgn0086691	546.486	-1.76022	1.69835e-17	UK114
FBgn0052364	21.3667	-1.74511	1.27949e-05	tut
FBgn0261628	32.1371	-1.74002	0.000139325	CG42711
FBgn0033139	34.967	-1.73324	6.98914e-06	Tsp42Er
FBgn0039098	18.6842	-1.7203	0.000326911	GILT3
FBgn0010222	338.276	-1.70491	3.54149e-21	Nmdmc
FBgn0051676	118.613	-1.69773	1.6174e-12	CG31676
FBgn0086254	683.792	-1.69546	3.0447e-21	Akr1B
FBgn0031313	209.447	-1.69431	3.79239e-14	CG5080
FBgn0038257	369.958	-1.68089	1.02765e-15	smp-30
FBgn0286852	12.3032	-1.67701	0.00535789	naz
FBgn0028699	135.662	-1.67324	1.88372e-14	Rh50
FBgn0038455	30.6001	-1.66842	4.76661e-07	CG14907
FBgn0264746	13.4819	-1.66651	0.00194492	CG44004
FBgn0033519	11.2599	-1.6658	0.00502544	CG11825
FBgn0042119	41.4741	-1.66541	0.000228291	Cpr65Au
FBgn0259896	50.4794	-1.65749	0.000243358	NimC1
FBgn0033521	93.6069	-1.64095	1.35856e-11	CG12896
FBgn0259992	14.3331	-1.63667	0.00523046	CG42489
FBgn0020642	12.6494	-1.63488	0.00267186	Lcp65Ac
FBgn0043783	509.617	-1.62563	0.000119409	CG32444
FBgn0026563	22.8369	-1.62021	2.53702e-05	CG1979
FBgn0033554	8.28655	-1.61752	0.0346979	Lsm10
FBgn0032495	23.5083	-1.61592	0.00036562	CG16820
FBgn0050380	12.292	-1.60477	0.00669646	CG30380
FBgn0032973	33.0216	-1.59946	1.23901e-05	CG6675
FBgn0033518	63.3791	-1.59801	4.47295e-10	Prx2540-2
FBgn0085195	1423.86	-1.59096	2.68713e-13	CG34166
FBgn0041710	46.2703	-1.5829	2.0728e-07	yellow-f
FBgn0002939	11.3126	-1.58136	0.00666967	ninaD
FBgn0039325	83.8519	-1.57243	5.30806e-06	CG10560
FBgn0262838	77.176	-1.56826	2.4813e-10	BomT1
FBgn0032726	877.469	-1.56327	2.47156e-14	CG10621
FBgn0025583	3454.57	-1.56257	1.64988e-19	BomS2
FBgn0040734	642.848	-1.55909	6.93929e-18	BomS5
FBgn0012042	145.302	-1.55799	0.0314608	AttA
FBgn0033945	139.929	-1.55569	2.36482e-17	CG12868
FBgn0262537	86.2888	-1.55181	1.34102e-07	CG43091
FBgn0033520	128.476	-1.55136	1.24727e-14	Prx2540-1
FBgn0039332	116.034	-1.54407	2.0728e-07	alrm
FBgn0031741	16.5276	-1.54301	0.00492024	CG11034
FBgn0039759	18.3018	-1.54035	0.000473682	CG9733
FBgn0003248	770.256	-1.53926	3.69795e-37	Rh2
FBgn0034356	48.8052	-1.5386	1.11343e-06	Pepck2
FBgn0037934	31.7707	-1.53294	6.93238e-05	CG6830
FBgn0054054	102.097	-1.53184	4.45949e-10	CG34054
FBgn0037818	28.112	-1.52868	0.00253201	CG6465
FBgn0067905	1214.8	-1.52851	2.69881e-26	Dso2
FBgn0051288	28.6368	-1.51443	2.69122e-05	CG31288
FBgn0003060	13.8393	-1.50974	0.00113196	CG9757
FBgn0037714	153.322	-1.50283	4.27606e-14	CG9396
FBgn0032076	562.373	-1.50238	5.16569e-12	Argl
FBgn0029890	10.2859	-1.49692	0.025777	Fum2
FBgn0037975	118.114	-1.49544	2.00931e-11	CG3397
FBgn0036587	54.9023	-1.49451	3.16193e-05	CG4950
FBgn0037879	9.53447	-1.49411	0.0167354	scpr-C
FBgn0029950	39.0489	-1.4905	6.68632e-06	rumpel
FBgn0031888	13.111	-1.48959	0.00307377	Pvf2
FBgn0053470	4181.11	-1.48711	1.05774e-23	BaraA1
FBgn0030362	450.029	-1.48177	1.21523e-10	regucalcin
FBgn0014033	55.697	-1.47993	0.000563387	Sr-CI
FBgn0034328	160.886	-1.47988	0.00357332	BomBc1
FBgn0040606	5204.47	-1.47828	1.83957e-17	CG6503
FBgn0010039	67.6745	-1.47464	1.86517e-08	GstD3
FBgn0085475	8.70039	-1.46643	0.0280147	CG34446
FBgn0288447	1948.11	-1.46464	3.0447e-21	BaraA2
FBgn0030895	119.063	-1.45931	3.66406e-12	CG7135
FBgn0023129	1113.28	-1.45652	8.77677e-11	aay
FBgn0033875	954.329	-1.45082	3.05064e-16	CG6357
FBgn0031560	518.149	-1.44546	6.01885e-15	CG16713
FBgn0011705	555.078	-1.4444	7.11044e-15	rost
FBgn0264990	479.389	-1.44436	2.81604e-15	CG44141
FBgn0026268	32.9535	-1.44434	0.000316664	antdh
FBgn0029823	935.775	-1.44117	1.60022e-15	Shmt
FBgn0264989	250.391	-1.44109	1.3031e-13	CG44140
FBgn0035415	26.7876	-1.43187	0.000200587	CG14966
FBgn0051207	144.336	-1.43127	2.41278e-09	CG31207
FBgn0037936	213.444	-1.42939	6.66853e-14	CG6908
FBgn0040735	747.702	-1.42746	3.75085e-17	BomT2
FBgn0033942	38.9368	-1.4237	8.938e-05	Cpr51A
FBgn0062961	122.11	-1.42085	3.22868e-11	lncRNA:CR33942
FBgn0038130	29.853	-1.41971	0.000135562	CG8630
FBgn0037228	71.205	-1.4106	4.85162e-06	CG1092
FBgn0061356	522.157	-1.40589	9.32314e-19	Hao
FBgn0030357	113.892	-1.39904	7.6136e-08	Sclp
FBgn0050163	15.2608	-1.39863	0.0204015	Cpr60D
FBgn0034364	22.1147	-1.39656	0.0164301	CG5493
FBgn0030588	93.4218	-1.39093	8.67315e-09	CG9521
FBgn0052726	365.438	-1.38965	1.19579e-12	CG32726
FBgn0037386	36.8338	-1.38856	0.000132097	CG1208
FBgn0034165	102.824	-1.3883	9.05027e-08	CG6435
FBgn0054003	38.0036	-1.38577	8.23925e-05	NimB3
FBgn0029648	57.1483	-1.38441	9.56193e-07	CG3603
FBgn0038113	41.817	-1.38341	4.45901e-06	CG11668
FBgn0030339	11.907	-1.38216	0.0422366	Cyp28c1
FBgn0040582	828.062	-1.38143	4.14599e-11	BomBc3
FBgn0038917	12.9463	-1.3802	0.0115163	CG6678
FBgn0058198	22.6977	-1.3786	0.00238683	CG40198
FBgn0031630	22.5551	-1.37668	0.00173876	CG15629
FBgn0005664	80.7722	-1.37655	7.34136e-10	Crys
FBgn0034331	2253.6	-1.37593	4.03388e-21	BomBc2
FBgn0031562	67.8864	-1.37054	1.95251e-07	CG3604
FBgn0022359	38.7609	-1.37047	7.71229e-06	Sodh-2
FBgn0035623	16.9297	-1.37035	0.00966127	mthl2
FBgn0035982	307.81	-1.36542	3.22091e-14	CG4461
FBgn0040551	98.8757	-1.36487	5.07068e-07	CG11686
FBgn0022355	9502.49	-1.36158	0.000157495	Tsf1
FBgn0085339	16.7101	-1.36152	0.00697068	CG34310
FBgn0032805	16.3522	-1.36011	0.00435584	CG10337
FBgn0259711	42.8998	-1.35802	1.74566e-06	CG42365
FBgn0002868	1667.72	-1.35413	2.52106e-18	MtnA
FBgn0063495	22.1648	-1.35313	0.00107714	GstE5
FBgn0027657	1545.58	-1.34739	1.02269e-19	glob1
FBgn0036208	121.751	-1.34692	1.01373e-09	CG10361
FBgn0039817	38.5716	-1.33882	7.41475e-06	CG15553
FBgn0034443	35.601	-1.33767	0.000136323	cer
FBgn0085294	28.6532	-1.33064	0.000874178	CG34265
FBgn0034512	5292.25	-1.33019	6.81013e-18	Bbd
FBgn0260746	154.75	-1.32688	2.52577e-08	Ect3
FBgn0032084	55.547	-1.32169	9.81129e-06	CG13101
FBgn0051075	439.305	-1.31988	0.000232195	CG31075
FBgn0031418	255.606	-1.31712	4.34902e-11	CG3609
FBgn0267073	33.0947	-1.31662	1.78194e-05	lncRNA:CR45517
FBgn0050197	932.636	-1.31383	1.12934e-12	CG30197
FBgn0031970	20.2016	-1.3125	0.00201831	CG7227
FBgn0039915	289.265	-1.31085	5.13214e-07	Gat
FBgn0039094	60.1542	-1.31058	1.20218e-06	CG10184
FBgn0025456	118.263	-1.30698	3.30323e-08	CREG
FBgn0004003	22.4884	-1.30418	0.00225742	wbl
FBgn0034117	253.618	-1.30195	1.12934e-12	CG7997
FBgn0027586	562.091	-1.29883	1.21252e-07	CG5867
FBgn0033079	274.314	-1.29829	2.76703e-14	Fmo-2
FBgn0032507	17.1308	-1.29521	0.00300297	CG9377
FBgn0035575	22.5337	-1.29246	0.00182696	CG7509
FBgn0014427	566.268	-1.28964	7.79239e-14	CG11899
FBgn0035280	28.4895	-1.28484	0.00192953	Cpr62Bb
FBgn0040850	68.6877	-1.28381	7.09899e-05	CG15210
FBgn0052207	17.8358	-1.28159	0.00661908	hpRNA:CR32207
FBgn0052220	106.352	-1.28116	1.03528e-05	Csas
FBgn0013772	26.4113	-1.28059	0.000826933	Cyp6a8
FBgn0037292	37.2583	-1.275	0.000815582	plh
FBgn0039682	4362.61	-1.27442	8.58753e-16	Obp99c
FBgn0037974	29.0787	-1.27385	5.36689e-05	CG12224
FBgn0040256	249.012	-1.27357	4.94251e-08	Ugt35C1
FBgn0050083	38.5485	-1.27271	0.000117546	CG30083
FBgn0037850	8.36142	-1.27138	0.0447986	CG14695
FBgn0262538	203.972	-1.27119	1.11138e-09	CG43092
FBgn0031824	116.678	-1.26781	3.90052e-07	CG9547
FBgn0262481	46.5813	-1.26419	1.04021e-05	CG43071
FBgn0000592	1263.19	-1.26177	1.35097e-09	Est-6
FBgn0032282	342.271	-1.26033	1.031e-17	CG7299
FBgn0038665	234.053	-1.25628	1.98604e-06	euc
FBgn0033928	34.9254	-1.25392	8.17251e-05	Arc2
FBgn0010385	301.136	-1.24783	1.85734e-08	Def
FBgn0085256	182.553	-1.24698	0.00339126	CG34227
FBgn0085244	225.776	-1.24565	1.35653e-07	CG34215
FBgn0036262	2352.77	-1.24317	1.12934e-12	CG6910
FBgn0040588	103.482	-1.24193	3.24986e-08	CG13841
FBgn0038739	65.5006	-1.23994	8.03417e-06	CG4686
FBgn0000615	15.8164	-1.23884	0.016249	exu
FBgn0035806	223.892	-1.23868	2.4585e-12	PGRP-SD
FBgn0027930	22.3294	-1.23843	0.0245108	MP1
FBgn0038115	199.201	-1.23763	1.51003e-14	CG7966
FBgn0050285	101.914	-1.23756	8.98139e-06	CG30285
FBgn0028936	108.152	-1.23603	1.6583e-09	NimB5
FBgn0263330	20.0646	-1.23339	0.0118049	lncRNA:CR43411
FBgn0250835	31.6506	-1.23307	0.000522803	CG15394
FBgn0033775	159.63	-1.2291	4.23503e-09	Cyp9h1
FBgn0030259	50.8719	-1.22658	0.000206805	CG1545
FBgn0000053	997.873	-1.22616	0.000157653	Gart
FBgn0001280	76.15	-1.2234	4.65187e-08	janA
FBgn0031558	707.479	-1.22019	1.11138e-09	CG16704
FBgn0034354	59.5638	-1.21538	1.8493e-05	GstE11
FBgn0031907	472.53	-1.21434	1.26615e-11	CG5171
FBgn0034275	70.1848	-1.20796	1.77979e-07	CG5002
FBgn0036145	261.529	-1.20767	3.00371e-08	CG7607
FBgn0039297	24.1627	-1.20521	0.00477423	CG11852
FBgn0264979	100.195	-1.20453	7.88356e-10	CG4267
FBgn0039742	13.6841	-1.20323	0.0486844	CG15528
FBgn0030159	120.538	-1.20137	3.41964e-08	CG9689
FBgn0040733	1563.56	-1.20104	5.22067e-16	BomS6
FBgn0038302	31.9472	-1.2002	0.000659111	CG4210
FBgn0000477	452.569	-1.19788	2.62374e-12	DNaseII
FBgn0051780	43.7354	-1.19104	0.000382563	CG31780
FBgn0026315	35.6908	-1.19093	0.000323496	Ugt35A1
FBgn0036146	61.247	-1.19087	6.54534e-05	nkt
FBgn0029147	70.0689	-1.18995	0.00065485	NtR
FBgn0050000	167.634	-1.18974	2.89503e-10	GstT1
FBgn0034741	43.1133	-1.18822	9.90617e-06	CG4269
FBgn0085194	81.3365	-1.18518	1.62981e-05	CG34165
FBgn0032160	201.319	-1.17952	1.45854e-08	CG4598
FBgn0035679	44.0501	-1.17858	9.16262e-05	CG10467
FBgn0030040	69.8767	-1.17825	3.36596e-06	CG15347
FBgn0052640	92.9525	-1.17104	2.56751e-07	CG32640
FBgn0050098	48.6771	-1.16906	0.000105013	CG30098
FBgn0263207	17.0156	-1.16705	0.0104292	CR43377
FBgn0027074	27.3012	-1.16557	0.00324112	Ugt36F1
FBgn0038470	12.4915	-1.16393	0.0259154	CG18213
FBgn0028864	21.3439	-1.15748	0.00744318	CG18477
FBgn0052641	250.037	-1.15648	7.37848e-12	CG32641
FBgn0050154	16.1099	-1.15646	0.0192934	CG30154
FBgn0032422	516.769	-1.1561	6.31386e-09	atilla
FBgn0039485	80.6981	-1.1548	0.000109548	CG17189
FBgn0261393	65.4561	-1.15413	3.78672e-05	alpha-Est5
FBgn0013348	143.781	-1.15331	3.30826e-05	TpnC41C
FBgn0014000	562.851	-1.15136	1.75013e-11	Hf
FBgn0063923	235.14	-1.15081	6.46984e-09	Kaz1-ORFB
FBgn0012036	3835.8	-1.15019	1.7635e-21	Aldh
FBgn0031925	161.775	-1.14571	0.000109176	Cyp4d21
FBgn0001149	1340.04	-1.14456	2.36482e-17	GstD1
FBgn0030310	133.346	-1.14356	1.23559e-11	PGRP-SA
FBgn0037602	19.2741	-1.13769	0.0145738	SLIRP2
FBgn0000618	37.0865	-1.13727	0.0012789	e(y)2
FBgn0038858	272.745	-1.12795	3.48939e-10	CG5793
FBgn0024289	1050.46	-1.12641	0.00741242	Sodh-1
FBgn0028542	48.4947	-1.1252	0.000240845	NimB4
FBgn0263321	240.801	-1.12419	4.51338e-08	CG43402
FBgn0039639	22.4763	-1.12241	0.00896037	Alg13
FBgn0032820	777.007	-1.12238	8.30265e-18	fbp
FBgn0040751	28.631	-1.12012	0.00198412	CG13018
FBgn0032287	293.289	-1.12007	3.0962e-14	CG6415
FBgn0037801	214.317	-1.11979	1.88461e-06	CG3999
FBgn0262731	56.7787	-1.11895	0.000521407	CG33941
FBgn0039486	29.2602	-1.11841	0.0087764	CAH9
FBgn0030257	24.1535	-1.11375	0.0034178	SmydA-4
FBgn0034511	283.218	-1.11278	1.37939e-06	GNBP-like3
FBgn0264776	273.008	-1.11248	4.45354e-09	CG44014
FBgn0286508	21.7245	-1.1087	0.0243848	Had1
FBgn0039326	52.3856	-1.10266	6.55675e-05	CG10562
FBgn0012037	98.6117	-1.10174	1.51695e-05	Ance
FBgn0260942	151.659	-1.10043	5.33425e-06	bond
FBgn0038914	2254.65	-1.09907	0.00171682	fit
FBgn0052068	448.894	-1.09772	4.73799e-11	Adi1
FBgn0051184	29.9552	-1.09538	0.00216865	LSm3
FBgn0004512	164.563	-1.09465	4.34902e-11	Mdr49
FBgn0038977	16.819	-1.09175	0.032473	CG5376
FBgn0000299	439.372	-1.09099	8.81445e-08	Col4a1
FBgn0031561	4090.45	-1.09019	4.92107e-14	IM33
FBgn0262945	143.767	-1.08324	7.44605e-06	lncRNA:CR43264
FBgn0036910	88.0821	-1.08197	7.08736e-06	Cyp305a1
FBgn0036847	129.987	-1.08122	8.82659e-08	CNPYb
FBgn0243514	37.1073	-1.08028	0.0425589	eater
FBgn0262035	268.114	-1.08012	5.58073e-08	CG42846
FBgn0036760	46.5379	-1.07885	0.000581349	CG5567
FBgn0039593	40.3021	-1.07802	0.000267865	Sid
FBgn0034276	165.111	-1.07684	0.0279652	Sardh
FBgn0035817	337.016	-1.07375	8.57441e-08	CG7409
FBgn0264751	48.1779	-1.07327	7.14708e-05	Vti1b
FBgn0043792	74.1311	-1.07276	0.00038247	CG30427
FBgn0035410	59.0558	-1.07241	0.000112708	MnM
FBgn0030759	33.2732	-1.07212	0.00153642	CG13014
FBgn0035964	205.976	-1.07168	6.17681e-12	Dhpr
FBgn0040308	45.3074	-1.07127	0.000655792	Jafrac2
FBgn0038516	24.4366	-1.06941	0.0288865	P5cr-2
FBgn0039241	1478.87	-1.0692	5.79757e-06	CG11089
FBgn0286222	651.546	-1.06884	1.4362e-17	Fum1
FBgn0029837	88.7334	-1.06685	3.04562e-05	Tsp5D
FBgn0040972	135.643	-1.06628	6.95008e-05	CG16978
FBgn0034860	1174.23	-1.06607	1.17312e-13	CG9812
FBgn0030839	25.599	-1.06267	0.00534161	CG5613
FBgn0040732	770.538	-1.0613	2.40836e-12	CG16926
FBgn0036000	43.1918	-1.06097	0.000138642	CG3434
FBgn0036820	222.68	-1.05893	1.63741e-09	Grx1
FBgn0052551	19.4687	-1.05491	0.0312087	CG32551
FBgn0032834	23.0966	-1.05445	0.00619086	CG13965
FBgn0016075	260.695	-1.05402	6.84239e-08	vkg
FBgn0033261	56.1574	-1.05361	0.000610317	udd
FBgn0037807	51.7451	-1.05091	0.000176094	CG6293
FBgn0023477	1320.37	-1.05011	3.09104e-09	Taldo
FBgn0036992	446.29	-1.04869	2.0231e-10	Hpd
FBgn0263083	226.586	-1.04512	1.65394e-09	CG43351
FBgn0036549	208.482	-1.04242	0.0138588	CG10516
FBgn0030239	138.285	-1.04195	1.37506e-06	CG17333
FBgn0034438	88.1371	-1.04183	3.16193e-05	CG9416
FBgn0040532	991.74	-1.04179	6.39246e-08	CG8369
FBgn0026718	88.8595	-1.03899	1.98604e-06	Agpat2
FBgn0085192	30.4953	-1.03814	0.0101296	CG34163
FBgn0039040	147.717	-1.03654	0.000125934	CG13833
FBgn0035298	197.47	-1.03583	4.50686e-12	SCOT
FBgn0039611	372.791	-1.03476	7.2178e-12	Nepl18
FBgn0267667	27.6485	-1.03227	0.0145814	asRNA:CR46005
FBgn0035356	119.717	-1.02994	3.52098e-06	CG16986
FBgn0031378	20.0528	-1.02849	0.0324462	CG15362
FBgn0030260	15.9973	-1.02614	0.0425757	CG1537
FBgn0032453	454.393	-1.0261	5.06698e-07	CG6180
FBgn0030518	111.512	-1.02595	7.06369e-05	CG11134
FBgn0052821	18.2607	-1.02555	0.0287344	CR32821
FBgn0027929	42.1958	-1.02473	0.000431686	NimB1
FBgn0032601	86.0977	-1.02393	1.0955e-06	yellow-b
FBgn0040211	91.941	-1.02279	7.07996e-06	hgo
FBgn0035355	16.4826	-1.02211	0.041722	CG16985
FBgn0030451	32.5886	-1.02194	0.00286554	CG15717
FBgn0033683	122.441	-1.02149	3.45663e-07	CG18343
FBgn0037739	41.6749	-1.02116	0.000416256	CG12948
FBgn0050022	125.736	-1.02101	3.62445e-06	CG30022
FBgn0031801	119.772	-1.01811	7.08736e-06	CG9498
FBgn0023535	22.2436	-1.01733	0.00771756	arg
FBgn0036271	50.5393	-1.01637	0.00103426	Pbgs
FBgn0287423	20730.5	-1.01394	1.07619e-08	Nplp2
FBgn0011770	382.676	-1.01351	8.06033e-11	Gip
FBgn0264822	29.8486	-1.01167	0.00391878	asRNA:CR44030
FBgn0030993	36.186	-1.01083	0.000887715	Mec2
FBgn0011768	453.773	-1.01055	2.62263e-18	Fdh
FBgn0042701	19.6724	-1.0092	0.0285209	CR12628
FBgn0001125	1934.98	-1.00612	7.68353e-07	Got2
FBgn0034470	4188.39	-1.00423	5.03955e-07	Obp56d
FBgn0264748	49.7694	-1.00421	0.000100843	CG44006
FBgn0027584	47.4048	-1.0041	0.00760994	CG4757
FBgn0023530	54.9014	-1.00128	0.000180423	CG3740
FBgn0041337	81.2983	-1.00059	0.000429788	Cyp309a2
FBgn0031253	20.2813	-1.00041	0.0296558	CG11885
FBgn0052196	27.6584	-1.00039	0.0077764	CG32196
FBgn0034913	110.395	-1.00027	3.09634e-06	Snap29
FBgn0028526	2655.15	-0.999043	6.93929e-18	CG15293
FBgn0037802	16.5843	-0.998485	0.0405314	Sirt6
FBgn0053503	79.8389	-0.998446	0.000337532	Cyp12d1-d
FBgn0260027	23.0676	-0.997842	0.0100058	CG42495
FBgn0030258	244.132	-0.995239	1.74229e-08	CG1552
FBgn0267348	84.4068	-0.994781	0.00169697	LanB2
FBgn0052109	83.1945	-0.992751	8.23925e-05	CG32109
FBgn0030348	21.2131	-0.991896	0.0458635	CG10352
FBgn0034330	394.245	-0.991087	6.0129e-08	BomS4
FBgn0015299	69.8776	-0.990439	0.0013358	Ssb-c31a
FBgn0259098	44.854	-0.989989	0.00527365	CG42246
FBgn0037788	152.478	-0.988871	1.09438e-08	CAH7
FBgn0038250	126.407	-0.987934	7.01391e-07	CG3505
FBgn0050096	20.7211	-0.987771	0.0493916	CG30096
FBgn0031428	198.679	-0.985941	1.676e-07	CG9886
FBgn0030085	51.5695	-0.985207	0.00227443	CG6999
FBgn0037548	168.38	-0.983512	1.84967e-07	CG7900
FBgn0032213	754.43	-0.982782	4.55278e-15	CG5390
FBgn0033821	495.894	-0.982212	2.10115e-10	CG10799
FBgn0037290	518.616	-0.980207	8.57441e-08	CG1124
FBgn0030160	1042.48	-0.980161	1.4362e-17	CG9691
FBgn0037895	52.5461	-0.980131	0.000726915	bumpel
FBgn0030985	367.945	-0.979857	2.7628e-06	Obp18a
FBgn0051199	260.24	-0.979185	2.82413e-10	CG31199
FBgn0039131	27.3092	-0.97433	0.00916679	CG12268
FBgn0038020	67.1811	-0.972272	0.000139862	GstD9
FBgn0015039	623.52	-0.972126	2.00931e-11	Cyp9b2
FBgn0058298	60.359	-0.970965	0.0010085	CG40298
FBgn0030968	293.777	-0.970369	1.50582e-10	CG7322
FBgn0033807	67.4762	-0.969473	0.000534072	AQP
FBgn0085201	119.961	-0.968747	0.000252888	COX7AL2
FBgn0032536	64.3236	-0.967799	0.000245358	Ance-3
FBgn0037709	119.381	-0.967788	5.01437e-06	CG8199
FBgn0031935	33.0422	-0.967028	0.00535734	CG13793
FBgn0036819	35.3384	-0.965265	0.00385367	Dysb
FBgn0050476	51.5912	-0.965258	0.00305553	ave
FBgn0029167	227.238	-0.965051	0.000158643	Hml
FBgn0028894	66.307	-0.962804	0.000395649	GMF
FBgn0040827	2209.01	-0.962532	5.72074e-09	CG13315
FBgn0035132	80.1317	-0.961893	7.37522e-06	mthl10
FBgn0061492	151.981	-0.961555	0.000299436	loj
FBgn0020513	3303.76	-0.961376	2.99337e-09	Paics
FBgn0051313	708.278	-0.960716	7.53239e-07	CG31313
FBgn0030048	36.9816	-0.958697	0.00113399	CG12112
FBgn0020385	2458.66	-0.955859	1.20756e-06	pug
FBgn0034094	68.4498	-0.955791	4.51021e-05	Tsf3
FBgn0250868	48.5344	-0.953882	0.000641421	CG42239
FBgn0037683	14.6119	-0.953664	0.032473	CG18473
FBgn0039291	37.0637	-0.95357	0.00641	CG13663
FBgn0032715	112.814	-0.953348	3.29827e-07	CG17597
FBgn0040099	359.312	-0.953123	3.02123e-05	lectin-28C
FBgn0026737	86.5998	-0.953011	8.65433e-05	CG6171
FBgn0035189	210.754	-0.95274	0.0424052	CG9119
FBgn0039073	70.3997	-0.952184	0.000797485	CG4408
FBgn0030028	18.503	-0.951973	0.0300788	Corp
FBgn0266421	31.2359	-0.951517	0.0136394	RPA3
FBgn0050489	213.564	-0.950865	3.49989e-05	Cyp12d1-p
FBgn0036997	145.729	-0.947839	1.61926e-05	CG5955
FBgn0037635	226.041	-0.947671	0.00104309	CG9837
FBgn0030060	247.999	-0.945835	1.70064e-09	CG2004
FBgn0022224	51.357	-0.941992	0.000560059	ubl
FBgn0261068	34.4791	-0.941156	0.0127209	LSm7
FBgn0050151	125.235	-0.94104	9.23023e-07	CG30151
FBgn0086408	30.1113	-0.939605	0.0234936	stl
FBgn0036106	1184.94	-0.938685	5.54375e-06	CG6409
FBgn0051997	493.896	-0.938673	7.48649e-07	CG31997
FBgn0041087	24.0353	-0.938463	0.0432779	wun2
FBgn0063491	337.458	-0.937688	5.48058e-07	GstE9
FBgn0039896	81.8612	-0.937263	0.000818277	yellow-h
FBgn0002719	2206.01	-0.936413	3.52715e-07	Men
FBgn0034588	246.201	-0.936376	7.23192e-05	CG9394
FBgn0051809	29.9315	-0.936211	0.0131901	CG31809
FBgn0031977	131.36	-0.935854	5.06516e-05	baf
FBgn0025827	143.595	-0.935664	7.53042e-06	CG6421
FBgn0036908	129.183	-0.934846	2.48619e-05	TORIP
FBgn0031700	78.7161	-0.934209	0.00177758	CG14022
FBgn0264750	212.38	-0.933946	3.14433e-06	CG44008
FBgn0033457	57.4451	-0.932288	0.000326911	Ntmt
FBgn0053126	144.719	-0.932092	1.64039e-06	NLaz
FBgn0034943	111.646	-0.930213	3.19575e-06	Fmo-1
FBgn0032390	21.4885	-0.929147	0.0345797	dgt2
FBgn0052091	48.8284	-0.927398	0.00749044	CG32091
FBgn0262717	68.3728	-0.926669	0.000238167	Skeletor
FBgn0032421	43.8985	-0.92599	0.000826933	crok
FBgn0037012	43.631	-0.924499	0.00616268	Rcd2
FBgn0051200	283.03	-0.922089	8.844e-09	CG31200
FBgn0051189	37.927	-0.919661	0.00856214	CG31189
FBgn0051102	92.5745	-0.919084	4.31403e-05	CG31102
FBgn0030178	42.0423	-0.917507	0.00538272	Naxe
FBgn0033373	169.425	-0.917406	9.85588e-09	CG8080
FBgn0038243	120.138	-0.914122	0.000653782	CG8066
FBgn0037387	996.6	-0.913499	1.66244e-11	CG1213
FBgn0037560	133.265	-0.913369	0.000229391	CR18228
FBgn0051673	142.033	-0.913056	2.29668e-06	CG31673
FBgn0037973	102.296	-0.912672	9.09738e-06	CG18547
FBgn0032350	1633.79	-0.912283	1.79926e-15	CG6287
FBgn0032682	112.422	-0.911158	1.30596e-05	grnd
FBgn0004513	255.144	-0.909704	6.60183e-08	Mdr65
FBgn0043806	115.182	-0.909033	1.61926e-05	CG32032
FBgn0037669	21.6564	-0.908205	0.0420539	Ibf2
FBgn0029121	24.2189	-0.908141	0.0192414	Sras
FBgn0030769	37.4162	-0.907805	0.00714007	CG13012
FBgn0035675	27.8962	-0.907731	0.0254991	CG6610
FBgn0262954	141.62	-0.901585	0.00020421	Polr2K
FBgn0037440	171.305	-0.899709	0.000191009	CRAT
FBgn0062412	36.877	-0.899584	0.00973104	Ctr1B
FBgn0031515	74.7695	-0.89908	0.00131654	CG9664
FBgn0030332	95.9306	-0.897909	3.54063e-05	CG9360
FBgn0034365	86.7266	-0.895924	4.86812e-05	CG5335
FBgn0031251	32.4326	-0.895865	0.0152258	CG4213
FBgn0016697	212.076	-0.895195	1.20218e-06	Prosalpha5
FBgn0035089	54.5046	-0.894897	0.000833206	Phk-3
FBgn0250819	433.744	-0.890227	1.05596e-06	CG33521
FBgn0039970	1455.66	-0.889645	3.20057e-06	CG17508
FBgn0040736	1645.34	-0.889042	5.67607e-11	BomS3
FBgn0038337	45.6051	-0.888778	0.0025694	CG6125
FBgn0027095	185.944	-0.888621	3.54809e-05	Manf
FBgn0051955	51.3857	-0.888477	0.00604282	CG31955
FBgn0023170	3325.99	-0.887414	5.58073e-08	RpL39
FBgn0035044	75.5129	-0.887244	0.00155727	CG3663
FBgn0004359	43.2016	-0.887098	0.0056596	T48
FBgn0031413	17.8313	-0.884908	0.0436735	CG9967
FBgn0033926	3866.29	-0.883145	4.97332e-09	Arc1
FBgn0036560	190.312	-0.882059	5.17528e-07	CG5895
FBgn0000339	223.204	-0.879811	0.000230008	cni
FBgn0036581	111.188	-0.878952	8.97433e-05	MED10
FBgn0039305	73.7258	-0.878623	0.00216355	CG11858
FBgn0038738	393.454	-0.878224	3.13853e-07	CG4572
FBgn0034128	142.914	-0.877588	0.000228999	CG4409
FBgn0033754	27.2377	-0.877222	0.0209129	Ak6
FBgn0085483	65.1567	-0.876605	0.00403143	CG34454
FBgn0051321	70.9079	-0.875279	0.00056979	CG31321
FBgn0031717	105.648	-0.874355	8.86538e-05	Oscillin
FBgn0261990	195.159	-0.873929	2.87215e-05	CG42808
FBgn0035434	462.035	-0.873019	2.32476e-07	Drsl5
FBgn0043578	642.818	-0.872112	0.0249501	PGRP-SB1
FBgn0035999	41.045	-0.870745	0.00407622	CG3552
FBgn0032162	54.3354	-0.870621	0.00138526	CG4592
FBgn0046878	53.0159	-0.870551	0.0397456	Obp83cd
FBgn0013697	59.3985	-0.869661	0.00325872	mt:tRNA:Lys-CTT
FBgn0085257	78.8329	-0.869185	0.00282081	CG34228
FBgn0053170	226.088	-0.868779	0.000191985	CG33170
FBgn0040070	797.085	-0.866925	2.72548e-06	Trx-2
FBgn0032400	6134.44	-0.866733	8.80879e-07	CG6770
FBgn0036891	246.636	-0.865528	2.73794e-08	CG9372
FBgn0030073	47.0262	-0.864789	0.00312224	CG10962
FBgn0037090	251.161	-0.863713	4.84442e-05	Est-Q
FBgn0030157	682.089	-0.863371	4.64461e-07	CG1468
FBgn0029990	23600.8	-0.862855	1.51284e-08	CG2233
FBgn0033574	202.54	-0.859945	9.42248e-06	Spn47C
FBgn0036805	330.189	-0.858566	3.55749e-09	Chmp1
FBgn0033809	66.2623	-0.856183	0.000630579	CG4630
FBgn0000079	613.008	-0.856075	0.000756958	Amy-p
FBgn0032889	609.591	-0.855261	7.38411e-08	CG9331
FBgn0031327	112.836	-0.855124	0.000254997	CG5397
FBgn0033927	803.731	-0.854247	4.51551e-09	CR10102
FBgn0039218	93.5743	-0.854105	0.000191416	Polr2L
FBgn0032945	301.953	-0.853583	8.3784e-07	CG8665
FBgn0024804	359.922	-0.853571	8.05473e-06	Dbp80
FBgn0038256	253.574	-0.853548	4.06899e-05	CG7530
FBgn0083983	29.9845	-0.852672	0.0192703	mRpL34
FBgn0033320	806.175	-0.85167	2.13019e-13	CG8586
FBgn0038654	132.117	-0.851459	0.000779569	CG14298
FBgn0039827	129.807	-0.851433	0.000527297	CG1544
FBgn0027562	196.791	-0.851348	0.00415503	CG10345
FBgn0033593	658.339	-0.84994	9.85084e-07	Listericin
FBgn0014469	351.452	-0.849656	6.55376e-08	Cyp4e2
FBgn0010387	455.807	-0.84896	2.05362e-07	Acbp2
FBgn0058439	226.754	-0.848821	0.000337532	CG40439
FBgn0036929	163.331	-0.848652	8.93401e-06	CG7668
FBgn0031247	38.3447	-0.848462	0.00862307	CG11562
FBgn0037345	28.7108	-0.848086	0.0125065	PolZ2
FBgn0010078	5803.23	-0.846746	1.46364e-07	RpL23
FBgn0028664	93.2989	-0.845915	0.000622609	VhaM9.7-c
FBgn0033879	739.642	-0.84547	1.33438e-10	Echs1
FBgn0034081	48.4144	-0.845377	0.00315562	CG10731
FBgn0052195	56.4844	-0.844863	0.000650255	CG32195
FBgn0028988	318.32	-0.843841	1.20756e-06	Spn42Dd
FBgn0039483	178.649	-0.842397	1.90617e-05	CG14259
FBgn0025820	54.8373	-0.841972	0.00203806	JTBR
FBgn0000261	863.816	-0.841416	6.99678e-10	Cat
FBgn0025620	123.74	-0.841086	0.000780636	CG13360
FBgn0085224	24.8171	-0.84043	0.0404626	CG34195
FBgn0029709	360.693	-0.840081	1.15541e-05	CHOp24
FBgn0037627	70.7227	-0.839708	0.00150958	CG13318
FBgn0036353	73.5782	-0.839382	0.000218698	CG10171
FBgn0019932	217.119	-0.838741	0.000366427	SamDC
FBgn0043841	3820.54	-0.838029	1.40504e-13	vir-1
FBgn0039102	799.373	-0.837601	6.95617e-15	SPE
FBgn0034909	84.5207	-0.836282	0.011376	pippin
FBgn0037935	151.574	-0.835058	2.74213e-05	CG6834
FBgn0264617	25.1238	-0.83381	0.029251	asRNA:CR43957
FBgn0022702	50.6202	-0.833003	0.00543241	Cht2
FBgn0032001	286.114	-0.832697	5.83273e-08	CG8360
FBgn0037312	102.214	-0.832186	0.000133081	CG11999
FBgn0034335	117.847	-0.831931	0.000171933	GstE1
FBgn0037011	126.641	-0.829533	7.23192e-05	CG4858
FBgn0034399	143.102	-0.829467	0.000891154	CG15083
FBgn0267398	577.532	-0.829427	2.62799e-05	Yeti
FBgn0032405	50.9757	-0.829333	0.0176468	firl
FBgn0033608	209.754	-0.828146	0.00015449	CG13220
FBgn0028523	73.0368	-0.827872	0.00156144	CG5888
FBgn0051370	51.45	-0.825727	0.00704915	CG31370
FBgn0030367	82.9842	-0.825503	0.00192385	Cyp311a1
FBgn0063498	47.8799	-0.824182	0.00359611	GstE2
FBgn0004066	240.67	-0.823623	6.23824e-06	Prosalpha4
FBgn0031520	78.0896	-0.82351	0.00210441	CG8837
FBgn0037354	143.479	-0.822933	1.08223e-06	CG12171
FBgn0032202	293.021	-0.822727	0.000499935	REPTOR-BP
FBgn0020299	75.9081	-0.822011	0.000715871	stumps
FBgn0038680	66.619	-0.821548	0.00129054	Cyp12a5
FBgn0033100	100.453	-0.820918	0.000361638	CG3420
FBgn0033451	93.9519	-0.820827	0.000144359	Marc
FBgn0036740	257.52	-0.820121	5.56277e-07	Vps60
FBgn0036126	90.8374	-0.819332	0.00250698	Irbp18
FBgn0035484	560.718	-0.817995	0.000253376	CG11594
FBgn0029969	325.356	-0.817882	1.37476e-08	CG10932
FBgn0050345	116.796	-0.817802	0.000420134	CG30345
FBgn0262574	197.992	-0.817101	1.5552e-05	CG43114
FBgn0032987	7193.7	-0.814337	5.3385e-06	RpL21
FBgn0043534	176.148	-0.813058	0.000330966	Obp57b
FBgn0036022	7454.64	-0.812795	1.26826e-06	CG8329
FBgn0003462	1639.91	-0.812585	2.9418e-07	Sod1
FBgn0031689	1089.69	-0.811024	1.43463e-08	Cyp28d1
FBgn0043535	108.428	-0.81013	0.000485335	Obp57a
FBgn0260008	573.637	-0.8099	1.79937e-05	UQCR-11
FBgn0003137	550.406	-0.809353	0.000271647	Ppn
FBgn0053774	46.2326	-0.809056	0.00603004	CG33774
FBgn0040007	3341.37	-0.808808	1.18307e-05	RpL38
FBgn0058006	160.755	-0.808184	1.36743e-05	CG40006
FBgn0030703	1118.25	-0.807545	9.11183e-06	MSBP
FBgn0050466	50.8835	-0.80689	0.00321929	CG30466
FBgn0064237	369.054	-0.804548	3.28665e-07	Idgf5
FBgn0031992	147.32	-0.804321	0.00114634	Acbp1
FBgn0053129	694.446	-0.803425	8.3003e-07	CG33129
FBgn0003275	84.3582	-0.802724	0.000945222	Polr2F
FBgn0032596	179.776	-0.801574	7.75392e-06	Prosbeta4
FBgn0267408	620.269	-0.801555	8.57441e-08	AOX1
FBgn0032774	2702.77	-0.801251	1.01562e-10	CG17549
FBgn0263260	101.087	-0.800948	8.64437e-05	sel
FBgn0033558	29.1574	-0.800624	0.0319239	CG12344
FBgn0052856	38.8004	-0.799912	0.0362184	CG32856
FBgn0284080	194.853	-0.799899	0.000767732	CG46302
FBgn0024196	188.103	-0.79936	0.000832076	robl
FBgn0000533	94.4493	-0.798408	0.000299436	ea
FBgn0039529	167.786	-0.798258	8.05004e-06	CG5612
FBgn0028663	416.471	-0.797513	7.24433e-05	VhaM9.7-b
FBgn0035695	293.326	-0.797414	6.69792e-06	CG10226
FBgn0031049	262.823	-0.796608	0.000930484	Sec61gamma
FBgn0034724	447.856	-0.796376	5.28661e-07	babos
FBgn0035348	1188.49	-0.795708	2.859e-07	CG16758
FBgn0031913	492.339	-0.795242	0.000257875	CG5958
FBgn0037779	96.7516	-0.795121	0.000171004	CG12811
FBgn0031645	1356.77	-0.793157	0.000351444	CG3036
FBgn0024491	52.2686	-0.793151	0.00352641	Bin1
FBgn0039207	220.48	-0.793135	0.000128716	Cftr
FBgn0031479	35.3326	-0.792935	0.0171743	Prx6005
FBgn0039697	928.516	-0.792615	6.67053e-11	CG7834
FBgn0262169	174.814	-0.789777	3.44367e-05	magu
FBgn0036300	79.6697	-0.789557	0.000773553	Pmm2
FBgn0051155	48.3152	-0.7889	0.0181949	Polr2G
FBgn0025592	331.819	-0.788837	1.23957e-08	Gk1
FBgn0034142	183.938	-0.787116	5.47542e-06	CG8306
FBgn0038198	477.524	-0.787105	9.07167e-10	Npc2b
FBgn0023537	586.976	-0.78702	4.24375e-09	CG17896
FBgn0040260	138.9	-0.786386	0.000204143	Ugt37D1
FBgn0052695	301.131	-0.786218	2.90342e-06	CG32695
FBgn0086378	220.628	-0.785915	5.27467e-05	Alg-2
FBgn0015034	36.013	-0.7857	0.022076	Cyp4e1
FBgn0013678	32060	-0.785208	2.74414e-05	mt:Cyt-b
FBgn0031776	81.3829	-0.784828	0.00447507	Pfdn1
FBgn0044511	59.3396	-0.784625	0.021308	mRpS21
FBgn0039765	42.5164	-0.784514	0.0126103	mRpS18C
FBgn0267910	5363.99	-0.78442	1.01405e-06	lncRNA:CR34335
FBgn0039274	41.1137	-0.784243	0.0403075	CG11920
FBgn0034885	888.335	-0.784071	8.57441e-08	Eglp4
FBgn0030484	235.544	-0.783601	2.32609e-06	GstT4
FBgn0033777	103.243	-0.783547	0.000848808	CG17574
FBgn0003714	86.328	-0.78345	0.00299456	tko
FBgn0030218	130.838	-0.782086	0.040177	CG1628
FBgn0268063	440.209	-0.781866	1.30932e-07	ltl
FBgn0033204	49.9329	-0.781086	0.0032516	CG2065
FBgn0029828	714.283	-0.781003	9.72743e-07	CG6067
FBgn0028886	70.1003	-0.780671	0.000673669	CG15279
FBgn0013749	448.403	-0.780631	0.000329812	Arf102F
FBgn0030510	98.8994	-0.780589	0.000376341	CG12177
FBgn0036726	481.405	-0.780516	5.76336e-06	QIL1
FBgn0034198	506.461	-0.780145	4.02323e-08	CG11400
FBgn0016032	46.5577	-0.780043	0.0174968	lbm
FBgn0033761	65.6692	-0.778885	0.00294087	CG8778
FBgn0040259	245.177	-0.778807	1.42359e-08	Ugt302C1
FBgn0034430	58.9102	-0.778514	0.00169914	mip40
FBgn0014031	902.57	-0.777958	3.10465e-08	Agxt
FBgn0032772	29.6899	-0.777453	0.0397456	CG17350
FBgn0032420	86.5958	-0.776868	0.00132999	CG6583
FBgn0036101	52.0635	-0.776184	0.00898489	NijA
FBgn0266724	67.0134	-0.776016	0.00261787	Trs20
FBgn0261881	28.9223	-0.775587	0.0320094	Ankrd49
FBgn0051715	142.862	-0.775571	0.000540731	CG31715
FBgn0003274	6184.09	-0.775238	1.00701e-06	RpLP2
FBgn0041194	1481.78	-0.774936	4.85972e-06	Prat2
FBgn0031505	412.116	-0.77405	7.17822e-05	ND-B14.5B
FBgn0000109	59.4241	-0.772799	0.00283519	Aprt
FBgn0040383	155.018	-0.772796	9.29444e-05	CG5254
FBgn0033019	79.6123	-0.770989	0.00359611	CG10395
FBgn0001258	87.6503	-0.770696	0.0077931	Ldh
FBgn0032683	38.8931	-0.769785	0.0360358	kon
FBgn0032603	238.114	-0.76846	1.42063e-06	CG17928
FBgn0259936	64.0644	-0.768347	0.00589939	Uhg3
FBgn0263199	1196.43	-0.768023	2.35772e-05	Galk
FBgn0052230	1391.05	-0.76796	8.17251e-05	ND-MLRQ
FBgn0002579	4764.67	-0.767744	5.18264e-06	RpL36
FBgn0041713	57.2572	-0.767546	0.0212399	yellow-c
FBgn0053307	262.09	-0.765737	1.05879e-05	CG33307
FBgn0032266	62.6234	-0.765445	0.0141527	CG18302
FBgn0264294	965.418	-0.76519	1.43099e-08	Cyt-b5
FBgn0036240	43.834	-0.764339	0.0112262	CG6928
FBgn0038194	1347.71	-0.764231	9.63797e-16	Cyp6d5
FBgn0028411	45.4877	-0.764119	0.0109999	Nxt1
FBgn0037166	98.0603	-0.763743	0.00401238	CG11426
FBgn0051549	104.412	-0.763711	0.000181573	CG31549
FBgn0031080	40.2445	-0.763531	0.0106191	CG12655
FBgn0015794	248.899	-0.7633	0.000495399	Rab18
FBgn0034638	2114.62	-0.762274	8.20156e-06	CG10433
FBgn0036622	78.0495	-0.761904	0.00412115	Agpat4
FBgn0052576	75.1646	-0.761667	0.0337873	CG32576
FBgn0033995	63.4092	-0.76114	0.00413333	GPHR
FBgn0036667	61.534	-0.760452	0.00853634	kud
FBgn0262353	136.606	-0.760425	0.000708287	CG43051
FBgn0034500	123.385	-0.760409	0.000409815	CG11200
FBgn0038446	51.6695	-0.760081	0.0129587	CG14903
FBgn0033480	70.1476	-0.75953	0.00348727	mRpL42
FBgn0035721	37.2476	-0.759296	0.0181089	CG9948
FBgn0039172	219.784	-0.759072	4.37961e-05	Spase22-23
FBgn0261800	123.014	-0.759052	0.000157653	LanB1
FBgn0000115	117.496	-0.758785	0.000899555	Arl1
FBgn0040653	2949.58	-0.758146	2.08395e-08	Dso1
FBgn0035147	691.179	-0.757705	3.22169e-09	Gale
FBgn0041180	1296.77	-0.757683	1.38891e-12	Tep4
FBgn0036030	1720.12	-0.757603	0.000234603	Prps
FBgn0036887	200.692	-0.757373	4.12707e-05	CG9231
FBgn0261791	67.3681	-0.756648	0.0078781	SNRPG
FBgn0035438	583.143	-0.756432	1.97397e-10	PHGPx
FBgn0040793	1044.66	-0.756332	0.000103122	CG7630
FBgn0028697	8187.45	-0.755607	2.5041e-05	RpL15
FBgn0032770	91.7722	-0.755477	0.00136741	CG13086
FBgn0058045	504.712	-0.755298	0.000254997	CG40045
FBgn0015338	150.823	-0.755187	0.000807948	CG5861
FBgn0033871	77.1494	-0.755057	0.00678191	CG13339
FBgn0040064	808.326	-0.75492	3.29827e-07	yip2
FBgn0036157	128.512	-0.75438	0.000216712	CG7560
FBgn0037358	481.824	-0.754138	1.26826e-06	elm
FBgn0266666	104.952	-0.753934	0.000198948	Sem1
FBgn0028394	54.3958	-0.753435	0.00889055	CG17834
FBgn0035076	240.196	-0.753396	8.86538e-05	Ance-5
FBgn0014868	215.93	-0.752497	3.48136e-06	Ost48
FBgn0004430	115.239	-0.751986	1.17535e-05	LysS
FBgn0000078	736.221	-0.751578	0.0324089	Amy-d
FBgn0031228	518.965	-0.751548	4.00696e-05	ND-15
FBgn0085638	110.657	-0.751346	0.00162963	CG41378
FBgn0063494	151.595	-0.751278	0.000200587	GstE6
FBgn0250906	1163.1	-0.749834	5.83129e-13	Pgk
FBgn0028530	66.5699	-0.749666	0.00741242	mTTF
FBgn0013981	2007.57	-0.749566	5.84029e-05	His4r
FBgn0040837	37.4108	-0.749302	0.0408032	CG8620
FBgn0026879	267.994	-0.748903	3.50284e-05	CG13364
FBgn0019624	1753.68	-0.748536	4.51252e-06	COX5A
FBgn0010411	4933.49	-0.748415	3.72737e-08	RpS18
FBgn0013674	87742	-0.747412	9.92963e-05	mt:CoI
FBgn0031538	770.466	-0.746778	1.92036e-07	CG3246
FBgn0026199	658.826	-0.746551	0.000248463	myo
FBgn0036116	203.702	-0.746508	0.00068668	CG7888
FBgn0035977	34.9943	-0.746385	0.0209885	PGRP-LF
FBgn0027563	197.683	-0.746306	3.86256e-06	CG9631
FBgn0051436	107.093	-0.746119	0.000263421	CG31436
FBgn0261792	52.0331	-0.746071	0.0123091	snRNP-U1-C
FBgn0038196	82.1919	-0.744383	0.00770646	CG9922
FBgn0032387	55.5028	-0.744373	0.0217566	CG16965
FBgn0038172	387.555	-0.742966	3.89073e-07	Adgf-D
FBgn0038147	744.776	-0.742882	9.41736e-07	CCHa2
FBgn0029833	104.491	-0.742417	0.000934516	MCTS1
FBgn0003041	51.6369	-0.742184	0.0054937	pbl
FBgn0032793	57.6071	-0.741538	0.0125292	CG10189
FBgn0001124	1276.79	-0.741301	8.3535e-06	Got1
FBgn0053110	110.689	-0.74112	0.0030188	CG33110
FBgn0034290	1193.22	-0.740515	1.64039e-06	CG5773
FBgn0037845	33.3001	-0.739802	0.0481959	CG14694
FBgn0000153	95.3047	-0.739183	0.00306513	b
FBgn0035815	81.102	-0.738257	0.00678677	Snmp2
FBgn0033341	77.8599	-0.736242	0.00123171	MrgBP
FBgn0039006	50.1571	-0.735892	0.0142305	Cyp6d4
FBgn0031860	193.841	-0.735396	0.000134356	Daao2
FBgn0022338	40.2726	-0.734927	0.0350243	dnk
FBgn0034061	105.562	-0.734642	0.00196557	Ufc1
FBgn0038799	156.63	-0.73443	0.000481006	MFS9
FBgn0033978	203.513	-0.734384	5.15431e-05	Cyp6a23
FBgn0033555	145.198	-0.733479	0.00023097	RpS15Ab
FBgn0030051	44.5049	-0.732546	0.0213312	spirit
FBgn0262782	2562.04	-0.730997	5.34354e-09	Mdh1
FBgn0063497	91.6311	-0.729654	0.00052358	GstE3
FBgn0053493	267.453	-0.728205	3.90052e-07	CG33493
FBgn0031143	159.207	-0.727747	1.50036e-05	CG1532
FBgn0021765	748.547	-0.727356	5.48838e-10	scu
FBgn0033302	35.2602	-0.727018	0.0279948	Cyp6a14
FBgn0061198	42.8536	-0.726963	0.0335412	HSPC300
FBgn0004654	448.303	-0.726727	0.000412029	Pgd
FBgn0033439	60.0522	-0.7263	0.00434842	CG1773
FBgn0036550	43.6006	-0.726032	0.018702	CG17026
FBgn0039084	235.486	-0.725393	0.000125934	CG10175
FBgn0038950	133.441	-0.724479	0.00170902	CG5382
FBgn0287187	1067	-0.723479	0.000123481	mRpS5
FBgn0032634	53.8422	-0.722994	0.017796	Polr2J
FBgn0263607	140.854	-0.722992	0.000340545	l(3)72Dp
FBgn0030163	38.6777	-0.722543	0.0177265	CG1791
FBgn0029849	192.58	-0.722426	0.000687507	Efr
FBgn0016726	3014.63	-0.722325	0.000123527	RpL29
FBgn0035589	84.7963	-0.72224	0.00315805	CHMP2B
FBgn0085360	211.917	-0.722123	1.3282e-05	CG34331
FBgn0035020	377.504	-0.721867	3.85973e-05	CG13585
FBgn0033134	214.181	-0.721717	7.15467e-05	Tsp42El
FBgn0013676	39493.4	-0.720527	8.18438e-05	mt:CoIII
FBgn0035169	71.9823	-0.720013	0.00309532	Dci
FBgn0039977	272.137	-0.719773	0.000197782	Spf30
FBgn0025615	112.705	-0.719737	0.000773611	Torsin
FBgn0264492	663.879	-0.719683	0.000741471	CkIIalpha
FBgn0030589	143.282	-0.719655	0.000326886	CG9519
FBgn0034394	1438.54	-0.719286	0.000361499	CG15096
FBgn0038034	263.687	-0.719154	1.5552e-05	Cyp9f3
FBgn0030802	33.2917	-0.719152	0.0470052	DENR
FBgn0003748	978.201	-0.718501	6.3906e-08	Treh
FBgn0032200	482.471	-0.717799	7.24499e-05	CG5676
FBgn0030519	437.006	-0.717396	0.000570157	CG11151
FBgn0035904	205.349	-0.716964	3.90625e-06	GstO3
FBgn0003965	226.424	-0.71622	7.69925e-05	v
FBgn0030828	197.774	-0.716185	0.00142124	CG5162
FBgn0034509	680	-0.7156	0.000336025	Obp57c
FBgn0025839	375.46	-0.714984	8.57769e-05	ND-B14.5A
FBgn0030447	101.592	-0.714759	0.00318117	CG2200
FBgn0013954	790.291	-0.714701	2.96845e-06	Fkbp12
FBgn0046999	67.0652	-0.713886	0.00824938	CG6429
FBgn0000083	884.75	-0.713828	3.53486e-10	AnxB9
FBgn0033485	99.8133	-0.713756	0.00321929	RpLP0-like
FBgn0033677	198.518	-0.713032	0.000998491	CG8321
FBgn0030164	65.6649	-0.711925	0.00819977	CG1889
FBgn0030237	556.152	-0.711499	0.000360035	CG15209
FBgn0262116	675.266	-0.711361	0.000485335	RNASEK
FBgn0034200	1616.76	-0.711103	1.09469e-08	Gbp2
FBgn0003942	6739.92	-0.710955	3.72076e-06	RpS27A
FBgn0037469	76.0765	-0.710166	0.0186072	Dpck
FBgn0039024	386.259	-0.709626	8.5239e-06	Nepl15
FBgn0039969	600.593	-0.708717	0.000844658	Fis1
FBgn0033691	65.9805	-0.707305	0.00852811	CG8860
FBgn0085810	2909.7	-0.706902	0.000123613	CR41597
FBgn0036501	178.163	-0.706302	6.06273e-05	CG7272
FBgn0262124	642.486	-0.7056	0.000392882	uex
FBgn0001491	109.646	-0.70445	0.00106823	l(1)10Bb
FBgn0002945	82.5562	-0.703799	0.00352985	nkd
FBgn0031808	112.167	-0.703795	0.00114234	Nepl5
FBgn0029854	212.685	-0.702561	6.17588e-05	CG3566
FBgn0038463	220.595	-0.702548	6.59401e-05	CG3534
FBgn0035480	89.9766	-0.700872	0.00076306	CG14984
FBgn0031184	60.9782	-0.700849	0.0102744	CG14615
FBgn0033810	58.898	-0.699175	0.0125965	CG4646
FBgn0000318	278.755	-0.698764	0.000646938	cl
FBgn0036824	1037.08	-0.698729	4.29704e-06	CG3902
FBgn0027496	162.923	-0.698443	5.80535e-05	epsilonCOP
FBgn0036335	64.2302	-0.697735	0.00834338	mRpL20
FBgn0037513	273.299	-0.697482	6.67186e-06	pyd3
FBgn0034162	754.595	-0.697419	7.79344e-09	CG6426
FBgn0012034	3675.28	-0.697392	1.61818e-06	AcCoAS
FBgn0050410	152.274	-0.696551	0.00015286	Rpi
FBgn0032229	195.599	-0.696261	0.000354812	ClpP
FBgn0039163	133.087	-0.696093	0.00128323	CG5515
FBgn0265101	209.859	-0.695815	0.00130506	Sgt1
FBgn0050440	34.9795	-0.694427	0.044656	CG30440
FBgn0023519	82.5904	-0.693993	0.00248806	mRpL16
FBgn0031489	376.277	-0.693892	0.000317824	CG17224
FBgn0036545	114.911	-0.693713	0.00516873	GXIVsPLA2
FBgn0036199	105.903	-0.693086	0.000392983	Bmcp
FBgn0261639	1363.29	-0.693023	0.00020307	CR42722
FBgn0083953	81.6642	-0.691887	0.0101562	CG34117
FBgn0027864	39.8896	-0.691811	0.0389997	Ogg1
FBgn0015808	392.59	-0.690993	3.41793e-08	ScpX
FBgn0030158	651.946	-0.690904	1.57233e-05	CG9686
FBgn0030638	108.251	-0.690596	0.00186591	CG11655
FBgn0026415	3005.58	-0.689998	1.6272e-07	Idgf4
FBgn0003118	39.4735	-0.689568	0.0347546	pnt
FBgn0051706	249.676	-0.689525	0.000262568	CG31706
FBgn0033000	194.011	-0.689457	0.00118891	CG14464
FBgn0040512	161.869	-0.689399	0.000355421	zetaCOP
FBgn0034229	1269.04	-0.689249	8.11639e-12	CG4847
FBgn0030304	150.965	-0.688365	0.000517985	Cyp4g15
FBgn0029507	145.203	-0.688212	2.35772e-05	Tsp42Ed
FBgn0261640	1982.36	-0.68812	0.000184626	CR42723
FBgn0010198	4318.34	-0.685802	2.1791e-06	RpS15Aa
FBgn0029715	322.941	-0.68448	0.000297441	CG11444
FBgn0032949	1844.56	-0.684447	5.25422e-05	Lamp1
FBgn0034726	66.2574	-0.68338	0.0180508	PolE4
FBgn0037819	408.064	-0.683259	0.00570702	Phyhd1
FBgn0085271	44.5158	-0.682364	0.0208405	CG34242
FBgn0035911	93.5259	-0.682186	0.00322779	CG6638
FBgn0041160	70.6219	-0.682157	0.0174228	comm2
FBgn0035335	87.5287	-0.68214	0.00518147	mRpL23
FBgn0053229	126.259	-0.681835	0.00570073	CG33229
FBgn0051777	141.818	-0.681156	0.00223329	CG31777
FBgn0010441	48.8228	-0.680053	0.0254775	pll
FBgn0040931	195.723	-0.679914	0.000178381	CG9034
FBgn0085188	158.15	-0.67937	0.00125106	CG34159
FBgn0046706	175.197	-0.679072	0.00196474	Haspin
FBgn0025454	1111.59	-0.678806	0.00295569	Cyp6g1
FBgn0263121	564.772	-0.678604	7.37522e-06	Prosalpha1
FBgn0032699	166.876	-0.678484	2.42722e-05	CG10383
FBgn0036278	72.7853	-0.677734	0.00685179	CrzR
FBgn0050382	285.738	-0.677601	1.5552e-05	Prosalpha1R
FBgn0032864	445.475	-0.677334	1.05879e-05	CG2493
FBgn0030731	535.565	-0.677315	1.46737e-07	Mfe2
FBgn0032472	2211.92	-0.677037	0.000166328	CG9928
FBgn0036279	226.628	-0.67662	8.21803e-05	Ncc69
FBgn0034887	255.924	-0.675688	1.4427e-06	St1
FBgn0036290	123.708	-0.675571	0.000973512	CG10638
FBgn0039116	42.417	-0.675302	0.0292748	CG10375
FBgn0031256	173.617	-0.674987	0.00012772	shv
FBgn0015521	2297.63	-0.672698	5.22299e-06	RpS21
FBgn0259722	131.205	-0.672605	0.00701367	CG42376
FBgn0085468	63.2031	-0.671935	0.0228489	ND-MWFE
FBgn0038236	311.314	-0.671783	0.00571496	Cyp313a1
FBgn0285952	3767.19	-0.671197	2.35772e-05	eEF5
FBgn0261599	6343.61	-0.670956	2.35772e-05	RpS29
FBgn0031695	38.9138	-0.670674	0.0478638	Cyp4ac3
FBgn0036680	47.7621	-0.67036	0.0213583	Cpr73D
FBgn0040832	70.9917	-0.670273	0.0306412	CG8012
FBgn0039348	288.785	-0.66948	0.000597865	Npl4
FBgn0259482	142.114	-0.668876	0.00855155	Mob3
FBgn0010651	321.614	-0.66822	0.00232052	MFS14
FBgn0034733	119.82	-0.667075	0.00334595	CG4752
FBgn0030711	74.7619	-0.666933	0.0181949	Rrp47
FBgn0030941	113.367	-0.66651	0.00295569	wgn
FBgn0034902	154.069	-0.666458	0.000257687	CG5532
FBgn0011227	484.323	-0.666255	1.67801e-05	ox
FBgn0053169	38.7965	-0.66622	0.0379778	CG33169
FBgn0040660	393.421	-0.665906	1.24407e-05	CG13551
FBgn0033304	184.474	-0.665469	7.00451e-05	Cyp6a13
FBgn0030816	114.634	-0.665246	0.00413693	CG16700
FBgn0017482	50.159	-0.664839	0.0429127	T3dh
FBgn0039889	434.402	-0.664822	0.00134025	Arl4
FBgn0058002	1607.81	-0.66475	0.000730777	ND-AGGG
FBgn0052282	220.846	-0.664695	0.0131329	Drsl4
FBgn0039869	62.7044	-0.664649	0.0180471	CG1890
FBgn0032642	120.046	-0.663743	0.0110274	Lamtor3
FBgn0052446	327.723	-0.663554	0.000254251	Atox1
FBgn0015872	87.9424	-0.663079	0.00603372	Drip
FBgn0001083	62.7434	-0.662441	0.0288865	fw
FBgn0040337	57.6118	-0.662244	0.0146699	CG3021
FBgn0032283	168.492	-0.662134	0.000197782	CG7296
FBgn0033934	242.383	-0.661181	0.000581349	CG17385
FBgn0035483	53.3533	-0.661112	0.01872	Mul1
FBgn0051810	47.5031	-0.661093	0.0332076	CG31810
FBgn0035529	128.219	-0.66067	0.00078515	Fdx2
FBgn0267554	99.4448	-0.660641	0.0448126	asRNA:CR45894
FBgn0039205	88.1399	-0.660178	0.00433082	CG13623
FBgn0032358	145.523	-0.660002	0.000229391	Ppt2
FBgn0263911	793.658	-0.65975	1.54025e-05	COX8
FBgn0038105	282.836	-0.659619	8.16504e-05	yellow-f2
FBgn0014380	69.0346	-0.658955	0.00968258	RhoL
FBgn0024957	439.404	-0.657939	0.00216355	Irp-1B
FBgn0040754	136.042	-0.657834	0.000498879	CG17059
FBgn0011726	553.605	-0.657684	3.76156e-08	tsr
FBgn0014391	913.285	-0.657555	7.24499e-05	sun
FBgn0041182	1406.72	-0.65752	6.32006e-05	Tep2
FBgn0052243	119.095	-0.656108	0.00570073	CG32243
FBgn0036255	52.9989	-0.654515	0.0281345	Atg12
FBgn0001112	157.251	-0.654494	0.000125498	Gld
FBgn0033961	221.922	-0.654443	0.00192405	ND-B15
FBgn0051472	154.113	-0.653146	7.4086e-05	sgll
FBgn0044020	96.5645	-0.652683	0.0046881	Roc2
FBgn0033381	50.2518	-0.6526	0.0399648	GstE13
FBgn0085453	244.877	-0.652389	2.64102e-05	Mthfs
FBgn0035293	268.311	-0.651563	4.71869e-05	CG5687
FBgn0039109	180.428	-0.651487	0.000123109	CG10365
FBgn0034362	56.3069	-0.651392	0.0155832	CG5323
FBgn0001977	76.9872	-0.651026	0.00423144	CIAPIN1
FBgn0034534	270.866	-0.650961	0.000789009	maf-S
FBgn0069923	298.441	-0.650753	0.0087936	CG41128
FBgn0050499	113.135	-0.650675	0.00474639	Rpe
FBgn0050423	361.343	-0.650213	0.000407583	CG30423
FBgn0033624	406.619	-0.650072	2.06222e-05	CG12384
FBgn0262563	203.022	-0.649818	0.000112713	CG43103
FBgn0032494	685.889	-0.649763	5.46888e-05	CG5945
FBgn0261437	68.7416	-0.649535	0.0488816	CSN8
FBgn0034199	161.066	-0.649519	0.000641421	Gbp1
FBgn0042213	55.2472	-0.648781	0.0369797	CG18731
FBgn0034474	1077.64	-0.648289	0.000403558	Obp56g
FBgn0037551	272.038	-0.647813	0.000709537	Arl8
FBgn0030136	3734.58	-0.647683	9.31078e-06	RpS28b
FBgn0001104	115.435	-0.647476	0.000628851	Galphai
FBgn0038037	671.813	-0.647056	4.64174e-07	Cyp9f2
FBgn0010638	428.493	-0.64696	0.000161209	Sec61beta
FBgn0031268	116.179	-0.646483	0.00811468	cold
FBgn0086698	42.7856	-0.646479	0.0356574	frtz
FBgn0000473	276.183	-0.646126	8.5239e-06	Cyp6a2
FBgn0031263	70.4968	-0.645753	0.0214092	Tspo
FBgn0034398	2138.94	-0.645683	1.88461e-06	CG15098
FBgn0038938	110.718	-0.645293	0.0071548	CG7084
FBgn0015033	48.6866	-0.645281	0.0493916	Cyp4d8
FBgn0031684	324.838	-0.645191	0.000240845	ND-13A
FBgn0000406	4671.02	-0.644735	2.26942e-07	Cyt-b5-r
FBgn0013770	2978.28	-0.644338	3.99309e-05	Cp1
FBgn0003256	937.848	-0.643811	0.00159806	rl
FBgn0032382	1222.77	-0.642483	0.000162651	Mal-B2
FBgn0031737	138.988	-0.642405	0.00065485	obst-E
FBgn0020414	490.195	-0.641689	1.48343e-06	Idgf3
FBgn0038545	42.8578	-0.641345	0.0456433	pasi1
FBgn0033065	485.85	-0.640972	0.00211627	Cyp6w1
FBgn0038363	88.8632	-0.640841	0.00457166	Acyp2
FBgn0016013	106.529	-0.640421	0.00252548	Faa
FBgn0004797	329.938	-0.639228	2.38149e-05	mdy
FBgn0033980	271.384	-0.638927	7.94155e-05	Cyp6a20
FBgn0036848	84.5819	-0.637733	0.00410906	Naxd
FBgn0288232	55.3034	-0.637585	0.0284382	Cyp6a21
FBgn0038149	376.313	-0.637573	5.08515e-05	GILT1
FBgn0031973	120.445	-0.637521	0.0031338	Spn28Dc
FBgn0036337	766.754	-0.636288	4.85162e-06	Adk2
FBgn0085220	75.4435	-0.635588	0.0331781	Ufm1
FBgn0003890	273.186	-0.634625	0.000168226	betaTub97EF
FBgn0035603	109.086	-0.634017	0.0133268	Pfdn4
FBgn0013683	270.286	-0.63262	0.0012473	mt:ND4L
FBgn0010173	147.729	-0.632506	0.000200398	RpA-70
FBgn0033528	51.0468	-0.632147	0.0438465	trsn
FBgn0259834	72.2302	-0.631956	0.0209058	out
FBgn0085736	696.799	-0.631071	0.00123469	CG40472
FBgn0045866	367.571	-0.630931	0.000120179	bai
FBgn0035985	369.229	-0.630769	6.9881e-06	Cpr67B
FBgn0035515	102.159	-0.629205	0.00329756	CG14997
FBgn0028990	270.12	-0.628964	6.36163e-06	Spn27A
FBgn0036698	49.7977	-0.628345	0.0478638	CG7724
FBgn0034538	108.857	-0.628296	0.0143404	CG16799
FBgn0030798	58.6044	-0.628057	0.0470689	CG13003
FBgn0013672	10306.4	-0.627919	0.00137022	mt:ATPase6
FBgn0026088	227.175	-0.627893	0.00576041	CG14818
FBgn0001145	2298.53	-0.627658	1.89794e-07	Gs2
FBgn0260474	190.704	-0.625677	0.00083612	CG30002
FBgn0259209	1009.05	-0.625389	4.0572e-05	Mlp60A
FBgn0287183	1227.51	-0.625139	0.0030895	l(3)80Fg
FBgn0031037	740.455	-0.624956	1.3776e-06	CG14207
FBgn0265137	417.023	-0.624541	1.5552e-05	Spn42Da
FBgn0263241	95.1355	-0.623371	0.00627408	Mocs1
FBgn0034050	75.4141	-0.62335	0.012209	bug
FBgn0036449	403.792	-0.623231	0.0055553	bmm
FBgn0033968	253.979	-0.623209	6.01379e-06	hui
FBgn0037465	134.347	-0.622768	0.00150958	CG1105
FBgn0051769	546.153	-0.622323	1.60758e-07	CG31769
FBgn0032752	106.253	-0.622117	0.00627884	CG10702
FBgn0035266	231.559	-0.621553	0.000691256	Gk2
FBgn0010225	3213.98	-0.620588	2.22353e-06	Gel
FBgn0086450	451.477	-0.620499	0.000153303	su(r)
FBgn0039022	85.9834	-0.620271	0.020347	Nepl13
FBgn0034479	246.277	-0.62025	0.00125646	CG8654
FBgn0035392	72.2729	-0.620175	0.0136121	CG1271
FBgn0037687	74.0085	-0.619168	0.0194946	CG8132
FBgn0013773	110.478	-0.618774	0.00355361	Cyp6a22
FBgn0001091	2808.33	-0.618773	2.10662e-08	Gapdh1
FBgn0003660	372.25	-0.616954	1.00439e-05	Syb
FBgn0004908	50.9116	-0.616855	0.0313359	Arl2
FBgn0066084	9090.89	-0.616603	0.000688608	RpL41
FBgn0032732	83.1677	-0.615416	0.0246678	EMC5
FBgn0035032	1146.17	-0.615016	1.72166e-06	ATPsynF
FBgn0262870	183.646	-0.614689	0.00238841	axo
FBgn0085484	161.236	-0.614099	0.000477277	Pdxk
FBgn0038294	2839.67	-0.612954	8.05874e-07	Mf
FBgn0030433	83.0443	-0.612655	0.0142454	mRpL49
FBgn0262512	526.403	-0.612585	0.00269102	Vha14-1
FBgn0032899	164.949	-0.612275	0.00121916	CG9338
FBgn0029665	51.9115	-0.612271	0.0428262	CG14270
FBgn0038930	1456.03	-0.611683	0.000111415	BomT3
FBgn0051326	462.491	-0.610946	0.000120179	CG31326
FBgn0011695	3593.87	-0.610734	7.72043e-09	EbpIII
FBgn0285947	5084.43	-0.610336	2.78219e-05	RpS10b
FBgn0259238	148.348	-0.608402	0.00493565	CG42336
FBgn0032075	87.979	-0.608338	0.00677703	Tsp29Fb
FBgn0083986	49.3145	-0.608093	0.0438245	CG34150
FBgn0050148	48.3423	-0.607999	0.0460124	CG30148
FBgn0261563	54.4599	-0.607271	0.0339032	wb
FBgn0033970	272.723	-0.60708	0.00137883	CG10205
FBgn0032779	86.1424	-0.606079	0.00648031	Alp12
FBgn0034743	4549.65	-0.605744	3.24459e-05	RpS16
FBgn0051717	98.8975	-0.604786	0.0133734	CG31717
FBgn0259740	108.103	-0.604712	0.0142846	CG42394
FBgn0262601	68.9306	-0.604314	0.0173726	SmB
FBgn0032008	878.45	-0.604214	0.00403001	CG14277
FBgn0035827	112.95	-0.603896	0.00601702	Srp9
FBgn0013771	200.33	-0.603311	0.000167348	Cyp6a9
FBgn0013688	741.995	-0.603143	0.00850083	mt:srRNA
FBgn0064225	13801.2	-0.602474	7.01574e-05	RpL5
FBgn0051664	68.4467	-0.602366	0.0478638	CG31664
FBgn0050104	86.6143	-0.601993	0.00973104	NT5E-2
FBgn0034045	67.9013	-0.601751	0.0298861	CG8249
FBgn0033127	167.417	-0.600717	0.00101976	Tsp42Ef
FBgn0086446	70.7959	-0.600235	0.0452961	DCTN6-p27
FBgn0025643	287.3	-0.599701	0.000348441	CG3588
FBgn0027087	257.699	-0.599126	0.000834793	HisRS
FBgn0027945	402.052	-0.598492	1.5552e-05	ppl
FBgn0005533	5062.06	-0.598275	0.000268348	RpS17
FBgn0027611	1256.91	-0.598177	0.000715169	LManII
FBgn0029925	100.751	-0.597996	0.00818773	CG3040
FBgn0029959	214.027	-0.597005	0.000502386	Rab39
FBgn0038878	182.685	-0.596256	0.000230733	CG3301
FBgn0035440	127.52	-0.595791	0.00700976	CG14969
FBgn0263776	188.227	-0.595285	0.000362057	CG43693
FBgn0013681	1097.53	-0.59507	0.00114634	mt:ND3
FBgn0042083	103.207	-0.594993	0.00688391	Mccc2
FBgn0039130	57.3603	-0.592857	0.0219425	CG5854
FBgn0038924	195.055	-0.59271	0.000420134	CG6028
FBgn0039674	422.653	-0.591776	7.96589e-06	CG1907
FBgn0028515	132.424	-0.591604	0.00114424	EndoGI
FBgn0036462	87.9605	-0.591564	0.00845784	mRpL39
FBgn0038299	218.253	-0.591205	0.00357302	Spn88Eb
FBgn0031939	55.5423	-0.591036	0.0480989	CG13796
FBgn0030481	163.831	-0.590896	0.00162963	CG1662
FBgn0267972	222.771	-0.590392	0.00492973	Der-1
FBgn0262510	101.076	-0.589521	0.00657883	CR43080
FBgn0034986	71.3	-0.589393	0.0322964	mRpS17
FBgn0046692	325.445	-0.588551	0.00780401	Stlk
FBgn0028480	1597.87	-0.588012	9.32828e-08	CG17841
FBgn0029898	175.834	-0.587269	0.00226972	CG14439
FBgn0040775	1384.94	-0.587165	0.000510975	CG12158
FBgn0083167	740.846	-0.587063	0.00036562	Neb-cGP
FBgn0026197	16114	-0.586942	0.00376739	lncRNA:noe
FBgn0040005	642.905	-0.586785	0.00334988	CG17883
FBgn0034645	395.282	-0.586468	0.000481006	ND-B12
FBgn0040773	1048.85	-0.586372	0.00067202	COX7C
FBgn0027053	76.3386	-0.586203	0.0138755	CSN5
FBgn0036538	210.952	-0.586103	0.00567067	CG15715
FBgn0039886	66.9263	-0.585943	0.0478638	CG2003
FBgn0039494	122.475	-0.58527	0.00222337	grass
FBgn0040923	921.942	-0.585116	0.00632422	CG11368
FBgn0035528	312.8	-0.58508	0.00251189	CG15012
FBgn0038279	90.869	-0.582911	0.0238556	Sdr
FBgn0031436	426.879	-0.582407	1.37612e-05	ND-B17.2
FBgn0085354	79.4946	-0.581832	0.0154185	CG34325
FBgn0028970	124.169	-0.581769	0.0045273	RabGGTb
FBgn0010516	880.483	-0.581405	4.58115e-05	wal
FBgn0024811	721.773	-0.58126	0.0109534	Crk
FBgn0034488	139.524	-0.580976	0.00282245	Hacl
FBgn0037621	82.5679	-0.580923	0.0142294	M1BP
FBgn0062928	72.6362	-0.580918	0.0331781	hpRNA:CR33940
FBgn0031002	114.203	-0.580619	0.00382421	CG14196
FBgn0029134	341.536	-0.580453	0.000113508	Prosbeta5
FBgn0040493	164.76	-0.57962	0.000406233	grsm
FBgn0026089	96.86	-0.57841	0.0151305	CG14817
FBgn0026721	893.35	-0.578164	0.000976504	fat-spondin
FBgn0037553	160.713	-0.577919	0.00754865	CG18249
FBgn0003721	1489.17	-0.577321	6.84919e-06	Tm1
FBgn0003308	255.991	-0.577237	0.00252502	ry
FBgn0036173	113.013	-0.576883	0.00932964	CG7394
FBgn0004132	101.52	-0.576115	0.0121594	boca
FBgn0032402	200.394	-0.575869	0.0028359	PLCXD
FBgn0016126	2846.62	-0.574758	0.000485335	CaMKI
FBgn0038166	61.7944	-0.574527	0.0246571	CG9588
FBgn0039349	490.401	-0.574135	9.56893e-07	Ssadh
FBgn0031459	372.429	-0.573453	3.83338e-05	HINT1
FBgn0035871	742.579	-0.573337	0.000312454	BI-1
FBgn0024980	103.995	-0.573013	0.0102798	Syx4
FBgn0001128	1767.94	-0.572931	0.000178441	Gpdh1
FBgn0025637	666.329	-0.571943	0.000297441	SkpA
FBgn0039924	648.785	-0.571112	0.00555608	PIP4K
FBgn0034215	251.648	-0.57055	0.0112524	Mtap
FBgn0086683	151.117	-0.570398	0.00503889	Spf45
FBgn0038976	100.021	-0.570334	0.0160516	Pfdn5
FBgn0027601	473.338	-0.570279	8.73616e-05	pdgy
FBgn0033357	349.298	-0.570053	0.00902715	Tom7
FBgn0052350	137.372	-0.569336	0.0442757	Vps11
FBgn0036135	102.916	-0.569326	0.0147963	mRpL2
FBgn0032835	474.933	-0.568714	0.000552575	CG16772
FBgn0024986	199.7	-0.568237	0.00544437	CG3719
FBgn0030796	136.114	-0.567807	0.00659291	CG4829
FBgn0030944	154.107	-0.567665	0.00521485	Hou
FBgn0058469	1107.02	-0.567055	0.00272203	lncRNA:CR40469
FBgn0086472	5761.79	-0.56705	1.302e-05	RpS25
FBgn0020369	264.784	-0.565939	0.000112455	Rpt6
FBgn0030932	115.721	-0.565812	0.0050186	Ggt-1
FBgn0033912	6121.44	-0.565308	1.93584e-05	RpS23
FBgn0083972	105.849	-0.564894	0.0106425	CG34136
FBgn0034058	61.1294	-0.564861	0.0483151	Pex11ab
FBgn0027052	274.3	-0.563017	0.00523046	STUB1
FBgn0051663	114.374	-0.562781	0.00693439	CG31663
FBgn0031670	295.123	-0.562211	0.00652102	SelT
FBgn0026090	117.443	-0.562083	0.0254775	Lamtor5
FBgn0037817	77.094	-0.561841	0.0157349	Cyp12e1
FBgn0003116	88.3573	-0.560472	0.0213195	pn
FBgn0037607	2037.32	-0.55956	0.0145139	CG8036
FBgn0029506	862.711	-0.557376	1.75734e-05	Tsp42Ee
FBgn0031951	90.5624	-0.556618	0.0112664	r2d2
FBgn0035186	204.173	-0.556373	0.0434169	CG13912
FBgn0063670	310.286	-0.556288	0.0106359	CG40228
FBgn0032900	87.5162	-0.555826	0.0122087	CG14401
FBgn0003189	118.592	-0.555148	0.0130387	r
FBgn0260987	373.331	-0.554536	0.00246535	vtd
FBgn0033735	87.2582	-0.553799	0.0232192	Dera
FBgn0031458	57.532	-0.553182	0.0393022	aph-1
FBgn0039226	90.7463	-0.553005	0.00919476	Ude
FBgn0014141	347.594	-0.552856	0.000975436	cher
FBgn0039464	601.524	-0.552833	0.00356845	CG6330
FBgn0026316	250.472	-0.55142	0.00225836	Ubc10
FBgn0004569	78.7326	-0.551199	0.0152258	aos
FBgn0035978	1878.06	-0.55032	0.00614546	UGP
FBgn0029723	81.5663	-0.550305	0.0344981	Proc-R
FBgn0263977	653.03	-0.550165	0.000212603	Tim17b
FBgn0038349	551.063	-0.549976	3.54809e-05	AOX3
FBgn0266448	53.6364	-0.549767	0.0454603	CG45078
FBgn0000454	303.004	-0.549702	6.87986e-05	Dip-B
FBgn0037146	3712.1	-0.548937	0.000649428	P5CS
FBgn0032025	228.947	-0.548842	0.003233	CG7778
FBgn0029762	239.148	-0.548751	0.000976504	NAAT1
FBgn0036745	184.256	-0.547531	0.006208	CG7484
FBgn0035049	100.225	-0.547306	0.011831	Mmp1
FBgn0023507	834.452	-0.547246	5.37182e-05	D2hgdh
FBgn0030350	331.823	-0.547009	0.00521253	SelG
FBgn0034628	101.154	-0.546919	0.026442	Acox57D-p
FBgn0029608	238.739	-0.54657	0.000201813	CG3091
FBgn0265356	430.699	-0.546541	0.00191907	tn
FBgn0029092	961.781	-0.545552	4.81905e-08	ced-6
FBgn0037288	661.737	-0.545422	0.000146741	CG14661
FBgn0014455	597.908	-0.545282	0.000349586	Ahcy
FBgn0034067	163.788	-0.545044	0.00113399	CG8399
FBgn0083124	108.378	-0.545008	0.0360362	Uhg4
FBgn0037719	89.4891	-0.544926	0.0086771	bocks
FBgn0015793	87.7987	-0.544267	0.0236247	Rab19
FBgn0250814	1863.42	-0.544097	4.93006e-07	UQCR-C2
FBgn0036211	915.513	-0.54312	3.48904e-05	CG5946
FBgn0036857	242.561	-0.543089	0.000540877	Aldh7A1
FBgn0034259	178.657	-0.54232	0.0137343	P32
FBgn0038474	78.898	-0.542212	0.0185161	mRpS11
FBgn0038842	98.0145	-0.542179	0.0107829	hdly
FBgn0031694	116.845	-0.541253	0.0201298	Cyp4ac2
FBgn0001142	1257.57	-0.541249	7.16211e-06	Gs1
FBgn0039802	213.268	-0.541203	0.000793966	dj-1beta
FBgn0020415	773.289	-0.540957	0.000119028	Idgf2
FBgn0033010	515.209	-0.540823	0.00322327	Atf6
FBgn0029766	666.328	-0.54052	0.00040424	CG15784
FBgn0023175	220.292	-0.540488	0.00316035	Prosalpha7
FBgn0039099	204.56	-0.540091	0.00286706	GILT2
FBgn0033631	195.899	-0.540037	0.0030811	Sod3
FBgn0026238	563.706	-0.539646	0.00416486	gus
FBgn0032029	150.086	-0.53953	0.00157217	CG17292
FBgn0028693	161.555	-0.539266	0.00516432	Rpn12
FBgn0004635	64.9821	-0.539202	0.0315843	rho
FBgn0267365	120.762	-0.538871	0.0358755	l(2)SH0834
FBgn0031516	100.342	-0.53864	0.0305189	CG9663
FBgn0013325	4519.25	-0.537782	2.5516e-06	RpL11
FBgn0034436	105.316	-0.537587	0.0259682	CG11961
FBgn0013679	5346.53	-0.537497	0.00408146	mt:ND1
FBgn0014930	157.186	-0.537117	0.00265572	CG2846
FBgn0037728	551.024	-0.53623	0.000467651	p23
FBgn0030817	123.569	-0.535938	0.019418	CG4991
FBgn0001187	800.014	-0.53571	0.000126254	Hex-C
FBgn0051781	371.941	-0.533589	0.00370098	lncRNA:CR31781
FBgn0039756	101.521	-0.533285	0.015014	CG9743
FBgn0032002	52.4428	-0.532959	0.0397456	CG8353
FBgn0016917	1548.35	-0.532588	6.98914e-06	Stat92E
FBgn0027073	319.154	-0.531219	0.000354982	Ugt49B1
FBgn0053080	353.799	-0.530716	0.000677081	CG33080
FBgn0033170	293.445	-0.529749	0.000614574	sPLA2
FBgn0001995	84.3608	-0.529689	0.0283747	mRpL4
FBgn0033734	165.619	-0.529593	0.00533322	CG8520
FBgn0261673	73.6494	-0.528506	0.0327317	nemy
FBgn0034793	84.7476	-0.528382	0.0144735	asrij
FBgn0031417	522.831	-0.528035	0.00162963	CG3597
FBgn0000536	644.242	-0.527984	0.000104376	eas
FBgn0040529	813.863	-0.527905	4.3639e-06	COX7A
FBgn0004888	1439.25	-0.527872	4.34276e-05	Scsalpha1
FBgn0030575	251.999	-0.527808	0.00367102	CG5321
FBgn0283666	307.245	-0.527671	0.0130831	Rap2l
FBgn0287597	186.382	-0.527624	0.0277871	CG46466
FBgn0031484	55.7286	-0.527621	0.0395466	CG3165
FBgn0000052	699.723	-0.527403	0.0187305	Pfas
FBgn0014184	6006.32	-0.527329	0.00103426	Oda
FBgn0260798	477.827	-0.526782	0.00171845	Gprk1
FBgn0033101	236.024	-0.526429	0.00779924	CG9436
FBgn0010408	2030.96	-0.525681	0.000220556	RpS9
FBgn0032614	135.468	-0.525463	0.00342502	CG13284
FBgn0038462	94.096	-0.52542	0.0232618	EMC2A
FBgn0000719	173.786	-0.52479	0.00278426	fog
FBgn0265767	218.878	-0.524746	0.00144448	zyd
FBgn0050026	122.015	-0.524693	0.00439128	CG30026
FBgn0032230	118.162	-0.524526	0.00987977	lft
FBgn0058191	422.358	-0.524323	0.00636047	CG40191
FBgn0032801	59.5978	-0.523637	0.0492177	CG10165
FBgn0022097	668.798	-0.522399	0.000562173	Vha36-1
FBgn0266095	278.723	-0.522139	0.027801	lncRNA:CR44832
FBgn0032518	4745.56	-0.52158	9.32231e-05	RpL24
FBgn0286785	92.281	-0.521243	0.0140428	scb
FBgn0263852	136.204	-0.519717	0.0196783	Dad1
FBgn0039135	260.294	-0.519271	0.00574707	CG13603
FBgn0287828	117.217	-0.519139	0.018558	Pkcdelta
FBgn0030612	80.3561	-0.519005	0.0356145	Dbct
FBgn0284255	117.896	-0.518843	0.00809341	Arpc4
FBgn0038428	100.323	-0.518394	0.0176574	CG14894
FBgn0037756	200.992	-0.51827	0.00321929	CG8507
FBgn0031734	403.962	-0.517921	0.000971745	CG11147
FBgn0052850	454.598	-0.517445	0.0158815	Rnf11
FBgn0032613	81.8926	-0.517154	0.0445664	Nepl9
FBgn0030743	157.467	-0.516311	0.00780358	CG9921
FBgn0038771	198.832	-0.516017	0.00209538	CG4390
FBgn0051414	102.974	-0.515594	0.00974531	Gba1b
FBgn0029866	168.998	-0.515294	0.00834822	CG3842
FBgn0040321	484.708	-0.515214	0.00409464	GNBP3
FBgn0004465	154.981	-0.51423	0.00307203	Su(P)
FBgn0265413	228.1	-0.513541	0.00238135	CG44325
FBgn0001208	2309.35	-0.513419	0.00339706	Hn
FBgn0041181	96.1514	-0.513418	0.0262686	Tep3
FBgn0033321	116.329	-0.513084	0.0191134	CG8738
FBgn0035976	177.995	-0.512141	0.00198319	PGRP-LC
FBgn0037110	81.7515	-0.511758	0.0277871	ORMDL
FBgn0031544	265.086	-0.511391	0.00197083	CG17593
FBgn0036316	751.05	-0.510715	0.0044922	nebu
FBgn0043455	69.0402	-0.510527	0.0445984	CG5986
FBgn0002521	486.435	-0.510456	0.0108075	pho
FBgn0035501	205.211	-0.508684	0.0019226	CG1299
FBgn0030309	245.438	-0.508605	0.00068668	CG1572
FBgn0033241	109.79	-0.507932	0.0143163	CG2915
FBgn0038742	178.821	-0.507688	0.00500523	Arc42
FBgn0025678	209.086	-0.506564	0.0328838	CaBP1
FBgn0032897	1158.17	-0.506511	0.000465235	CG9336
FBgn0024947	351.641	-0.505843	0.000194162	NTPase
FBgn0034245	395.033	-0.505749	0.0267616	UQCR-6.4
FBgn0037956	181.152	-0.504857	0.00552834	CG6959
FBgn0028622	121.314	-0.504842	0.0127151	qsm
FBgn0021768	79.2014	-0.504829	0.0445984	nudC
FBgn0039890	869.89	-0.504824	0.00701367	Abcd1
FBgn0041629	179.661	-0.503918	0.0052423	Hexo2
FBgn0020545	247.837	-0.503506	0.000904734	kraken
FBgn0024754	255.955	-0.503167	0.000989784	Flo1
FBgn0037057	332.257	-0.502554	0.0249191	CG10512
FBgn0030292	223.546	-0.501888	0.00490349	CG11752
FBgn0262057	280.081	-0.501499	0.00334112	Spn77Ba
FBgn0046114	569.442	-0.500669	0.000326867	Gclm
FBgn0051548	220.72	-0.500603	0.0030895	CG31548
FBgn0034475	101.607	-0.49972	0.0480679	Obp56h
FBgn0027578	595.988	-0.499711	0.0143183	Nepl21
FBgn0250843	159.818	-0.499672	0.00269746	Prosalpha6
FBgn0025700	264.557	-0.499594	0.00640049	CG5885
FBgn0035321	458.138	-0.498744	0.0186072	CG1275
FBgn0034576	525.413	-0.498438	0.00142652	ND-B14.7
FBgn0026061	157.878	-0.498327	0.0121059	Mipp1
FBgn0086710	2689.07	-0.498161	0.000244091	RpL30
FBgn0015781	116.909	-0.49814	0.0113869	P5cr
FBgn0038681	440.569	-0.497481	0.00024132	Cyp12a4
FBgn0000139	106.979	-0.497446	0.0152218	ash2
FBgn0032773	1817.48	-0.497139	0.00889144	fon
FBgn0034417	118.136	-0.496485	0.0116297	CG15117
FBgn0039849	142.755	-0.496406	0.0286587	CG11334
FBgn0266186	279.851	-0.49635	0.00956655	Vamp7
FBgn0287209	245.399	-0.495616	0.00255375	Gfat1
FBgn0034387	198.477	-0.492944	0.00695804	Cyp12b2
FBgn0053303	188.017	-0.492142	0.00319675	CG33303
FBgn0034761	496.445	-0.491868	0.00405313	CG4250
FBgn0031936	220.001	-0.491777	0.00385388	CG13794
FBgn0032156	779.331	-0.49074	0.000509324	CG13124
FBgn0004432	2188.63	-0.490186	2.4703e-07	Cyp1
FBgn0035423	788.272	-0.489306	0.0148227	eIF1
FBgn0086558	13671.3	-0.488345	1.46907e-05	Ubi-p5E
FBgn0033669	261.071	-0.487466	0.00216865	PI31
FBgn0034501	4078.24	-0.486835	0.000462742	CG13868
FBgn0015568	372.692	-0.486731	0.000588273	alpha-Est1
FBgn0027093	98.7415	-0.486454	0.0395466	ArgRS
FBgn0040309	1041.84	-0.486422	5.15431e-05	Jafrac1
FBgn0035791	292.653	-0.486116	0.0281384	CG8539
FBgn0030013	210.701	-0.486075	0.00125847	GIIIspla2
FBgn0004915	126.812	-0.486025	0.0203231	TfIIB
FBgn0051547	298.424	-0.485104	0.00197051	NKCC
FBgn0051217	340.516	-0.484853	0.00169797	modSP
FBgn0032231	90.2682	-0.484524	0.0342198	CG5056
FBgn0031643	184.12	-0.484511	0.00816122	CG3008
FBgn0024509	211.303	-0.484058	0.00134089	Sec13
FBgn0286818	1718.52	-0.483692	0.00099086	Pdi
FBgn0033448	114.432	-0.482634	0.02639	hebe
FBgn0031115	99.0988	-0.482414	0.047957	CG11710
FBgn0016687	861.013	-0.482194	0.000525916	Nurf-38
FBgn0053120	246.518	-0.481607	0.00804516	CG33120
FBgn0036813	177.246	-0.481157	0.00507474	Atg3
FBgn0033699	3961.78	-0.480967	0.000137798	RpS11
FBgn0052523	833.787	-0.480756	0.000661681	CG32523
FBgn0286203	123.582	-0.480603	0.0337212	stw
FBgn0036918	158.909	-0.479688	0.0429421	Pfdn6
FBgn0086605	126.944	-0.47859	0.0383395	CG9853
FBgn0034315	98.0892	-0.478116	0.0227553	CG5721
FBgn0284408	837.402	-0.4772	0.00157861	trol
FBgn0040020	164.988	-0.47625	0.0427162	MED21
FBgn0039754	393.974	-0.476174	0.00283818	CG9747
FBgn0037299	124.5	-0.475398	0.0170889	Vps37B
FBgn0015828	87.2285	-0.474726	0.047578	TfIIEalpha
FBgn0034368	325.397	-0.473718	0.00138136	zda
FBgn0011361	545.912	-0.473124	0.00322327	ND-ACP
FBgn0028342	786.334	-0.472897	0.000212322	ATPsyndelta
FBgn0031534	198.785	-0.472537	0.00436653	Snx1
FBgn0040322	150.433	-0.472407	0.0118618	GNBP2
FBgn0267861	720.043	-0.47223	0.0302405	Maf1
FBgn0028543	880.171	-0.471987	0.000299436	NimB2
FBgn0036364	182.748	-0.471428	0.0117704	CG14109
FBgn0033556	111.49	-0.471297	0.0264282	CG12343
FBgn0027280	391.909	-0.470922	0.000240845	orion
FBgn0014018	472.797	-0.470763	0.0460124	Rel
FBgn0047135	665.928	-0.470573	0.00273419	CG32276
FBgn0010226	392.633	-0.468975	0.00678626	GstS1
FBgn0031148	158.969	-0.468732	0.0175235	Cbs
FBgn0014023	112.22	-0.468627	0.0398328	mRpL47
FBgn0038331	316.588	-0.468386	0.0245108	Ccm3
FBgn0265935	386.894	-0.468317	0.000321964	coro
FBgn0034583	261.166	-0.468158	0.0101679	CG10527
FBgn0058470	269.353	-0.468034	0.0352658	CG40470
FBgn0037913	1388.04	-0.467905	0.00107143	fabp
FBgn0264078	296.071	-0.467249	0.00644582	Flo2
FBgn0028427	206.545	-0.466409	0.00992562	Ilk
FBgn0036015	6947.39	-0.466174	0.0036438	CG3088
FBgn0051005	91.521	-0.464993	0.0494884	qless
FBgn0029133	307.425	-0.464673	0.00265572	REG
FBgn0032000	104.371	-0.464458	0.0300756	CG8372
FBgn0013347	161.531	-0.464398	0.0493199	TfIIA-S
FBgn0027572	362.637	-0.463916	0.00400145	ACOX1
FBgn0029771	109.196	-0.463685	0.0417573	CG12730
FBgn0040637	136.892	-0.463389	0.0415918	CG11458
FBgn0014863	1230.17	-0.463134	0.000334485	Mlp84B
FBgn0029804	129.221	-0.462919	0.0263363	CG3097
FBgn0039402	175.236	-0.462806	0.013482	Vps2
FBgn0010548	429.19	-0.462659	0.000673255	Aldh-III
FBgn0033366	463.313	-0.462223	0.00235674	Ance-4
FBgn0031190	384.873	-0.461731	0.00199976	CG12576
FBgn0001248	1553.59	-0.46062	0.00222337	Idh
FBgn0038723	103.481	-0.460582	0.0431634	CG6195
FBgn0035231	183.118	-0.460578	0.00533322	Pcyt2
FBgn0039958	314.901	-0.460261	0.0127782	CG12567
FBgn0058263	353.826	-0.45988	0.0217566	MFS17
FBgn0039856	216.593	-0.459703	0.0273604	CG1774
FBgn0031563	290.629	-0.459624	0.00628279	CG10031
FBgn0019982	247.339	-0.459014	0.00213599	Gs1l
FBgn0028691	208.784	-0.457547	0.00258655	Rpn9
FBgn0037715	369.451	-0.457152	0.00413693	CG9399
FBgn0002121	264.541	-0.456466	0.00355404	l(2)gl
FBgn0288229	983.313	-0.455696	0.0344754	CG3164
FBgn0265052	121.267	-0.454887	0.0255586	St3
FBgn0027590	1559.19	-0.454876	4.47324e-05	GstE12
FBgn0262801	94.6706	-0.45472	0.0441841	twr
FBgn0000579	3984.26	-0.454538	6.53733e-05	Eno
FBgn0261108	209.041	-0.45392	0.0085863	Atg13
FBgn0034138	4849.58	-0.45301	4.86812e-05	RpS15
FBgn0030261	111.466	-0.452993	0.0227462	CG15203
FBgn0052412	121.792	-0.452713	0.0185057	QC
FBgn0261394	234.774	-0.452315	0.0031945	Prosalpha3
FBgn0031693	381.085	-0.450164	0.00459664	Cyp4ac1
FBgn0011584	757.736	-0.449829	0.000945801	Trp1
FBgn0086687	17060.2	-0.449329	0.000458274	Desat1
FBgn0031651	133.628	-0.449122	0.0341282	mRpL24
FBgn0032782	208.279	-0.448335	0.00526556	Rab9
FBgn0010470	361.171	-0.447933	0.0123462	Fkbp14
FBgn0266268	128.415	-0.447609	0.0495677	FeCH
FBgn0040074	2288.54	-0.447465	0.00119099	retinin
FBgn0036334	249.938	-0.447147	0.00727236	CG11267
FBgn0259736	365.834	-0.446539	0.0026795	CG42390
FBgn0032285	10886.5	-0.446126	0.0273855	CG17108
FBgn0036816	564.324	-0.444802	0.00298657	Indy
FBgn0010590	181.449	-0.444605	0.00568423	Prosbeta1
FBgn0039321	447.392	-0.444328	0.00211737	CG10550
FBgn0034494	225.865	-0.443683	0.0217566	CG10444
FBgn0038467	329.783	-0.443507	0.0331895	AdSL
FBgn0039897	355.39	-0.443289	0.00893458	CG1674
FBgn0010348	1325.28	-0.443223	0.00356424	Arf79F
FBgn0030306	155.897	-0.442748	0.0169513	Spase25
FBgn0285991	1211.8	-0.44165	0.00330399	hpRNA:CR18854
FBgn0000150	1905.73	-0.441067	4.04019e-05	awd
FBgn0024846	108.809	-0.440032	0.0381188	p38b
FBgn0027785	392.158	-0.438163	0.000622749	NP15.6
FBgn0015777	962.963	-0.43753	0.00342279	nrv2
FBgn0000566	152.654	-0.437302	0.012463	Eip55E
FBgn0003076	2127.84	-0.437237	0.00400337	Pgm1
FBgn0053970	265.356	-0.437175	0.0125974	osy
FBgn0002789	1160.07	-0.436945	0.000364851	Mp20
FBgn0021872	1571.78	-0.436938	3.23897e-05	Xbp1
FBgn0011693	1440.34	-0.436846	0.00258082	Pdh
FBgn0261560	867.088	-0.436333	0.0331774	Thor
FBgn0025879	233.418	-0.435773	0.0235448	Timp
FBgn0036732	239.036	-0.435074	0.0283141	Oatp74D
FBgn0039156	162.731	-0.434252	0.0165662	CG6178
FBgn0013303	661.863	-0.434239	0.0405095	Nca
FBgn0023516	237.461	-0.434113	0.00642505	Pex5
FBgn0010238	325.161	-0.433586	0.00234503	Lac
FBgn0014869	1113.72	-0.433446	0.000115765	Pglym78
FBgn0053494	325.343	-0.433363	0.0247702	CG33494
FBgn0032264	248.034	-0.43324	0.0130387	Lip4
FBgn0037230	835.334	-0.433217	0.0292113	Nepl11
FBgn0036928	340.718	-0.432376	0.0189502	Tom20
FBgn0261602	7377.03	-0.432201	0.000283104	RpL8
FBgn0031937	237.44	-0.430907	0.0108367	CG13795
FBgn0038834	3782.09	-0.430392	0.00110789	RpS30
FBgn0000181	2082.1	-0.429041	0.00129425	bic
FBgn0264489	2275.01	-0.428714	0.000749693	CG43897
FBgn0037835	246.331	-0.427838	0.0398573	CG14687
FBgn0053502	1024.42	-0.42727	0.00159535	CG33502
FBgn0032222	284.791	-0.427244	0.0086771	Cox10
FBgn0036728	766.765	-0.426451	0.00468404	UQCR-Q
FBgn0250871	174.169	-0.426336	0.0146181	pot
FBgn0011672	275.609	-0.424843	0.0101484	Mvl
FBgn0039136	194.897	-0.424739	0.0135929	CG5902
FBgn0016691	1066.08	-0.424121	9.50748e-05	ATPsynO
FBgn0029765	264.474	-0.42333	0.0341282	CG16756
FBgn0041712	193.336	-0.423252	0.0286528	yellow-d
FBgn0052857	665.357	-0.422342	0.00419385	CG32857
FBgn0001092	3286.91	-0.421833	1.92587e-05	Gapdh2
FBgn0050431	117.133	-0.421025	0.0461918	CG30431
FBgn0037718	214.967	-0.420583	0.0276668	P58IPK
FBgn0036557	105.689	-0.419881	0.0452218	mRpS31
FBgn0266582	483.348	-0.419413	0.00139188	ND-30
FBgn0037637	971.906	-0.419008	0.000646072	IscU
FBgn0286783	405.786	-0.417655	0.0184014	Etf-QO
FBgn0000163	195.544	-0.417028	0.0232658	baz
FBgn0259175	291.965	-0.416797	0.00533322	ome
FBgn0029508	1669.12	-0.416502	0.00678533	Tsp42Ea
FBgn0032729	179.044	-0.415947	0.0259423	L2HGDH
FBgn0021967	434.882	-0.415939	0.00493565	ND-PDSW
FBgn0035763	602.987	-0.415905	0.00631346	mrva
FBgn0041789	352.708	-0.415652	0.00271732	Pax
FBgn0027108	555.565	-0.415177	0.000365449	Inx2
FBgn0030603	165.792	-0.414762	0.0228489	CG5541
FBgn0002772	861.471	-0.414428	0.00490011	Mlc1
FBgn0032196	189.051	-0.41395	0.0352957	CG5708
FBgn0038461	200.102	-0.413867	0.0152287	EMC2B
FBgn0003366	286.901	-0.413581	0.0186644	sev
FBgn0039075	117.993	-0.41329	0.0441839	CG4393
FBgn0266464	140.882	-0.412606	0.0398807	Nsf2
FBgn0250820	156.903	-0.412571	0.0180641	meigo
FBgn0038946	383.283	-0.411978	0.0112138	rdhB
FBgn0029174	339.105	-0.411086	0.00736672	Fkbp59
FBgn0021814	139.383	-0.411073	0.0339463	Vps28
FBgn0030773	4504.02	-0.410631	0.000326886	CG9676
FBgn0020249	303.632	-0.410332	0.00755245	stck
FBgn0053138	625.89	-0.410314	0.0176574	AGBE
FBgn0052428	137.331	-0.408698	0.0329336	CG32428
FBgn0033387	156.621	-0.408518	0.0225098	CG8008
FBgn0034997	461.847	-0.407721	0.0485305	CG3376
FBgn0037515	194.216	-0.407243	0.0156271	Sp7
FBgn0285970	320.962	-0.405881	0.0160314	CG32500
FBgn0033814	422.85	-0.405766	0.00357332	Qsox1
FBgn0033972	120.889	-0.405604	0.0483901	Ciao1
FBgn0259715	1593.1	-0.404332	0.00327884	CG42369
FBgn0030529	164.72	-0.403483	0.0302405	Clic
FBgn0038465	771.795	-0.403141	0.00312703	Irc
FBgn0287767	163.385	-0.401524	0.0208735	Cndp2
FBgn0000017	646.431	-0.40102	0.0136181	Abl
FBgn0015222	2081.96	-0.400734	7.69517e-05	Fer1HCH
FBgn0039877	131.997	-0.400131	0.040177	Mccc1
FBgn0030749	185.19	-0.399775	0.0197764	AnxB11
FBgn0002622	5665.86	-0.3997	0.00107904	RpS3
FBgn0002284	184.395	-0.398864	0.0137343	Prosbeta6
FBgn0017579	4853.64	-0.39878	0.00312831	RpL14
FBgn0019929	334.199	-0.39859	0.00936426	Ser7
FBgn0024293	1598.86	-0.398456	0.004721	Spn43Ab
FBgn0028984	332.552	-0.398235	0.0046186	Spn88Ea
FBgn0036974	551.786	-0.398098	0.00490584	eRF1
FBgn0037796	186.977	-0.397071	0.0137579	CG12814
FBgn0030668	194.812	-0.396461	0.0440691	CG8128
FBgn0038038	467.881	-0.395328	0.00238571	Sccpdh2
FBgn0031914	396.285	-0.394579	0.0140055	CG5973
FBgn0010612	995.783	-0.393088	9.93778e-05	ATPsynG
FBgn0287831	225.589	-0.392721	0.018702	speck
FBgn0034605	182.278	-0.392308	0.0412549	Ugt49C1
FBgn0030425	871.617	-0.391537	0.00971118	Nep6
FBgn0000046	609.36	-0.387335	0.0289377	Act87E
FBgn0010551	508.657	-0.387217	0.00181647	Phb2
FBgn0030251	701.565	-0.386925	0.0147895	CG2145
FBgn0030245	507.953	-0.386785	0.00169093	CG1637
FBgn0264894	607.992	-0.386342	0.00731598	CG44085
FBgn0038407	315.842	-0.384579	0.034382	CG6126
FBgn0028968	335.257	-0.383574	0.0131329	gammaCOP
FBgn0035588	180.004	-0.382607	0.0303912	Dhrs4
FBgn0030521	1177.87	-0.382346	0.00258082	CtsB
FBgn0034920	335.066	-0.381553	0.0124182	CG5597
FBgn0031692	920.346	-0.380596	0.00294174	TpnC25D
FBgn0034971	266.944	-0.380111	0.0230066	Gpat4
FBgn0024733	6130.45	-0.379791	0.00275247	RpL10
FBgn0002930	925.906	-0.379395	0.0216361	nec
FBgn0013272	1696.27	-0.378459	6.49595e-05	Gp150
FBgn0086355	1040.91	-0.378212	0.00214174	Tpi
FBgn0026562	1253.11	-0.377468	0.0399423	SPARC
FBgn0013763	3171.39	-0.374635	0.0100835	Idgf6
FBgn0022709	256.587	-0.37369	0.0273669	Ak1
FBgn0053523	298.802	-0.372474	0.0152258	CG33523
FBgn0003867	321.779	-0.371586	0.00813756	tsl
FBgn0050359	373.896	-0.368113	0.0364506	Mal-A5
FBgn0039737	2552.86	-0.367099	0.00525153	CG7920
FBgn0263594	1742.93	-0.36708	0.000826933	lost
FBgn0031589	289.328	-0.367058	0.0333883	Naprt
FBgn0023212	539.003	-0.366947	0.00611042	EloB
FBgn0036769	173.65	-0.366571	0.0391301	Tsp74F
FBgn0260747	1158.18	-0.366281	0.002142	Chchd2
FBgn0035909	389.619	-0.363866	0.013449	ergic53
FBgn0010412	4145.14	-0.363832	0.00105221	RpS19a
FBgn0003463	307.893	-0.363666	0.0292012	sog
FBgn0021795	322.161	-0.361594	0.0434712	Tapdelta
FBgn0010435	823.699	-0.359841	0.00263801	emp
FBgn0015776	868.642	-0.359279	0.00239021	nrv1
FBgn0033543	386.392	-0.358113	0.0367644	Daao1
FBgn0086370	336.305	-0.357236	0.0376118	sra
FBgn0286506	255.897	-0.356251	0.032057	Mpi
FBgn0250838	838.124	-0.355574	0.0202249	roh
FBgn0004169	1113.02	-0.353972	0.0324089	up
FBgn0025640	187.864	-0.352755	0.036205	CG13369
FBgn0029896	495.099	-0.352218	0.00278873	CG3168
FBgn0050035	2530.6	-0.351845	0.0141527	Tret1-1
FBgn0261608	2623.86	-0.34761	0.0231856	RpL37A
FBgn0263598	859.986	-0.347265	0.000867083	Vha68-2
FBgn0029093	2226.07	-0.346757	0.00167655	cathD
FBgn0037239	722.472	-0.34673	0.0134745	Sfxn1-3
FBgn0035877	201.204	-0.346365	0.0450048	CG7083
FBgn0000064	5364.56	-0.345149	0.00159904	Ald1
FBgn0023023	387.459	-0.344519	0.0115121	CRMP
FBgn0031830	830.596	-0.343857	0.00872498	COX5B
FBgn0003149	806.474	-0.343444	0.0295574	Prm
FBgn0052190	541.162	-0.343244	0.0166924	NUCB1
FBgn0002626	3649.1	-0.343158	0.010477	RpL32
FBgn0015614	304.542	-0.342744	0.0446484	CanB2
FBgn0028670	385.291	-0.33981	0.0169201	Vha100-2
FBgn0263112	305.8	-0.338453	0.0474422	Mitf
FBgn0286784	870.761	-0.338279	0.00672983	TER94
FBgn0027493	449.713	-0.338167	0.0153033	AdSS
FBgn0000721	835.768	-0.337984	0.0216693	for
FBgn0036213	5186.75	-0.337824	0.00306099	RpL10Ab
FBgn0263351	295.164	-0.337765	0.0375128	AP-2mu
FBgn0004055	378.727	-0.337417	0.0342777	uzip
FBgn0261505	226.722	-0.336975	0.0373079	CR42653
FBgn0267330	313.145	-0.336549	0.049133	KdelR
FBgn0052687	587.959	-0.335744	0.048378	CG32687
FBgn0031220	593.84	-0.33495	0.0127643	CG4822
FBgn0250848	642.692	-0.334747	0.0166241	26-29-p
FBgn0010611	298.75	-0.333664	0.045681	Hmgs
FBgn0047038	245.48	-0.331099	0.0400961	ND-13B
FBgn0035770	2164.06	-0.330943	0.0460767	pst
FBgn0011745	258.354	-0.329725	0.0471245	Arp1
FBgn0035601	829.255	-0.329576	0.0225961	Uev1A
FBgn0004868	1013.7	-0.32588	0.0014059	Gdi
FBgn0030343	211.832	-0.323132	0.0453292	ATP7
FBgn0037873	531.468	-0.322351	0.0103091	SdhC
FBgn0028371	711.48	-0.322296	0.0300858	jbug
FBgn0015766	4764.56	-0.322275	0.00162124	Msr-110
FBgn0037955	267.328	-0.322002	0.0445231	Kyat
FBgn0263200	472.794	-0.321859	0.0400337	Galt
FBgn0083956	530.646	-0.321663	0.0286528	CG34120
FBgn0039620	421.567	-0.321193	0.0271573	wat
FBgn0028940	307.241	-0.321125	0.0412297	Cyp28a5
FBgn0020235	1173.15	-0.320927	0.00520983	ATPsyngamma
FBgn0038984	2617.51	-0.320154	0.00609033	AdipoR
FBgn0031980	3295.59	-0.319579	0.0373104	RpL36A
FBgn0015575	1485.09	-0.318471	0.0166924	alpha-Est7
FBgn0285949	3676.3	-0.315818	0.00647423	RpL31
FBgn0261436	260.745	-0.314115	0.0392967	DhpD
FBgn0000084	1237.92	-0.313362	0.0282119	AnxB10
FBgn0035600	1412.71	-0.312944	0.00428396	Cyt-c1
FBgn0062442	373.002	-0.309492	0.0243549	Cisd2
FBgn0036927	745.924	-0.308838	0.0470052	Gabat
FBgn0052521	1827.67	-0.308294	0.00356424	Mnr
FBgn0001297	590.824	-0.307099	0.016347	kay
FBgn0032783	497.348	-0.305468	0.0419936	CG10237
FBgn0285948	6180.86	-0.303911	0.0106921	RpL27A
FBgn0030718	780.71	-0.30308	0.0166426	ND-20
FBgn0035499	759.78	-0.302711	0.0156271	Chd64
FBgn0032297	1100.44	-0.301037	0.0276855	CG17124
FBgn0038211	285.505	-0.299637	0.0419166	CG9649
FBgn0010217	7164.84	-0.29958	0.0150355	ATPsynbeta
FBgn0011217	1391.91	-0.29894	0.020347	eff
FBgn0035917	966.112	-0.295631	0.0193569	Zasp66
FBgn0029975	525.716	-0.288663	0.0168829	spidey
FBgn0004646	497.196	-0.285771	0.0353836	ogre
FBgn0260960	747.428	-0.284284	0.0362184	Baldspot
FBgn0037874	4851.41	-0.281164	0.00910141	Tctp
FBgn0039703	680.304	-0.277558	0.0431996	CG7829
FBgn0034753	1078.64	-0.275792	0.0235653	CG2852
FBgn0004867	5558.16	-0.27509	0.0149347	RpS2
FBgn0261565	864.018	-0.275048	0.0298861	Lmpt
FBgn0004687	450.924	-0.272687	0.037212	Mlc-c
FBgn0283471	879.679	-0.268082	0.0484515	wupA
FBgn0015756	4334.72	-0.264099	0.016949	RpL9
FBgn0015924	557.857	-0.254392	0.0432779	crq
FBgn0038271	2084.07	-0.252989	0.0116796	UQCR-C1
FBgn0011280	2220.71	-0.251084	0.0124136	Obp19d
FBgn0015245	1514.92	-0.245071	0.0488703	Hsp60A
FBgn0036111	671.971	-0.244582	0.0467246	Aps
FBgn0004363	2707.84	-0.232226	0.0258936	porin
FBgn0000100	6369.97	-0.232082	0.0438893	RpLP0
FBgn0039909	1098.42	-0.228856	0.0331258	ND-49
FBgn0022959	1519.83	0.218244	0.0428012	yps
FBgn0004907	5414.71	0.230921	0.0148165	14-3-3zeta
FBgn0045823	1588.59	0.241932	0.0148227	vsg
FBgn0011747	1250.65	0.245252	0.0202249	Ank
FBgn0033504	669.127	0.250094	0.0442214	CAP
FBgn0015509	536.481	0.250965	0.0406896	Cul1
FBgn0250791	1044.11	0.273685	0.00844971	alphaSnap
FBgn0000259	373.316	0.27561	0.049579	CkIIbeta
FBgn0030520	749.366	0.278984	0.0197132	Pdcd4
FBgn0031374	689.443	0.279322	0.0256048	Wdr62
FBgn0052009	387.969	0.282719	0.0424046	CR32009
FBgn0259221	499.033	0.284819	0.0222336	ATP8A
FBgn0003884	3760.71	0.28494	0.00065485	alphaTub84B
FBgn0035696	325.96	0.285744	0.0410804	Best2
FBgn0005536	535.48	0.286169	0.043722	Mbs
FBgn0260945	407.687	0.28689	0.048378	Atg1
FBgn0034958	338.413	0.287013	0.0473267	CG3907
FBgn0005671	1812.97	0.289925	0.0134536	Vha55
FBgn0062978	613.958	0.292182	0.040838	CG31808
FBgn0287873	554.335	0.293486	0.0382073	zip
FBgn0262518	272.159	0.293605	0.0467717	Rab8
FBgn0038145	1596.18	0.294125	0.0116562	Droj2
FBgn0036134	258.539	0.296063	0.048105	FoxK
FBgn0004449	741.858	0.296499	0.0228197	Ten-m
FBgn0000117	1191.16	0.299491	0.00567216	arm
FBgn0005649	364.132	0.299878	0.0292942	Rox8
FBgn0015791	497.959	0.301628	0.0460767	Rab14
FBgn0003261	2107.94	0.301828	0.00246486	Rm62
FBgn0031187	830.987	0.303045	0.0264282	Usp2
FBgn0250823	832.736	0.30362	0.0352259	gish
FBgn0035232	495.929	0.304667	0.0120709	CG12099
FBgn0035400	455.43	0.305761	0.0381674	CG11537
FBgn0026869	450.894	0.30595	0.0357581	Tdg
FBgn0263346	713.133	0.306051	0.0310406	smash
FBgn0051116	447.257	0.30733	0.0396287	ClC-a
FBgn0035142	760.955	0.307726	0.0261594	Hipk
FBgn0052010	702.876	0.308757	0.0200293	CR32010
FBgn0260934	1335.51	0.309907	0.0056621	par-1
FBgn0085437	285.763	0.312932	0.0487582	CG34408
FBgn0285910	706.454	0.313256	0.019578	VhaAC39-1
FBgn0087013	1914.06	0.313759	0.0268453	Karybeta3
FBgn0261532	274.543	0.315382	0.0375406	cdm
FBgn0000489	287.084	0.317391	0.036926	Pka-C3
FBgn0022987	319.551	0.31894	0.0272239	qkr54B
FBgn0267350	779.24	0.321668	0.0219425	Pi4KIIIalpha
FBgn0039936	676.937	0.321831	0.0184674	Gyf
FBgn0026479	252.172	0.323488	0.0441841	Drp1
FBgn0004227	379.772	0.324212	0.0233649	nonA
FBgn0266521	545.445	0.324563	0.0262946	stai
FBgn0001215	664.729	0.326544	0.0155052	Hrb98DE
FBgn0264855	522.917	0.32848	0.0108753	AP-2alpha
FBgn0031170	223.822	0.328562	0.0499975	Abca3
FBgn0024921	474.625	0.331028	0.0142048	Tnpo
FBgn0004401	565.973	0.331315	0.0205926	Pep
FBgn0035333	553.598	0.332114	0.0165137	CG1317
FBgn0002044	292.743	0.332575	0.0352957	swm
FBgn0261985	401.796	0.332686	0.0404269	Ptpmeg
FBgn0031081	289.853	0.333056	0.0185239	Nep3
FBgn0020309	685.415	0.333103	0.00817397	crol
FBgn0020762	373.137	0.333442	0.0166924	Atet
FBgn0011640	246.745	0.334348	0.0357729	lark
FBgn0034184	350.125	0.336244	0.00981159	CG9646
FBgn0032208	960.808	0.336628	0.0384536	Ufd4
FBgn0036746	257.04	0.336828	0.0425686	Crtc
FBgn0010114	1362.18	0.337674	0.00640676	hig
FBgn0267791	360.511	0.339282	0.0131182	HnRNP-K
FBgn0003557	346.489	0.340305	0.0473803	Su(dx)
FBgn0038195	371.586	0.343203	0.0247835	CG3061
FBgn0042693	529.135	0.346025	0.0104992	wrd
FBgn0005632	742.888	0.346369	0.0356058	faf
FBgn0025571	202.221	0.346773	0.0493916	SF1
FBgn0029504	424.555	0.346803	0.0303043	CHES-1-like
FBgn0003345	273.971	0.347482	0.0285918	sd
FBgn0261873	1056.2	0.347518	0.0103383	sdt
FBgn0028833	476.562	0.348198	0.0209291	Cmpk
FBgn0011581	663.12	0.348304	0.0284272	Ms
FBgn0261854	430.798	0.34832	0.0180148	aPKC
FBgn0034180	304.844	0.348408	0.0144845	Ehbp1
FBgn0033915	358.701	0.348518	0.0087764	CG8485
FBgn0261802	445.315	0.34919	0.0121964	CG42748
FBgn0030268	236.839	0.350347	0.0431634	Klp10A
FBgn0052011	958.042	0.35062	0.00232666	CR32011
FBgn0259173	207.281	0.351008	0.0271606	corn
FBgn0003885	383.971	0.351395	0.0116801	alphaTub84D
FBgn0265523	656.596	0.35204	0.0415918	Smr
FBgn0040752	374.262	0.353026	0.0423112	Prosap
FBgn0051716	506.774	0.353632	0.0204337	Cnot4
FBgn0027654	852.511	0.354008	0.00542527	jdp
FBgn0039911	488.842	0.354154	0.0230066	CG1909
FBgn0035495	1921.66	0.354741	0.0181733	CG14989
FBgn0260795	875.078	0.355087	0.00242049	NaPi-III
FBgn0264959	278.109	0.356242	0.0240483	Src42A
FBgn0010488	1265.51	0.357203	0.0143734	NAT1
FBgn0053094	780.424	0.358055	0.0264282	Synd
FBgn0260970	473.314	0.358133	0.0247689	Ubr3
FBgn0052581	417.724	0.359422	0.0205334	sordd2
FBgn0278608	367.806	0.359607	0.00577611	Dsp1
FBgn0262114	436.033	0.359919	0.0193397	RanBPM
FBgn0044323	505.701	0.359936	0.00474049	Cka
FBgn0040777	1075.09	0.361748	0.00196666	CG14767
FBgn0029979	481.828	0.361894	0.0131182	mahe
FBgn0046247	181.834	0.362618	0.0359489	CG5938
FBgn0262869	264.891	0.362699	0.0352957	Gfrl
FBgn0004373	474.285	0.36304	0.00377082	fwd
FBgn0265140	163.711	0.363137	0.0493916	Meltrin
FBgn0267390	522.489	0.363761	0.0147885	dop
FBgn0025740	433.518	0.364632	0.00790905	PlexB
FBgn0022985	226.292	0.365057	0.0209058	qkr58E-2
FBgn0028399	1050.94	0.365701	0.0106177	Serinc
FBgn0001247	270.359	0.366007	0.0170024	Ide
FBgn0004889	387.828	0.366342	0.00373036	tws
FBgn0031883	582.153	0.366348	0.0367718	Caper
FBgn0032221	306.548	0.366664	0.0203231	Schip1
FBgn0003744	232.119	0.366937	0.0346729	trc
FBgn0034802	1408.41	0.367079	0.00116934	CNBP
FBgn0033460	251.244	0.367372	0.0263991	Sec24AB
FBgn0004387	255.608	0.367417	0.0133243	Klp98A
FBgn0034598	225.864	0.368497	0.0435553	CG4266
FBgn0283477	318.336	0.368909	0.0180153	SF2
FBgn0031752	288.571	0.369007	0.0230265	CG9044
FBgn0031304	250.795	0.370133	0.0301864	TBC1D23
FBgn0033188	768.073	0.370203	0.0012802	Drat
FBgn0027111	1248.34	0.370371	0.0138588	miple1
FBgn0264560	303.986	0.370567	0.0409014	garz
FBgn0036844	236.393	0.371568	0.0472957	Mkp3
FBgn0261617	580.043	0.371671	0.0126415	nej
FBgn0024728	273.201	0.371691	0.0135568	Slip1
FBgn0014870	307.309	0.372094	0.0249186	Psi
FBgn0038065	411.652	0.372433	0.0113751	Snx3
FBgn0020767	547.814	0.37284	0.00756834	Spred
FBgn0003277	294.865	0.373167	0.0318604	Polr2A
FBgn0051064	236.304	0.374141	0.0169201	CG31064
FBgn0050372	224.797	0.374165	0.0343519	Asap
FBgn0031424	600.445	0.374586	0.0105337	VGlut
FBgn0025836	333.671	0.374938	0.0222349	RhoGAP1A
FBgn0015477	196.594	0.3753	0.0367552	Rme-8
FBgn0260657	495.956	0.375927	0.0480555	CG42540
FBgn0023528	223.172	0.376844	0.0214763	CG2924
FBgn0015772	343.393	0.376888	0.0130831	Nak
FBgn0263144	297.599	0.377984	0.0267297	bin3
FBgn0000581	371.257	0.378062	0.0108286	E(Pc)
FBgn0035989	250.564	0.378761	0.0246735	Atat
FBgn0051151	287.196	0.379145	0.0181949	wge
FBgn0030670	1909.5	0.380083	0.0087764	Pis
FBgn0261722	717.97	0.381665	0.00142131	fwe
FBgn0037705	637.572	0.381725	0.0174567	mura
FBgn0266347	271.528	0.382692	0.031336	nAChRalpha4
FBgn0052676	268.078	0.382796	0.0267721	stx
FBgn0042135	954.001	0.383078	0.000525916	Gdap2
FBgn0262614	846.39	0.383905	0.0405417	pyd
FBgn0003175	301.795	0.383964	0.0286995	px
FBgn0284249	162.153	0.38478	0.0394272	Adf1
FBgn0031216	249.135	0.384903	0.013449	Zir
FBgn0011826	543.214	0.385446	0.00255687	Pp2B-14D
FBgn0026575	277.825	0.385504	0.0150013	hang
FBgn0004903	148.311	0.386108	0.0436735	Rb97D
FBgn0020412	258.893	0.386391	0.0150261	JIL-1
FBgn0020251	241.48	0.386582	0.00883557	sfl
FBgn0039187	322.571	0.386784	0.0122993	CG6454
FBgn0033166	214.28	0.387047	0.0143045	Eaf
FBgn0000568	936.328	0.388164	0.00072097	Eip75B
FBgn0013799	185.077	0.388349	0.0264001	Deaf1
FBgn0033052	415.729	0.388951	0.00846406	SCAP
FBgn0030648	202.582	0.391395	0.0218288	CG6340
FBgn0265778	229.528	0.391577	0.0398408	PDZ-GEF
FBgn0260941	347.042	0.39178	0.00771297	app
FBgn0022382	548.947	0.392953	0.0119865	Pka-R2
FBgn0051687	473.539	0.393196	0.0299553	CG31687
FBgn0040230	257.043	0.393218	0.0130585	dbo
FBgn0026083	403.747	0.393257	0.00489675	tyf
FBgn0004698	214.354	0.393375	0.0485271	Xpc
FBgn0039056	140.934	0.393564	0.0424564	CenB1A
FBgn0035521	299.101	0.396028	0.0431634	VhaM9.7-a
FBgn0026189	250.589	0.396947	0.0141527	promL
FBgn0263355	324.566	0.397115	0.019768	CG31688
FBgn0037138	1089.54	0.397331	0.000659111	P5CDh1
FBgn0034720	386.277	0.397597	0.0159569	Liprin-gamma
FBgn0045038	246.214	0.397675	0.0297304	Proc
FBgn0266377	181.435	0.398018	0.0256048	Pde8
FBgn0030674	582.455	0.398129	0.028295	HUWE1
FBgn0039907	358.527	0.399245	0.0034178	lgs
FBgn0004611	555.686	0.399619	0.00362573	Plc21C
FBgn0001202	269.954	0.400132	0.0107066	hook
FBgn0033609	198.088	0.400868	0.0384854	Fbl6
FBgn0029893	308.327	0.401242	0.0214699	CG14442
FBgn0033463	326.482	0.401632	0.0119749	CG1513
FBgn0037467	131.395	0.402421	0.0489385	Ufl1
FBgn0000557	3538.42	0.403114	0.000506044	eEF1alpha2
FBgn0002921	8173.48	0.403157	4.32399e-06	Atpalpha
FBgn0016978	159.641	0.403214	0.0222504	snRNP-U1-70K
FBgn0041210	390.063	0.403682	0.0100709	HDAC4
FBgn0034051	679.104	0.404629	0.00162086	Mlf
FBgn0262103	220.279	0.404679	0.0245162	Sik3
FBgn0264089	364.275	0.405711	0.0031718	sli
FBgn0020304	449.418	0.40608	0.0021651	drongo
FBgn0263993	276.061	0.406531	0.0408027	CG43736
FBgn0037120	176.673	0.406858	0.0169683	CG11247
FBgn0029711	175.536	0.40714	0.0157814	Usf
FBgn0053208	531.046	0.408173	0.0113211	Mical
FBgn0035205	242.693	0.408647	0.0395466	Ctr9
FBgn0037336	468.192	0.409438	0.00171304	CG2519
FBgn0035526	246.647	0.40957	0.0209786	CG1316
FBgn0030974	215.362	0.410152	0.037554	Flacc
FBgn0037130	202.001	0.410407	0.0292987	Syn1
FBgn0025777	474.594	0.411028	0.00535658	homer
FBgn0027603	222.171	0.41112	0.0175688	Ulp1
FBgn0036814	163.73	0.411796	0.0382707	CG14073
FBgn0287724	352.659	0.412154	0.0457956	Ca-beta
FBgn0003475	515.814	0.412654	0.00225742	spir
FBgn0000228	159.158	0.412834	0.0223638	Bsg25D
FBgn0031016	158.213	0.413769	0.0252448	kek5
FBgn0030581	288.133	0.413788	0.00221045	CG14408
FBgn0032797	2491.51	0.414063	0.00337292	Hasp
FBgn0030109	233.631	0.414162	0.0247689	CG12121
FBgn0037093	173.596	0.414313	0.040177	Cdk12
FBgn0260936	241.823	0.414413	0.0403502	scny
FBgn0262519	353.784	0.414591	0.0130264	Mi-2
FBgn0266000	231.943	0.414713	0.0159801	CG44774
FBgn0043458	200.783	0.415497	0.0222596	CG12084
FBgn0036239	247.506	0.415976	0.003707	Pop2
FBgn0036043	628.756	0.416299	0.00261787	Ae2
FBgn0003396	221.483	0.417249	0.0264282	shn
FBgn0038890	222.836	0.41812	0.0208625	sp3
FBgn0028703	609.435	0.418359	0.000199482	Nhe3
FBgn0026160	884.417	0.419072	0.00824736	tna
FBgn0004656	912.086	0.420252	0.00869353	fs(1)h
FBgn0003429	1021.09	0.421182	0.0334039	slo
FBgn0011656	323.792	0.422038	0.0024894	Mef2
FBgn0086686	526.148	0.42248	0.0011422	l(3)L1231
FBgn0003165	815.772	0.422791	0.0036738	pum
FBgn0036272	135.186	0.424221	0.0378697	Sms
FBgn0041111	247.464	0.425648	0.0229589	lilli
FBgn0024320	467.746	0.425798	0.00405313	Npc1a
FBgn0030366	534.647	0.426554	0.00188115	Usp7
FBgn0028341	444.431	0.426675	0.00282245	Ptpmeg2
FBgn0003048	150.023	0.427271	0.0305693	pcx
FBgn0267001	1044.82	0.427654	0.00968152	Ten-a
FBgn0037949	331.801	0.427707	0.0148877	prd1
FBgn0261787	145.41	0.428023	0.0249345	brun
FBgn0259111	525.932	0.428976	0.00136242	Ndae1
FBgn0010051	379.407	0.429279	0.00106889	Itpr
FBgn0034158	184.248	0.429503	0.0164659	CG5522
FBgn0051992	1143.56	0.42987	0.000413478	gw
FBgn0032120	144.894	0.43021	0.0483612	CG33298
FBgn0039350	126.159	0.430407	0.0359489	jigr1
FBgn0000273	972.796	0.430536	0.000254251	Pka-C1
FBgn0033698	117.542	0.430737	0.047621	CG8858
FBgn0031627	353.463	0.431017	0.00610844	fipi
FBgn0039561	261.226	0.431107	0.00632422	mfrn
FBgn0016672	985.437	0.431399	0.000467651	Ipp
FBgn0036391	138.077	0.431892	0.0209291	CG17364
FBgn0052685	308.215	0.432045	0.00363377	ZAP3
FBgn0019662	240.957	0.432421	0.00573038	qm
FBgn0067864	234.997	0.432706	0.00996844	Patj
FBgn0024913	274.401	0.433882	0.00678677	Actbeta
FBgn0024248	149.768	0.434656	0.0189604	chico
FBgn0262740	275.119	0.435103	0.00629658	Evi5
FBgn0032943	192.635	0.435561	0.0204139	Tsp39D
FBgn0044324	168.749	0.436073	0.00956655	Chro
FBgn0020269	147.301	0.436381	0.0452923	mspo
FBgn0025743	156.755	0.436958	0.0192571	mbt
FBgn0038108	317.552	0.43714	0.00470552	CG7518
FBgn0261647	138.347	0.437304	0.0264574	Axud1
FBgn0266418	153.086	0.437946	0.0452961	wake
FBgn0028500	279.409	0.438163	0.0106326	Rich
FBgn0266696	1116.46	0.438676	0.000113547	Svil
FBgn0083228	153.267	0.438927	0.0482303	Frq2
FBgn0037541	529.72	0.439611	0.0030913	CG2747
FBgn0033236	163.646	0.440012	0.0203096	CG14764
FBgn0039831	348.41	0.440994	0.00226974	CG12054
FBgn0033716	102.219	0.441589	0.034382	Den1
FBgn0038244	219.241	0.441737	0.026442	CG7987
FBgn0024963	629.101	0.442239	0.0415918	GluClalpha
FBgn0003423	1189.85	0.442394	0.000186484	slgA
FBgn0263929	336.266	0.442461	0.00288368	jvl
FBgn0265726	141.324	0.443121	0.0339189	Nna1
FBgn0051352	537.912	0.443772	0.00312224	Unc-115a
FBgn0051619	444.121	0.444017	0.00250133	nolo
FBgn0023215	348.794	0.444965	0.00109682	Mnt
FBgn0001139	342.983	0.445097	0.000641421	gro
FBgn0038725	220.619	0.445358	0.0137892	CG6184
FBgn0030778	210.734	0.446198	0.0258633	CG4678
FBgn0053181	329.033	0.446872	0.0020464	CG33181
FBgn0016641	213.428	0.447053	0.0385122	PTP-ER
FBgn0004924	357.945	0.447449	0.00245111	Top1
FBgn0034071	359.558	0.448042	0.00749044	CG8405
FBgn0042177	322.075	0.449698	0.0315873	Arts
FBgn0000414	421.295	0.450038	0.0105805	Dab
FBgn0032652	795.069	0.45115	0.00733094	CG6870
FBgn0267033	1134	0.451299	0.0285973	mamo
FBgn0053558	348.531	0.451565	0.00211407	mim
FBgn0052600	154.964	0.451673	0.0230636	dpr8
FBgn0000043	108.165	0.452467	0.0188697	Act42A
FBgn0036305	132.871	0.452751	0.0339189	CG10984
FBgn0030089	311.544	0.453595	0.00109084	AP-1gamma
FBgn0000024	853.372	0.453905	0.000316149	Ace
FBgn0026056	177.971	0.45398	0.0145542	Rlip
FBgn0000283	225.423	0.454258	0.00804055	Cp190
FBgn0011785	175.631	0.454309	0.018702	BRWD3
FBgn0000121	44267.8	0.455456	0.000364851	Arr2
FBgn0023526	246.784	0.456225	0.00677428	CG2865
FBgn0035879	270.256	0.456245	0.00444547	GAPcenA
FBgn0010762	146.822	0.456327	0.0198946	simj
FBgn0031390	175.306	0.456714	0.0345797	tho2
FBgn0002643	321.912	0.456793	0.00238539	mam
FBgn0016977	1124.69	0.456976	0.0101036	spen
FBgn0029992	118.605	0.457469	0.0486203	Upf2
FBgn0262527	347.56	0.459023	0.00215904	nsl1
FBgn0030809	579.343	0.459451	0.00437726	Ubr1
FBgn0261938	121.197	0.459906	0.0287444	PolrMT
FBgn0011206	896.042	0.460241	0.0208405	bol
FBgn0039141	89.2547	0.460407	0.0485019	spas
FBgn0035488	102.315	0.461202	0.0232797	CG11593
FBgn0035793	262.918	0.46155	0.00156495	CG7546
FBgn0011481	444.358	0.461729	0.000160929	Ssdp
FBgn0052296	108.024	0.461817	0.0331083	Mrtf
FBgn0260794	606.142	0.462123	0.00134367	ctrip
FBgn0052758	318.106	0.462475	0.00485021	Snx27
FBgn0033872	1657.99	0.462531	0.00157129	CG6329
FBgn0053116	118.894	0.463699	0.0188795	CG33116
FBgn0037466	140.141	0.463817	0.0496195	CG1965
FBgn0004910	278.762	0.46389	0.00282081	Eip63F-1
FBgn0030960	195.682	0.463972	0.00647311	Atg101
FBgn0031118	316.357	0.464474	0.000912375	RhoGAP19D
FBgn0034269	100.792	0.464614	0.0489766	Hyccin
[truncated: 1,056 more rows]

## Sheet: HttQ120 | dYod1
geneId	baseMean	log2FoldChange	padj	SYMBOL
FBgn0037410	51.3033	-6.35402	3.81132e-12	Osi2
FBgn0051219	27.1501	-5.89198	3.63696e-07	CG31219
FBgn0085417	45.5144	-5.56115	1.78337e-17	natalisin
FBgn0037870	6.92051	-5.18498	0.000368072	CG18577
FBgn0267302	3.8656	-4.58691	0.00371377	asRNA:CR45738
FBgn0267936	2.41625	-4.55151	0.0072634	lncRNA:CR46216
FBgn0004034	10.9318	-4.528	0.000294094	y
FBgn0013279	3255.48	-4.48301	0.000151259	Hsp70Bc
FBgn0013277	765.255	-4.36841	0.000247379	Hsp70Ba
FBgn0013278	2343.25	-4.33998	0.000285788	Hsp70Bb
FBgn0267472	3.81929	-4.15398	0.0138403	asRNA:CR45822
FBgn0001226	231.765	-3.93452	0.000212768	Hsp27
FBgn0263493	105.211	-3.8875	0.00207772	CR43482
FBgn0038676	5.20662	-3.69884	0.00618643	CG6026
FBgn0266382	6.4945	-3.49502	0.00220789	asRNA:CR45024
FBgn0001230	780.192	-3.47781	6.82339e-05	Hsp68
FBgn0020258	3.59509	-3.3777	0.0237154	ppk
FBgn0036320	4.1628	-3.36882	0.0182529	CG10943
FBgn0044048	43.4508	-3.26728	7.75487e-16	Ilp5
FBgn0031690	7.7631	-3.11922	0.00235496	CG7742
FBgn0266653	5.60256	-3.09082	0.0129225	asRNA:CR45160
FBgn0042201	848.673	-2.94498	1.52697e-102	Nplp3
FBgn0053527	28.954	-2.88679	7.08001e-12	SIFa
FBgn0038343	39.1617	-2.87621	1.1449e-12	Trissin
FBgn0051036	49.6811	-2.79057	3.99152e-15	CG31036
FBgn0264904	122.347	-2.65823	3.05633e-24	asRNA:CR44095
FBgn0032336	172.213	-2.63096	7.68337e-30	AstC
FBgn0265084	16.9946	-2.61018	0.000120298	CG44195
FBgn0036713	131.855	-2.59489	2.47065e-32	Mip
FBgn0003996	542.115	-2.59116	8.33907e-08	w
FBgn0035187	62.5253	-2.58387	1.62882e-17	Trh
FBgn0036937	6.02314	-2.5416	0.016518	Ir76b
FBgn0030218	130.838	-2.54159	6.14078e-19	CG1628
FBgn0027562	196.791	-2.53271	7.21679e-30	CG10345
FBgn0261714	838.147	-2.53199	1.05994e-41	Cpn
FBgn0033936	307.209	-2.52097	4.7666e-42	Achl
FBgn0038447	10.8866	-2.50438	0.000336036	CG14892
FBgn0050446	24.1003	-2.49737	5.83491e-08	Tdc2
FBgn0039479	14.6859	-2.48801	1.41547e-05	CG14257
FBgn0024997	87.1256	-2.47033	1.22284e-21	CG2681
FBgn0259918	259.641	-2.43161	5.39334e-11	inaF-B
FBgn0001225	640.049	-2.41584	0.0308577	Hsp26
FBgn0038047	24.0118	-2.404	8.78247e-06	CG5245
FBgn0053548	458.009	-2.38639	1.44117e-50	SmydA-8
FBgn0037171	7.22347	-2.33453	0.0128315	CG14459
FBgn0267659	25.6158	-2.31244	6.31961e-10	lncRNA:CR45997
FBgn0086367	1101.7	-2.29136	7.29331e-67	t
FBgn0032187	8.74152	-2.2771	0.0011107	CG4839
FBgn0286782	6.64312	-2.27427	0.016518	flz
FBgn0038912	533.808	-2.26746	5.30789e-42	CG6656
FBgn0031925	161.775	-2.26199	6.3845e-22	Cyp4d21
FBgn0031999	72.6171	-2.2503	8.47472e-18	CG8419
FBgn0266413	7.26865	-2.24316	0.0189763	asRNA:CR45053
FBgn0038589	4.60256	-2.23904	0.0387298	CG18598
FBgn0085237	4.1408	-2.22574	0.0336408	CG34208
FBgn0034972	7.02289	-2.22159	0.0238849	CG10339
FBgn0030615	32.7342	-2.22105	7.00386e-09	Cyp4s3
FBgn0266736	7.11004	-2.20728	0.0147571	asRNA:CR45209
FBgn0028938	6.48274	-2.20361	0.0194711	Vajk1
FBgn0035969	23.9222	-2.18484	2.20683e-05	CG4476
FBgn0267435	4288.51	-2.16523	7.52974e-44	chp
FBgn0039481	15.0442	-2.13145	0.000210895	Cpr97Eb
FBgn0086708	651.073	-2.09436	8.70534e-47	stv
FBgn0085350	10.5066	-2.09213	0.00603747	inaF-C
FBgn0259985	776.972	-2.08806	1.66584e-77	Mppe
FBgn0033502	27.5448	-2.08651	4.91798e-07	CG12910
FBgn0259713	12.5955	-2.06895	0.000464641	CG42367
FBgn0002940	95112.3	-2.04329	1.06003e-76	ninaE
FBgn0086673	8.57585	-2.03274	0.0177259	CG13272
FBgn0267588	26.0041	-2.01076	0.000123959	asRNA:CR45926
FBgn0001263	2006.1	-1.99857	1.13567e-25	inaD
FBgn0035591	95.9601	-1.9961	7.21837e-17	CG4611
FBgn0030104	6.98056	-1.99381	0.0111065	CG15368
FBgn0287610	8.7066	-1.98683	0.0120401	asRNA:CR46479
FBgn0002936	17.3674	-1.96438	0.000520406	ninaA
FBgn0002938	10535.9	-1.94841	5.32715e-32	ninaC
FBgn0085431	14.9473	-1.93845	0.000672063	Sol1
FBgn0035873	30.1593	-1.8998	5.16922e-07	CG13670
FBgn0035921	17.694	-1.89714	0.000413039	CG13305
FBgn0005614	7255.8	-1.89615	4.34628e-20	trpl
FBgn0043005	23.3846	-1.89026	1.10849e-05	prt
FBgn0263106	959.104	-1.88713	7.02281e-06	DnaJ-1
FBgn0033367	122.604	-1.85552	0.000154344	PPO2
FBgn0000206	660.875	-1.84889	8.67869e-19	boss
FBgn0040900	8.15153	-1.84444	0.0178284	CG17777
FBgn0011676	80.3936	-1.84322	6.92629e-14	Nos
FBgn0051119	53.5951	-1.8385	2.01333e-09	HDAC11
FBgn0039040	147.717	-1.83563	3.35816e-19	CG13833
FBgn0050263	30.6553	-1.83324	2.56703e-05	stum
FBgn0003861	10080.2	-1.83093	2.82054e-24	trp
FBgn0032895	26.9771	-1.82673	8.76187e-06	twit
FBgn0015591	100.376	-1.8199	2.83845e-18	AstA
FBgn0039232	73.4756	-1.81837	3.12257e-11	sosie
FBgn0039459	24.6813	-1.79881	3.56178e-05	IntS12
FBgn0040524	18.4578	-1.7949	3.16831e-05	CG11052
FBgn0039298	127.627	-1.79165	1.51369e-17	to
FBgn0035880	1701.92	-1.79127	5.9263e-21	Culd
FBgn0028494	15.1316	-1.78918	0.00574094	CG6424
FBgn0263077	1717.76	-1.77195	2.29384e-45	M7BP
FBgn0005619	227.81	-1.74719	7.17272e-21	Hdc
FBgn0012344	303.283	-1.74203	1.78848e-29	Dh44
FBgn0086348	89.3734	-1.73882	6.92629e-14	se
FBgn0087005	1806.61	-1.73024	1.58326e-49	rtp
FBgn0264820	9.18177	-1.72907	0.0194096	CR44028
FBgn0053965	7.65016	-1.70723	0.0311209	CG33965
FBgn0031414	983.017	-1.70282	2.1449e-25	eys
FBgn0031765	16.0963	-1.69296	0.0020025	CG9109
FBgn0024943	919.289	-1.68647	1.21638e-22	PIP82
FBgn0031775	13.8736	-1.67826	0.0104997	CG9150
FBgn0000121	44267.8	-1.668	6.86768e-48	Arr2
FBgn0052191	216.082	-1.65752	6.61011e-24	CG32191
FBgn0038439	9.01407	-1.65648	0.0326875	Cad89D
FBgn0034956	8.0867	-1.64632	0.0350134	CG4324
FBgn0264087	1223.93	-1.6413	4.70261e-29	Slob
FBgn0004784	2458.77	-1.62363	5.3349e-43	inaC
FBgn0264002	8.67445	-1.60178	0.0355519	MsR2
FBgn0036875	91.3041	-1.60151	6.2949e-12	CG9449
FBgn0031542	13.0016	-1.57568	0.0109327	CG15414
FBgn0029838	17.9822	-1.5754	0.00255738	CG4666
FBgn0037167	103.306	-1.5744	0.00139245	CG11425
FBgn0036264	15.1979	-1.55729	0.00158593	CG11529
FBgn0035023	462.261	-1.55493	2.40584e-20	ITP
FBgn0259210	398.555	-1.55274	3.68259e-29	prom
FBgn0040299	65.1628	-1.54637	6.53384e-09	Myo28B1
FBgn0052512	62.9534	-1.529	2.02892e-08	CG32512
FBgn0036259	22.3625	-1.52734	0.000649083	CG9760
FBgn0001168	265.764	-1.52094	4.67718e-12	h
FBgn0039856	216.593	-1.51206	9.13583e-20	CG1774
FBgn0001233	3993.69	-1.50906	4.26592e-14	Hsp83
FBgn0026593	235.648	-1.50162	3.33504e-18	CG5707
FBgn0038525	20.5305	-1.49412	0.000317707	CG14329
FBgn0028658	48.0297	-1.49165	2.67531e-06	Adat1
FBgn0026144	10.0277	-1.48235	0.0219634	CBP
FBgn0051205	266.984	-1.48208	1.03136e-16	CG31205
FBgn0016123	161.016	-1.47921	7.74358e-17	Alp4
FBgn0001224	284.723	-1.47256	0.0213233	Hsp23
FBgn0039722	120.192	-1.46771	7.48907e-15	Capa
FBgn0043799	12.518	-1.46432	0.010769	CG31381
FBgn0000120	34220.9	-1.46396	1.75874e-22	Arr1
FBgn0266624	10.5326	-1.46045	0.0342506	asRNA:CR45131
FBgn0052281	19.224	-1.45168	0.00153486	CG32281
FBgn0037896	130.89	-1.44478	8.96389e-07	ninaG
FBgn0265759	11.8324	-1.44216	0.0332698	lncRNA:CR44566
FBgn0259231	15.4906	-1.43852	0.01467	CCKLR-17D1
FBgn0036749	9.5991	-1.43748	0.0443686	CG7460
FBgn0053639	63.607	-1.43531	8.2724e-08	CG33639
FBgn0028888	153.464	-1.42764	6.30662e-13	CG4168
FBgn0034136	26.5455	-1.42383	0.000436975	DAT
FBgn0051646	41.0477	-1.42188	1.33622e-05	DIP-theta
FBgn0036752	94.2337	-1.41558	3.74118e-11	Adgf-A
FBgn0004795	177.28	-1.41552	1.95633e-13	retn
FBgn0037976	173.02	-1.39648	4.59702e-15	Tk
FBgn0038095	11.1638	-1.39004	0.0254512	Cyp304a1
FBgn0000715	27.9305	-1.38856	0.000382064	FMRFa
FBgn0003249	2822.09	-1.35625	2.26329e-17	Rh3
FBgn0031805	77.0913	-1.35366	8.67371e-08	Nepl4
FBgn0036815	20.5564	-1.35358	0.00216009	HipHop
FBgn0036839	13.8212	-1.34813	0.023935	SmydA-2
FBgn0035896	594.567	-1.3472	4.66219e-21	CG6983
FBgn0010414	49.4761	-1.34562	1.4942e-06	SerT
FBgn0031649	187.573	-1.34114	1.17742e-13	hoe2
FBgn0033544	1155.37	-1.33952	1.19137e-24	CG7220
FBgn0260866	265.705	-1.33237	6.26607e-15	dnr1
FBgn0050054	173.792	-1.32463	5.46857e-11	CG30054
FBgn0264679	16.7382	-1.31966	0.0132381	asRNA:CR43964
FBgn0001257	109.786	-1.31957	4.44842e-06	ImpL2
FBgn0002924	10.5356	-1.31829	0.040681	ncd
FBgn0267792	73.7887	-1.31702	1.13744e-07	rgr
FBgn0017561	122.723	-1.31654	3.79578e-11	Ork1
FBgn0038295	51.9928	-1.31529	2.5981e-06	Gyc88E
FBgn0003011	36.4015	-1.31209	0.000146576	ort
FBgn0267161	2567.75	-1.3093	0.00530887	asRNA:CR45601
FBgn0259164	14.5211	-1.29036	0.0134164	CG42269
FBgn0035287	180.769	-1.2889	3.99719e-15	CG13937
FBgn0030555	513.847	-1.28607	8.89502e-21	Fbxl4
FBgn0037164	21.8183	-1.27735	0.00255738	CG11438
FBgn0033668	23.7112	-1.27707	0.00297119	exp
FBgn0027084	211.395	-1.274	6.52517e-08	LysRS
FBgn0270926	360.759	-1.27375	1.0268e-07	AsnS
FBgn0037646	107.267	-1.2698	2.72059e-08	CAHbeta
FBgn0038820	260.637	-1.2606	1.2684e-07	CG4000
FBgn0032381	16.7807	-1.25886	0.021978	Mal-B1
FBgn0031942	190.661	-1.25737	3.76612e-10	CG7203
FBgn0036381	519.128	-1.25164	0.0275356	CG8745
FBgn0033067	837.576	-1.2346	5.89941e-22	CG11211
FBgn0004623	3557.7	-1.23387	2.64303e-30	Gbeta76C
FBgn0001098	1580.99	-1.21744	2.92178e-20	Gdh
FBgn0010350	1956.91	-1.20747	4.73492e-25	Cds
FBgn0031627	353.463	-1.20509	1.27897e-18	fipi
FBgn0029962	50.8515	-1.20485	1.00566e-05	CARPA
FBgn0032741	130.81	-1.20349	1.18875e-10	Sidpn
FBgn0030828	197.774	-1.20269	3.34149e-10	CG5162
FBgn0037723	86.8195	-1.19696	2.03398e-05	SpdS
FBgn0262728	1073.74	-1.19234	1.11975e-20	Pal2
FBgn0261871	43.4064	-1.18974	8.19011e-05	dpr2
FBgn0039916	281.911	-1.18698	1.53919e-14	Ekar
FBgn0031302	13.0967	-1.18533	0.0421191	CG14340
FBgn0031461	247.887	-1.1844	1.54969e-06	daw
FBgn0001330	37.9296	-1.1824	0.000442992	kz
FBgn0036836	29.4496	-1.18219	0.00320541	CG11619
FBgn0035245	49.5905	-1.17735	9.86245e-05	GC
FBgn0023489	176.976	-1.17729	8.21579e-12	Pph13
FBgn0031292	29.9639	-1.17151	0.00149092	CG15824
FBgn0037950	64.6917	-1.17043	4.9976e-06	HisCl1
FBgn0038398	82.8712	-1.16524	4.38095e-07	sxe2
FBgn0259896	50.4794	-1.16403	0.00167298	NimC1
FBgn0015268	69.6862	-1.16205	0.0010049	Nap1
FBgn0037721	145.619	-1.15996	1.37386e-10	CG9427
FBgn0020621	882.494	-1.15677	5.58323e-19	Pkn
FBgn0031299	80.9477	-1.15334	3.33538e-07	CG4629
FBgn0267428	48.3779	-1.14998	0.000118969	DIP-lambda
FBgn0052111	14.5042	-1.14924	0.0442441	lncRNA:CR32111
FBgn0029839	81.8113	-1.14848	8.65582e-07	CG4660
FBgn0026438	1176.54	-1.14724	5.67739e-21	Eaat2
FBgn0035593	130.815	-1.14638	2.33963e-09	CG4603
FBgn0040823	56.3493	-1.14564	8.06708e-06	dpr6
FBgn0046696	16.0286	-1.14177	0.0336002	RNaseP:RNA
FBgn0014033	55.697	-1.14102	0.00195334	Sr-CI
FBgn0029167	227.238	-1.13903	8.38203e-07	Hml
FBgn0263934	40.9251	-1.13269	0.000851673	esn
FBgn0039808	167.565	-1.13262	1.96554e-09	CG12071
FBgn0267252	9409.15	-1.13043	1.00762e-37	Ggamma30A
FBgn0029814	722.45	-1.12554	3.68573e-20	CG15765
FBgn0051038	537.651	-1.12496	1.3829e-17	CG31038
FBgn0004179	696.124	-1.12403	2.07759e-27	Csp
FBgn0039612	48.1467	-1.12361	0.000258557	Nepl19
FBgn0038236	311.314	-1.12303	3.44505e-07	Cyp313a1
FBgn0038429	30.7971	-1.12235	0.00168353	CG14882
FBgn0267554	99.4448	-1.12131	7.53266e-05	asRNA:CR45894
FBgn0031306	1433.62	-1.1202	8.36736e-16	CG4577
FBgn0033214	16.6985	-1.11802	0.0148884	CG1941
FBgn0032138	1089.83	-1.11778	5.88255e-16	CG4364
FBgn0003137	550.406	-1.11679	6.54264e-08	Ppn
FBgn0026196	146.72	-1.11644	3.35049e-10	nop5
FBgn0030217	14.8017	-1.11527	0.036153	CG2124
FBgn0003278	41.5164	-1.11311	0.000726528	Polr1B
FBgn0038652	172.412	-1.1078	2.40503e-09	CG7720
FBgn0051072	309.04	-1.10697	6.83153e-15	Lerp
FBgn0033741	92.2898	-1.1045	1.64403e-06	CG8545
FBgn0036046	430.152	-1.10204	1.22174e-09	Ilp2
FBgn0038143	2096.81	-1.09073	6.9558e-18	CG9813
FBgn0013307	492.518	-1.09061	3.87913e-14	Odc1
FBgn0043792	74.1311	-1.08879	7.51049e-06	CG30427
FBgn0033464	80.5377	-1.08842	4.30277e-06	CG1441
FBgn0034286	78.9674	-1.08122	3.62162e-05	dpr13
FBgn0085334	30.1199	-1.07861	0.00548555	CG34305
FBgn0035812	79.008	-1.07821	0.000109735	CG7457
FBgn0004919	772.646	-1.07649	2.96279e-13	gol
FBgn0028582	1438.92	-1.07598	6.30363e-23	lqf
FBgn0036984	183.7	-1.07191	1.92632e-09	CG13248
FBgn0262738	6372.09	-1.07046	4.01455e-28	norpA
FBgn0053094	780.424	-1.07024	3.39157e-14	Synd
FBgn0032840	472.276	-1.06991	5.97937e-15	sNPF
FBgn0030607	184.657	-1.06978	1.40423e-07	dob
FBgn0083970	98.3877	-1.06599	2.87601e-05	CG34134
FBgn0013767	70.013	-1.06145	1.27901e-05	Crz
FBgn0010246	103.647	-1.05984	5.41918e-05	Myo61F
FBgn0053970	265.356	-1.05758	3.57881e-13	osy
FBgn0033368	139.527	-1.05754	2.60932e-07	CG13743
FBgn0003515	32.1951	-1.05288	0.00996528	st
FBgn0051051	25.0208	-1.05132	0.0180876	CG31051
FBgn0050419	45.0488	-1.04906	0.00262051	CG30419
FBgn0026616	273.771	-1.0489	6.32437e-07	alpha-Man-IIb
FBgn0039419	149.299	-1.04663	5.78567e-09	CG12290
FBgn0051191	39.1409	-1.04377	0.00389007	CG31191
FBgn0052204	65.1418	-1.04085	0.000309875	CG32204
FBgn0052187	20.9308	-1.03856	0.016708	CG32187
FBgn0086912	26.8368	-1.03657	0.00788549	mbm
FBgn0261090	100.886	-1.03201	2.66266e-05	Sytbeta
FBgn0004397	449.14	-1.03094	1.14721e-12	Vinc
FBgn0038733	219.552	-1.02866	2.43326e-11	Acsx3
FBgn0014133	691.051	-1.02818	1.80866e-19	bif
FBgn0050418	36.7578	-1.02342	0.0037587	nord
FBgn0038839	456.333	-1.02225	1.84054e-15	Ktl
FBgn0037295	35.8393	-1.02143	0.0105401	dpr16
FBgn0035914	204.873	-1.01571	2.56549e-10	CG6282
FBgn0284253	183.1	-1.01529	0.0202987	LeuRS
FBgn0011828	254.894	-1.01279	2.64874e-11	Pxn
FBgn0032724	60.6059	-1.01192	0.000250559	CG10428
FBgn0036117	29.4392	-1.00974	0.00559161	CG6321
FBgn0030554	52.6577	-1.00651	0.000161007	CG1434
FBgn0032538	37.09	-1.00435	0.00558557	Vajk2
FBgn0033356	185.451	-1.00416	2.49554e-10	CG8229
FBgn0025366	842.641	-0.996098	1.36064e-21	Ip259
FBgn0028374	216.494	-0.995027	4.00694e-08	Hug
FBgn0040074	2288.54	-0.994396	2.2092e-15	retinin
FBgn0003285	28.9568	-0.993327	0.010793	rst
FBgn0013995	695.172	-0.991324	1.62867e-16	Calx
FBgn0004584	17.9154	-0.982567	0.0423827	Rrp1
FBgn0002036	168.897	-0.982122	3.23931e-09	CG10561
FBgn0034187	23.1904	-0.98145	0.0409613	Mov10
FBgn0038092	43.2577	-0.980306	0.00299096	beat-Vb
FBgn0032051	44.8993	-0.979458	0.000967419	CG13097
FBgn0259241	66.1701	-0.976734	0.000190553	CG42339
FBgn0023511	220.913	-0.974726	3.44174e-08	Edem1
FBgn0004167	803.262	-0.973931	2.83551e-11	kst
FBgn0032857	89.0854	-0.973608	7.83713e-06	CG10947
FBgn0287774	52.5131	-0.972753	0.000370746	CG9143
FBgn0036579	276.751	-0.971993	1.19271e-10	Tmx3
FBgn0032050	63.8995	-0.970517	0.000937879	CG13096
FBgn0030482	376.859	-0.970294	0.0320709	CG1673
FBgn0036686	78.197	-0.968543	1.86179e-05	CG7728
FBgn0036935	416.483	-0.967812	3.52918e-08	CG14186
FBgn0041097	130.404	-0.967572	4.97836e-06	robo3
FBgn0032249	181.728	-0.966403	7.92532e-08	TBC1D16
FBgn0034959	253.084	-0.964843	1.5649e-09	Xxylt
FBgn0001341	31.5152	-0.963547	0.00821856	Mybbp1A
FBgn0037908	35.181	-0.961178	0.00842289	dpr5
FBgn0284257	1090.63	-0.960882	6.65088e-14	Ttd14
FBgn0035733	64.5899	-0.958482	8.84501e-05	CG8641
FBgn0035207	479.459	-0.958466	1.5158e-13	Herc4
FBgn0031858	373.408	-0.956354	4.45876e-11	CG17378
FBgn0041630	319.32	-0.956326	1.43073e-07	Hexo1
FBgn0016926	1070.97	-0.955623	3.30253e-07	Pino
FBgn0037028	348.932	-0.954512	1.55662e-10	CG3618
FBgn0033985	36.3531	-0.954094	0.00714472	CG10257
FBgn0034636	55.8972	-0.95367	0.00311518	twz
FBgn0013953	21.2484	-0.951051	0.035314	Esp
FBgn0085382	136.257	-0.94939	2.28536e-07	CG34353
FBgn0011582	88.1323	-0.945625	7.21217e-05	Dop1R1
FBgn0036035	48.2296	-0.944058	0.00136778	CG18178
FBgn0025625	188.584	-0.943702	9.09594e-08	Sik2
FBgn0029147	70.0689	-0.943183	0.00210616	NtR
FBgn0039155	55.4547	-0.943089	0.000351742	Kal1
FBgn0036772	44.5291	-0.943036	0.000615369	CG5290
FBgn0038083	26.6676	-0.942923	0.0366029	Ugt37A3
FBgn0067864	234.997	-0.941815	2.7641e-10	Patj
FBgn0039089	98.3019	-0.940917	2.48956e-05	beat-IV
FBgn0031908	131.945	-0.940911	6.05733e-05	CG5177
FBgn0004168	97.2751	-0.940634	0.000107903	5-HT1A
FBgn0085209	33.1094	-0.940535	0.0143019	CG34180
FBgn0000557	3538.42	-0.940414	6.98344e-19	eEF1alpha2
FBgn0000723	298.513	-0.936829	7.88766e-08	FER
FBgn0052183	78.9508	-0.932624	8.35569e-05	Ccn
FBgn0003062	136.83	-0.92868	4.47848e-07	Fib
FBgn0039696	40.5973	-0.928432	0.0109848	Rnb
FBgn0032161	36.5209	-0.927633	0.00752961	CG4594
FBgn0034418	403.859	-0.927444	1.6638e-12	CG15118
FBgn0015774	222.858	-0.927276	1.77492e-08	NetB
FBgn0039617	79.1606	-0.926879	0.000189669	DIP-gamma
FBgn0261929	34.6668	-0.925472	0.0179364	5-HT2B
FBgn0039816	82.6836	-0.924286	0.00132156	CG11317
FBgn0028645	60.3789	-0.921693	0.000484474	beat-Ib
FBgn0032477	113.021	-0.919723	4.3559e-06	Alg7
FBgn0026059	639.605	-0.917393	1.6638e-12	Mhcl
FBgn0037941	103.692	-0.916232	9.71374e-06	CG12594
FBgn0029930	56.2961	-0.915162	0.00229195	CG12541
FBgn0031851	52.1822	-0.913561	0.00568553	Aatf
FBgn0015622	898.549	-0.912796	5.94399e-05	Cnx99A
FBgn0261547	425.973	-0.909449	6.75697e-08	Exn
FBgn0033932	32.9965	-0.908799	0.00878023	Dh44-R1
FBgn0051363	374.306	-0.907381	2.72391e-11	Jupiter
FBgn0033054	596.535	-0.906566	1.62447e-09	CG14591
FBgn0032783	497.348	-0.902643	9.47729e-13	CG10237
FBgn0037248	68.319	-0.902538	0.000270965	srl
FBgn0052553	24.6077	-0.901417	0.0203137	lncRNA:CR32553
FBgn0015714	93.5147	-0.900238	1.86394e-05	Cyp6a17
FBgn0004047	108099	-0.900039	2.19211e-06	Yp3
FBgn0025391	63.0624	-0.899322	0.000515103	Scgdelta
FBgn0022959	1519.83	-0.897214	1.08123e-22	yps
FBgn0013973	158.904	-0.896103	2.03038e-06	Gycbeta100B
FBgn0287585	352.005	-0.894786	1.9776e-07	Pss
FBgn0030313	27.35	-0.894403	0.0284255	Reepl1
FBgn0037546	66.2335	-0.891594	0.00113407	mAChR-B
FBgn0028473	2459.75	-0.890328	4.11803e-07	Non1
FBgn0010770	35.0711	-0.889275	0.00743619	ppan
FBgn0038084	33.3263	-0.889264	0.0190261	beat-Vc
FBgn0053543	99.6716	-0.88843	1.76405e-05	CG33543
FBgn0029922	73.4286	-0.888341	0.000221089	CG14431
FBgn0015663	53.5047	-0.886974	0.00111107	Ugt36A1
FBgn0032919	187.026	-0.886744	1.91658e-07	CG9253
FBgn0034069	29.5781	-0.886036	0.0327148	CG8401
FBgn0039703	680.304	-0.885581	1.73154e-14	CG7829
FBgn0033132	1230.95	-0.882605	8.27963e-13	Tsp42Ej
FBgn0036301	29.9323	-0.882454	0.0213148	CG4069
FBgn0036764	42.3497	-0.879553	0.0397046	CG5535
FBgn0033876	650.518	-0.876421	4.40225e-16	Syngr
FBgn0250839	277.836	-0.874901	1.01981e-08	CG2016
FBgn0012037	98.6117	-0.874139	6.2617e-05	Ance
FBgn0032681	82.5165	-0.873699	0.000147635	CG10283
FBgn0023179	787.45	-0.871977	5.02773e-13	amon
FBgn0039054	1591.64	-0.870745	1.03136e-16	Cow
FBgn0030067	43.27	-0.86998	0.0123133	Rbm13
FBgn0261285	195.349	-0.867351	2.5479e-06	Ppcs
FBgn0030912	31.6581	-0.866771	0.0220098	CG6023
FBgn0261053	25.9225	-0.866742	0.0435849	Cad86C
FBgn0030271	69.9603	-0.863574	0.00442203	CG15202
FBgn0030367	82.9842	-0.859552	0.000129797	Cyp311a1
FBgn0028496	208.099	-0.857986	6.40692e-06	CG30116
FBgn0259178	148.508	-0.856681	1.74905e-06	5PtaseI
FBgn0000633	154.754	-0.854784	0.000222097	tei
FBgn0039770	178.457	-0.854751	3.06198e-07	CG15537
FBgn0035170	73.2483	-0.853309	0.00120817	dpr20
FBgn0022069	108.279	-0.853188	2.98704e-05	Nnp-1
FBgn0001624	867.39	-0.852865	2.07673e-12	dlg1
FBgn0051144	104.472	-0.851297	0.00950038	asRNA:CR31144
FBgn0028979	29.4923	-0.850327	0.0428265	tio
FBgn0036285	33.1567	-0.850066	0.0250387	toe
FBgn0263973	33.2519	-0.848948	0.025829	jv
FBgn0037819	408.064	-0.848851	0.000330582	Phyhd1
FBgn0263110	223.542	-0.848084	2.43757e-06	CG43367
FBgn0026565	33.8367	-0.846452	0.0219475	Ass
FBgn0266580	164.371	-0.844692	3.35022e-05	Gp210
FBgn0264598	612.554	-0.844582	1.49021e-10	PsGEF
FBgn0051665	578.58	-0.84308	6.24057e-10	wry
FBgn0016081	692.206	-0.843065	1.14862e-09	fry
FBgn0031816	47.6973	-0.842817	0.00330261	Rchy1
FBgn0032494	685.889	-0.841671	1.94255e-08	CG5945
FBgn0037552	81.6398	-0.84152	0.000356142	CG7800
FBgn0037993	51.8584	-0.839517	0.00359522	dpr15
FBgn0004652	303.884	-0.836965	1.57221e-08	fru
FBgn0003250	6298.41	-0.836491	3.1204e-10	Rh4
FBgn0288310	396.939	-0.8361	2.95464e-07	mv
FBgn0031450	252.372	-0.834784	5.80915e-05	Hrs
FBgn0266284	73.9156	-0.834374	0.000437581	Ns3
FBgn0015546	47.9116	-0.833264	0.0041033	spel1
FBgn0038617	153.026	-0.832723	6.72578e-06	Wdr37
FBgn0027844	175.807	-0.830418	5.65958e-06	CAH1
FBgn0027453	159.833	-0.830033	2.7449e-06	Dnz1
FBgn0014022	31.8172	-0.829661	0.0412806	Rlb1
FBgn0003189	118.592	-0.82897	1.56328e-05	r
FBgn0035146	26.8974	-0.828822	0.0423202	CG13893
FBgn0029801	249.903	-0.827674	1.81647e-06	CG15771
FBgn0031936	220.001	-0.826911	1.74126e-08	CG13794
FBgn0039203	61.7412	-0.826496	0.00447554	CG13618
FBgn0039594	709.53	-0.825404	2.52476e-09	snu
FBgn0010263	2791.83	-0.825051	2.43914e-14	Rbp9
FBgn0267429	909.405	-0.8243	6.8238e-07	lovit
FBgn0030286	383.317	-0.821969	4.6348e-07	Gapvd1
FBgn0053202	117.899	-0.821547	9.7788e-05	dpr11
FBgn0013433	42.6626	-0.821157	0.00732708	beat-Ia
FBgn0030358	166.413	-0.819343	0.000105839	CG10362
FBgn0039182	101.2	-0.819289	0.000617715	CG5728
FBgn0037749	70.8049	-0.817765	0.00210189	CG9471
FBgn0040726	117.966	-0.817304	0.000238678	dpr1
FBgn0265598	180.823	-0.814801	5.968e-06	Bx
FBgn0263605	34.9538	-0.81459	0.0273479	l(3)72Dn
FBgn0032911	227.372	-0.813789	2.70575e-05	tadr
FBgn0035092	442.56	-0.812707	2.27157e-08	Nplp1
FBgn0040382	2048.21	-0.812515	3.52827e-11	CG5273
FBgn0037660	73.3337	-0.811627	0.00116637	beag
FBgn0027085	68.6486	-0.810347	0.0029595	LeuRS-m
FBgn0025777	474.594	-0.809041	2.03282e-09	homer
FBgn0033557	45.6079	-0.80865	0.015381	CG12325
FBgn0261089	194.775	-0.808396	3.44741e-07	Sytalpha
FBgn0036734	317.291	-0.80788	2.82849e-07	CG7564
FBgn0265959	652.356	-0.806942	1.19086e-13	rdgC
FBgn0261439	1254.17	-0.805352	6.16385e-17	SdhA
FBgn0038922	750.573	-0.802025	4.26816e-14	Idh3b
FBgn0032479	865.362	-0.801455	1.97081e-08	CG16974
FBgn0032512	84.1243	-0.801128	0.00522172	Bdp1
FBgn0259678	98.3822	-0.800266	0.000256716	sqa
FBgn0017590	235.167	-0.79999	7.48344e-05	klg
FBgn0000287	67.5729	-0.799446	0.0030487	salr
FBgn0030102	50.7702	-0.79913	0.0148131	SmydA-9
FBgn0037015	79.0128	-0.798679	0.00161026	cmpy
FBgn0010421	37.5681	-0.798417	0.0186605	TfIIFbeta
FBgn0085483	65.1567	-0.797796	0.00286639	CG34454
FBgn0026619	175.762	-0.797697	2.5406e-06	Taz
FBgn0263916	161.758	-0.797534	3.97691e-06	Ent2
FBgn0085380	164.467	-0.794734	6.727e-05	dcma
FBgn0087013	1914.06	-0.794014	4.17308e-10	Karybeta3
FBgn0032796	193.961	-0.793906	1.0475e-06	cyst
FBgn0039809	31.2824	-0.793664	0.0411121	CG15547
FBgn0261788	3478.72	-0.793501	1.45787e-10	Ank2
FBgn0259481	1246.71	-0.793432	4.25754e-18	Mob2
FBgn0035756	184.157	-0.793362	0.000256716	unc-13-4A
FBgn0035171	181.24	-0.792954	0.00010032	CG12502
FBgn0033958	759.594	-0.791883	2.70266e-13	jef
FBgn0053203	277.848	-0.790201	6.2499e-05	CG33203
FBgn0031116	190.893	-0.789459	2.20558e-05	CG1695
FBgn0033782	164.19	-0.789145	0.00136939	sug
FBgn0015391	29.2498	-0.78825	0.0434272	glu
FBgn0002780	340.127	-0.786574	2.86627e-06	mod
FBgn0266581	79.4837	-0.784727	0.000910061	pit
FBgn0036502	75.14	-0.783362	0.00120063	CG7841
FBgn0035160	28.7714	-0.782624	0.0440925	hng3
FBgn0026576	799.093	-0.781344	0.000107776	Pisd
FBgn0034911	121.373	-0.778991	0.000130279	GlyT
FBgn0032048	214.103	-0.778784	0.00025935	Dh31
FBgn0035524	49.2185	-0.778269	0.0123357	CG11583
FBgn0030913	129.654	-0.776369	0.00135131	kairos
FBgn0033392	31.7046	-0.776366	0.0456647	CG8027
FBgn0051814	69.7462	-0.775206	0.00498665	DIP-kappa
FBgn0015576	329.43	-0.771107	4.00694e-08	alpha-Est8
FBgn0036838	29.9152	-0.76942	0.0459185	CG3808
FBgn0004876	293.827	-0.769326	3.29334e-07	cdi
FBgn0020307	61.5843	-0.769243	0.00469317	dve
FBgn0031948	277.536	-0.769139	5.14847e-06	CG7149
FBgn0038055	100.925	-0.768892	0.00048761	trus
FBgn0036620	360.762	-0.76771	2.81222e-05	CG4842
FBgn0037439	68.4745	-0.767215	0.00146594	CG10286
FBgn0000346	1133.58	-0.764818	2.72976e-09	comt
FBgn0042177	322.075	-0.76257	9.39717e-05	Arts
FBgn0020269	147.301	-0.761808	0.000137514	mspo
FBgn0031275	93.6664	-0.761211	0.000736622	GABA-B-R3
FBgn0037534	299.582	-0.760219	3.00271e-08	Elovl7
FBgn0000711	1071.94	-0.760114	1.58275e-10	flw
FBgn0035726	525.368	-0.757682	8.86868e-07	CG9953
FBgn0267704	248.494	-0.757576	0.00107798	lncRNA:flam
FBgn0259937	159.619	-0.756036	5.60188e-05	Nop60B
FBgn0015925	29.9702	-0.754568	0.0437698	csul
FBgn0032925	62.7391	-0.753004	0.0103999	CG9246
FBgn0050183	34.9192	-0.751515	0.0397608	CG30183
FBgn0000116	6460	-0.751082	3.35388e-21	Argk1
FBgn0034808	123.644	-0.750484	0.00032661	CG9896
FBgn0010194	62.6377	-0.747868	0.0109556	Wnt5
FBgn0058469	1107.02	-0.745357	4.17754e-05	lncRNA:CR40469
FBgn0261596	3175.91	-0.744946	1.08757e-10	RpS24
FBgn0031771	1390.75	-0.744207	1.00109e-11	ND-51
FBgn0003091	603.375	-0.743206	1.34155e-06	Pkc53E
FBgn0037137	153.106	-0.742187	0.000177057	Nopp140
FBgn0053516	62.201	-0.742021	0.00777903	dpr3
FBgn0016930	370.423	-0.741624	1.58893e-08	Dyrk2
FBgn0052581	417.724	-0.741323	1.53819e-07	sordd2
FBgn0033494	102.673	-0.738807	0.000932048	KCNQ
FBgn0014417	106.192	-0.73855	0.000582765	CG13397
FBgn0004045	46395.9	-0.738013	2.9154e-05	Yp1
FBgn0051708	48.8059	-0.73794	0.0159306	DIP-zeta
FBgn0039846	42.6471	-0.737485	0.035381	PNPase
FBgn0038146	62.2949	-0.737438	0.00847101	CG9799
FBgn0032338	58.089	-0.735148	0.0219577	CG16854
FBgn0037448	57.6032	-0.734863	0.0104833	CG15186
FBgn0000562	281.832	-0.733882	1.05372e-05	egl
FBgn0038246	192.742	-0.73285	1.81857e-05	CG14853
FBgn0037073	103.494	-0.7323	0.00543013	Tsr1
FBgn0052475	95.0643	-0.731954	0.00360816	mthl8
FBgn0266137	43.9823	-0.731206	0.0305477	Dop1R2
FBgn0015400	135.303	-0.731021	0.000420544	kek2
FBgn0024836	100.472	-0.729924	0.00427	stan
FBgn0028407	37.5584	-0.729773	0.035381	Drep3
FBgn0015570	251.656	-0.729422	0.00160928	alpha-Est2
FBgn0023097	162.62	-0.729196	0.000349614	bon
FBgn0034071	359.558	-0.729104	3.46319e-06	CG8405
FBgn0020388	118.961	-0.728532	0.00020919	Gcn5
FBgn0024285	161.992	-0.728239	2.69208e-05	Srp54
FBgn0052647	1023.84	-0.726864	8.52268e-10	CG32647
FBgn0031835	305.919	-0.725676	2.23482e-05	Dpp10
FBgn0034497	488.677	-0.725354	5.03589e-09	Mpcp1
FBgn0058006	160.755	-0.725111	8.90112e-06	CG40006
FBgn0024179	174.769	-0.725056	9.86245e-05	wit
FBgn0266100	111.212	-0.72379	0.00154407	CG44837
FBgn0039530	153.123	-0.723683	0.000606977	Tusp
FBgn0053531	54.9556	-0.723566	0.0108314	Ddr
FBgn0004618	161.919	-0.723223	0.000124407	gl
FBgn0031694	116.845	-0.723136	0.000458241	Cyp4ac2
FBgn0026741	41.2011	-0.721873	0.0272074	mRpL18
FBgn0037894	106.596	-0.721468	0.000932406	Ipo9
FBgn0010100	2667.74	-0.720237	3.69555e-11	mAcon1
FBgn0040351	87.639	-0.720043	0.00394723	CG11638
FBgn0035206	147.185	-0.719439	2.98051e-05	sturkopf
FBgn0259108	1951.14	-0.718643	0.00061499	futsch
FBgn0036714	71.0645	-0.716977	0.00591201	CG7692
FBgn0003053	135.222	-0.71416	0.000910061	peb
FBgn0035753	3612.91	-0.714067	3.09399e-10	RpL18
FBgn0010352	2598.91	-0.713338	1.5158e-13	Ogdh
FBgn0030670	1909.5	-0.713054	1.32922e-07	Pis
FBgn0035948	72.2247	-0.712894	0.0057738	CG5644
FBgn0030693	1283.69	-0.712461	9.78312e-10	sordd1
FBgn0035676	81.9067	-0.711215	0.0057633	ssp6
FBgn0038968	58.3318	-0.711094	0.0139524	CG12499
FBgn0085386	99.0349	-0.709694	0.0140966	CG34357
FBgn0030720	82.945	-0.709353	0.00252729	CG8939
FBgn0033484	1819.99	-0.709203	7.34959e-08	CG2269
FBgn0004580	721.767	-0.707555	4.17938e-09	Cbp53E
FBgn0039857	4793.72	-0.707079	7.04465e-09	RpL6
FBgn0024183	990.28	-0.706979	1.31527e-11	vig
FBgn0035481	485.264	-0.706962	0.0001752	CG12605
FBgn0034215	251.648	-0.706024	0.000871404	Mtap
FBgn0044050	175.456	-0.705029	0.00898884	Ilp3
FBgn0034950	125.578	-0.703905	0.00179558	Pask
FBgn0028360	127.228	-0.703742	0.00310333	Cdc7
FBgn0026409	4138.4	-0.703679	7.35931e-08	Mpcp2
FBgn0028833	476.562	-0.70339	3.16457e-07	Cmpk
FBgn0021979	1028.33	-0.703248	1.86614e-10	l(2)k09913
FBgn0261535	42.3078	-0.703006	0.0294936	l(2)34Fd
FBgn0029843	107.353	-0.702546	0.000931307	Nep1
FBgn0027525	712.866	-0.701316	4.40225e-06	LTV1
FBgn0017566	1397.96	-0.699942	4.64981e-09	ND-75
FBgn0039151	727.167	-0.699895	1.59568e-05	CG13607
FBgn0016672	985.437	-0.699748	1.48157e-09	Ipp
FBgn0050033	104.762	-0.699317	0.0110048	CG30033
FBgn0261938	121.197	-0.699122	0.0003724	PolrMT
FBgn0035344	140.213	-0.698318	0.000469073	Cyp4d20
FBgn0032233	167.63	-0.697957	0.000297977	dpr19
FBgn0034053	48.1754	-0.696561	0.0342754	Cyp4aa1
FBgn0039065	40.348	-0.695523	0.0460896	Rad60
FBgn0032221	306.548	-0.695358	1.447e-06	Schip1
FBgn0037529	206.903	-0.693863	0.000589817	mRpS9
FBgn0265416	39.9284	-0.693188	0.0251666	Neto
FBgn0285925	3674.08	-0.692588	1.75102e-12	Fas1
FBgn0037890	255.698	-0.692321	0.000237241	CG17734
FBgn0053179	114.485	-0.692219	0.000755403	beat-IIIb
FBgn0037489	55.1136	-0.691682	0.0280185	CG1234
FBgn0052406	76.4587	-0.69158	0.00467628	PVRAP
FBgn0266084	208.933	-0.691249	1.55832e-05	Fhos
FBgn0003218	1167.3	-0.690424	6.46246e-11	rdgB
FBgn0028399	1050.94	-0.689618	2.0259e-07	Serinc
FBgn0005775	292.209	-0.689431	0.000203507	Con
FBgn0034731	117.204	-0.687274	0.00435942	CG10384
FBgn0036733	57.7424	-0.686792	0.0204828	U4-U6-60K
FBgn0033079	274.314	-0.686589	1.53412e-05	Fmo-2
FBgn0014028	733.248	-0.686475	2.50444e-09	SdhB
FBgn0034237	1371.07	-0.685821	6.54369e-07	eIF3b
FBgn0040817	44.3359	-0.685164	0.0417868	CG14132
FBgn0086676	652.721	-0.684703	5.22655e-05	spin
FBgn0259245	56.7765	-0.682259	0.0330478	DIP-beta
FBgn0086451	80.3077	-0.681901	0.0179364	l(2)k09022
FBgn0026192	349.408	-0.680604	1.58723e-05	par-6
FBgn0262539	115.8	-0.678653	0.0108035	CG43093
FBgn0004514	48.4758	-0.677276	0.0199225	Oct-TyrR
FBgn0003326	48.5924	-0.676497	0.046312	sca
FBgn0032266	62.6234	-0.674506	0.0171356	CG18302
FBgn0035586	94.4746	-0.674093	0.00112597	Fitm
FBgn0036939	37.7945	-0.673928	0.0454762	CG7365
FBgn0050295	54.1485	-0.672143	0.0252432	Ipk1
FBgn0038601	61.5197	-0.67165	0.0133719	Polr1E
FBgn0037238	404.931	-0.670544	4.25218e-06	CG1090
FBgn0030174	82.3951	-0.669454	0.0130795	CG15312
FBgn0037298	598.196	-0.66895	1.14915e-08	Sccpdh1
FBgn0001079	41.964	-0.668623	0.0450555	fu
FBgn0263510	105.218	-0.668239	0.00152276	nclb
FBgn0031660	178.293	-0.667798	0.000569759	mRpL28
FBgn0085420	62.2326	-0.667197	0.0260968	DIP-delta
FBgn0052113	105.459	-0.666868	0.00374826	Vps13D
FBgn0005391	59855	-0.66442	0.00140088	Yp2
FBgn0036837	3171.35	-0.66401	0.000599727	CG18135
FBgn0036273	64.5869	-0.663519	0.021782	INPP5E
FBgn0038862	284.268	-0.663195	0.00028249	Usp8
FBgn0034351	47.7358	-0.662279	0.0454033	rswl
FBgn0035519	212.992	-0.66136	3.10138e-05	CG1309
FBgn0032723	75.3417	-0.660991	0.0207899	ssp3
FBgn0003391	233.897	-0.659359	3.42106e-05	shg
FBgn0037686	2812.88	-0.658759	2.57173e-07	RpL34b
FBgn0025620	123.74	-0.658735	0.00529504	CG13360
FBgn0025629	41.0835	-0.658049	0.0409884	CG4045
FBgn0034654	344.429	-0.657508	3.17546e-06	eIF3k
FBgn0058160	192.82	-0.657365	0.000196626	CG40160
FBgn0052267	71.5741	-0.65725	0.00766	CG32267
FBgn0037153	174.834	-0.657177	0.000207707	olf413
FBgn0034433	282.524	-0.656877	1.08974e-05	EndoB
FBgn0037249	905.634	-0.656824	9.43622e-07	eIF3a
FBgn0086704	331.762	-0.656398	0.000530501	stops
FBgn0038974	52.5579	-0.655609	0.0216717	CG5377
FBgn0029799	44.6193	-0.654553	0.0429476	CG15772
FBgn0033627	71.1071	-0.654244	0.0097451	CG13204
FBgn0045038	246.214	-0.653989	0.000129798	Proc
FBgn0033108	270.328	-0.652748	6.91891e-05	CG15236
FBgn0026592	878.978	-0.652592	7.40388e-06	Fie
FBgn0032513	184.509	-0.652437	3.54335e-05	CG6565
FBgn0027491	466.395	-0.652175	6.55828e-08	Cdk5alpha
FBgn0261597	4790.18	-0.651987	2.89073e-08	RpS26
FBgn0029525	52.4604	-0.651799	0.0389058	CG18273
FBgn0040207	102.656	-0.650358	0.0015054	kat80
FBgn0032166	79.6632	-0.650276	0.00528597	CG4619
FBgn0011824	63.3705	-0.649212	0.0258216	CG4038
FBgn0001565	446.468	-0.649168	4.01983e-05	Hlc
FBgn0028978	93.6651	-0.648566	0.00220991	trbl
FBgn0001986	71.8492	-0.648223	0.0170107	Mtr4
FBgn0037232	56.3799	-0.647918	0.0266827	Suv3
FBgn0034485	216.101	-0.647694	0.00013202	CG11099
FBgn0052815	139.43	-0.647472	0.000680028	CG32815
FBgn0032430	51.6101	-0.646868	0.0219798	Trm1
FBgn0035076	240.196	-0.646848	0.000399179	Ance-5
FBgn0029785	3225.98	-0.646726	1.49662e-09	RpL35
FBgn0038774	131.727	-0.645649	0.00527396	CG5023
FBgn0029935	127.681	-0.645582	0.000484843	CG4615
FBgn0024320	467.746	-0.645514	4.25218e-06	Npc1a
FBgn0263593	939.254	-0.644908	3.95592e-05	Lpin
FBgn0264503	290.844	-0.643893	0.000221959	CG43902
FBgn0029881	412.69	-0.643664	1.37667e-06	pigs
FBgn0037229	49.6111	-0.643112	0.0401876	flip
FBgn0033607	82.4545	-0.642298	0.0100993	CG9062
FBgn0262570	38.8679	-0.642037	0.0378038	CG43110
FBgn0036005	54.7174	-0.64177	0.021574	pall
FBgn0003068	202.095	-0.641714	0.0140403	per
FBgn0040348	113.157	-0.641612	0.00172822	CG3703
FBgn0259685	357.592	-0.641198	0.000299462	crb
FBgn0265262	1147.94	-0.639942	2.36707e-06	Vha68-1
FBgn0262018	84.0441	-0.639068	0.0251592	CadN2
FBgn0033224	252.668	-0.638826	9.08401e-05	Nop17l
FBgn0029663	187.593	-0.637894	0.000268039	CG10804
FBgn0038581	65.8841	-0.637065	0.0273995	CG14314
FBgn0013342	2824.5	-0.636492	3.63696e-07	nSyb
FBgn0011604	126.181	-0.635754	0.00323913	Iswi
FBgn0039359	3210.19	-0.63526	2.21958e-07	RpL27
FBgn0001220	984.161	-0.634932	3.14437e-07	Hsc70-5
FBgn0050349	76.1412	-0.634445	0.0133415	CG30349
FBgn0052699	214.148	-0.63248	0.000306858	LPCAT
FBgn0250908	221.239	-0.629362	0.000519674	beat-VII
FBgn0284245	38023.3	-0.629041	1.16207e-06	eEF1alpha1
FBgn0031865	70.7907	-0.62888	0.0154704	Nha1
FBgn0005586	700.691	-0.628831	2.68983e-08	Rab3
FBgn0029755	45.7985	-0.628109	0.040439	Sas10
FBgn0043364	319.071	-0.62757	4.25218e-06	cbt
FBgn0265182	692.64	-0.62652	5.21338e-06	CG44247
FBgn0003941	3358.34	-0.62614	1.62324e-11	RpL40
FBgn0019662	240.957	-0.625959	2.33465e-05	qm
FBgn0037754	169.612	-0.624168	0.000323359	CG8500
FBgn0028400	936.48	-0.624033	1.17132e-07	Syt4
FBgn0036663	2274.7	-0.62374	4.63708e-05	CG9674
FBgn0031061	98.4411	-0.622294	0.00373272	CG14232
FBgn0004574	974.54	-0.622167	1.0324e-07	Rop
FBgn0035817	337.016	-0.621631	0.00188688	CG7409
FBgn0030608	1608.59	-0.620686	0.000519826	Lsd-2
FBgn0032753	88.3327	-0.62048	0.00657705	CG17572
FBgn0031257	85.1977	-0.620406	0.0283986	CG4133
FBgn0029898	175.834	-0.620322	0.000427532	CG14439
FBgn0031866	206.041	-0.620202	0.00264273	Nlg2
FBgn0267350	779.24	-0.619408	1.68563e-06	Pi4KIIIalpha
FBgn0028552	137.721	-0.618902	0.00290256	gammaSnap1
FBgn0029155	487.473	-0.618683	7.64158e-06	Men-b
FBgn0003301	483.793	-0.61868	1.37386e-05	rut
FBgn0284256	244.678	-0.618587	3.5082e-05	bsf
FBgn0261649	146.854	-0.618486	0.000414782	tinc
FBgn0050361	62.1603	-0.61811	0.0347813	mtt
FBgn0027291	842.097	-0.618043	4.6988e-09	Idh3a
FBgn0259111	525.932	-0.618038	1.21997e-06	Ndae1
FBgn0041712	193.336	-0.61796	0.000364178	yellow-d
FBgn0266696	1116.46	-0.616491	1.28703e-08	Svil
FBgn0037138	1089.54	-0.615761	2.41424e-08	P5CDh1
FBgn0053116	118.894	-0.6157	0.00110624	CG33116
FBgn0000964	93.2457	-0.615523	0.0140536	tj
FBgn0261397	389.355	-0.615372	7.6252e-06	didum
FBgn0050489	213.564	-0.614122	0.00737359	Cyp12d1-p
FBgn0025633	221.229	-0.614067	0.000615369	spdi
FBgn0259707	135.537	-0.613557	0.00303173	CG42361
FBgn0038195	371.586	-0.613284	1.39128e-05	CG3061
FBgn0038237	315.305	-0.609908	0.000226823	Pde6
FBgn0025885	965.629	-0.609576	7.28551e-05	Inos
FBgn0263006	3444.22	-0.609402	1.04239e-06	SERCA
FBgn0028879	155.65	-0.608466	0.00436647	CG15270
FBgn0050342	50.9281	-0.608022	0.0476769	Prp38
FBgn0036258	857.472	-0.607703	8.78986e-07	eIF3l
FBgn0042138	643.99	-0.607548	1.75252e-05	Apt1
FBgn0027609	56.4314	-0.607491	0.0440413	morgue
FBgn0003464	339.066	-0.606219	4.68916e-05	sol
FBgn0039302	326.855	-0.605069	0.00245233	Nup358
FBgn0027588	1226.14	-0.605007	6.20312e-06	GCS2alpha
FBgn0033187	55.5643	-0.604274	0.0398466	PIG-G
FBgn0039430	489.499	-0.601764	6.6969e-07	CG5455
FBgn0051145	776.676	-0.601643	4.71144e-08	CG31145
FBgn0030061	59.614	-0.601545	0.0251567	CG1785
FBgn0259935	66.4386	-0.601178	0.0345258	CG42458
FBgn0039943	89.6183	-0.601076	0.0192106	CG17168
FBgn0011837	291.582	-0.599114	0.000194269	Tis11
FBgn0051774	94.5964	-0.598961	0.00831809	fred
FBgn0027335	344.471	-0.598943	4.37393e-05	Rip11
FBgn0003279	6440.52	-0.598235	3.94725e-05	RpL4
FBgn0029867	90.8089	-0.59798	0.0229465	CG3847
FBgn0038830	80.4618	-0.597584	0.0100165	CG17272
FBgn0265574	69.1515	-0.597564	0.0322639	Cdc5
FBgn0038330	85.8297	-0.596964	0.0126817	CG14868
FBgn0010409	4246.42	-0.596313	8.12673e-07	RpL18A
FBgn0038755	97.5055	-0.596012	0.00635765	Hs6st
FBgn0031535	55.1798	-0.595732	0.0309803	CG12795
FBgn0014396	1280.86	-0.593257	5.27646e-05	tim
FBgn0028916	160.492	-0.592904	0.000654082	CG33090
FBgn0010399	139.513	-0.592237	0.00734699	Nmdar1
FBgn0083975	82.1472	-0.592213	0.0220134	Nlg4
FBgn0002567	1028.68	-0.591399	0.000418704	Rab32
FBgn0019940	2014.72	-0.591077	0.00025088	Rh6
FBgn0003248	770.256	-0.590634	4.3876e-07	Rh2
FBgn0032286	63.778	-0.589701	0.0481754	CG7300
FBgn0031245	273.771	-0.589357	0.000200794	CG3625
FBgn0015834	633.592	-0.589204	1.53838e-06	eIF3i
FBgn0003520	618.691	-0.589135	9.10642e-06	stau
FBgn0041605	7462.88	-0.585911	2.70538e-07	cpx
FBgn0011787	80.3096	-0.585874	0.0204653	mRpL12
FBgn0030742	157.107	-0.585773	0.00165991	CG9919
FBgn0034735	60.8966	-0.585328	0.0327426	CG4610
FBgn0250869	247.142	-0.585275	0.000154035	CG42240
FBgn0037150	56.8984	-0.585171	0.0368104	CG7133
FBgn0265991	911.549	-0.584834	3.30511e-06	Zasp52
FBgn0261722	717.97	-0.584249	2.38286e-07	fwe
FBgn0261955	1921.43	-0.584136	7.09049e-06	kdn
FBgn0028579	170.357	-0.583911	0.000382064	phtf
FBgn0030706	641.308	-0.58352	7.03479e-05	Lrp4
FBgn0284221	71.4054	-0.583513	0.0262387	Sema5c
FBgn0034243	174.513	-0.583455	0.00132833	Ns2
FBgn0031064	389.159	-0.583064	0.000229642	CG12531
FBgn0038725	220.619	-0.583012	0.000831107	CG6184
FBgn0036544	379.25	-0.582694	9.0188e-05	sff
FBgn0261794	1195.98	-0.581717	2.36707e-06	kcc
FBgn0013269	106.584	-0.581569	0.0109578	Fkbp39
FBgn0053503	79.8389	-0.581425	0.0295471	Cyp12d1-d
FBgn0031914	396.285	-0.581391	7.99034e-05	CG5973
FBgn0020493	178.409	-0.580666	0.000506524	Dad
FBgn0027948	599.019	-0.580334	3.94058e-05	msps
FBgn0035422	3122.24	-0.580183	1.8764e-06	RpL28
FBgn0034935	236.575	-0.579041	0.000168499	Orcokinin
FBgn0038926	120.119	-0.578381	0.0101651	CG13409
FBgn0024189	126.639	-0.577769	0.012784	sns
FBgn0000253	9365.96	-0.576979	2.89073e-08	Cam
FBgn0011284	4945.28	-0.57684	2.36853e-07	RpS4
FBgn0032013	90.7205	-0.576444	0.0127535	Scgalpha
FBgn0038983	98.1078	-0.575097	0.0147894	CG5326
FBgn0030672	565.937	-0.574836	6.11452e-06	CG9281
FBgn0016120	926.086	-0.574819	6.54006e-08	ATPsynD
FBgn0039465	510.935	-0.574535	6.61694e-05	Tsp97E
FBgn0034258	1250.01	-0.574389	4.6345e-05	eIF3c
FBgn0031969	290.711	-0.574161	0.000415107	pes
FBgn0027620	86.8566	-0.57388	0.0230009	Acf
FBgn0034725	405.489	-0.573723	0.000104016	CG6044
FBgn0053110	110.689	-0.573267	0.0150893	CG33110
FBgn0019938	91.4142	-0.573222	0.0125005	Polr1A
FBgn0034070	317.459	-0.573123	0.000225834	SP2353
FBgn0001612	59.3717	-0.573018	0.0323	Grip91
FBgn0286813	376.001	-0.57174	0.00154407	SRPK
FBgn0039828	60.5669	-0.571733	0.0422342	CG1542
FBgn0050158	101.904	-0.57173	0.0260138	CG30158
FBgn0085399	190.439	-0.571547	0.00631931	CG34370
FBgn0085407	270.732	-0.57148	0.000966735	Pvf3
FBgn0037998	112.44	-0.569776	0.00620004	Cog1
FBgn0262614	846.39	-0.569679	0.00147948	pyd
FBgn0004516	1368.53	-0.569348	1.15874e-05	Gad1
FBgn0038145	1596.18	-0.568262	1.39653e-07	Droj2
FBgn0039183	51.9607	-0.568257	0.047756	Dis3
FBgn0263346	713.133	-0.567516	1.51507e-05	smash
FBgn0033902	790.188	-0.566928	4.34831e-06	eIF3m
FBgn0038499	74.7662	-0.566906	0.0204521	Brf
FBgn0036741	420.434	-0.56674	0.00013065	anchor
FBgn0028572	543.436	-0.566215	1.38358e-06	qtc
FBgn0082582	639.862	-0.565353	2.89556e-06	tmod
FBgn0023508	213.968	-0.565218	0.00068223	Ocrl
FBgn0051793	142.223	-0.564932	0.00845935	CG31793
FBgn0259242	69.5834	-0.564859	0.0395294	CG42340
FBgn0038964	133.588	-0.563918	0.00335864	Nop56
FBgn0026761	254.079	-0.563762	0.000132807	Trap1
FBgn0039790	247.179	-0.563717	6.727e-05	CG2246
FBgn0025693	80.4511	-0.563127	0.0175027	ZnT41F
FBgn0039451	167.777	-0.563042	0.000900401	CG6420
FBgn0042178	138.577	-0.563009	0.0125278	Apl
FBgn0031692	920.346	-0.562949	2.42002e-06	TpnC25D
FBgn0029105	178.434	-0.560174	0.00561079	alpha-Catr
FBgn0034494	225.865	-0.560086	0.00185814	CG10444
FBgn0262866	96.5133	-0.558551	0.0157971	S6kII
FBgn0038046	93.0824	-0.557777	0.0159982	CG5641
FBgn0030421	196.709	-0.555732	0.0103593	Agpat1
FBgn0016076	565.728	-0.555223	1.57973e-05	vri
FBgn0010265	3092.28	-0.554839	1.57405e-06	RpS13
FBgn0035420	113.862	-0.554211	0.0223228	hob
FBgn0032635	61.6993	-0.553973	0.0405933	CG15141
FBgn0039590	240.15	-0.553809	0.00401504	CG10011
FBgn0027843	397.379	-0.553319	0.00149217	CAH2
FBgn0015664	111.453	-0.552807	0.0130622	Dref
FBgn0003656	460.013	-0.552331	6.87921e-06	sws
FBgn0026261	58.8628	-0.552187	0.044318	bonsai
FBgn0053512	116.013	-0.551972	0.0223604	dpr4
FBgn0038476	170.429	-0.551781	0.00198339	kuk
FBgn0019936	2968.41	-0.551503	2.15185e-06	RpS20
FBgn0014026	7669.72	-0.551477	1.49522e-06	RpL7A
FBgn0263994	317.346	-0.550706	0.000498473	CG43737
FBgn0031836	610.957	-0.549865	4.58514e-06	CG11050
FBgn0002937	234.397	-0.549569	0.00277154	ninaB
FBgn0283680	186.887	-0.549553	0.00931727	IP3K2
FBgn0000370	959.362	-0.549379	0.00264003	crc
FBgn0003360	8783.14	-0.548723	7.80306e-08	sesB
FBgn0034051	679.104	-0.548722	8.46182e-06	Mlf
FBgn0265998	591.916	-0.547779	1.90815e-05	Doa
FBgn0004102	185.073	-0.547713	0.00181933	oc
FBgn0032882	97.4295	-0.547697	0.0119157	Ns4
FBgn0038316	112.802	-0.547241	0.0061707	CG6276
FBgn0051374	121.659	-0.54695	0.00788549	sals
FBgn0033816	91.5172	-0.546716	0.0140536	CG4679
FBgn0023528	223.172	-0.546682	0.000427532	CG2924
FBgn0039830	5394.38	-0.545912	1.0454e-08	ATPsynC
FBgn0027621	1274.35	-0.544336	0.00320959	Pfrx
FBgn0000037	174.216	-0.543661	0.026344	mAChR-A
FBgn0052523	833.787	-0.543056	6.40374e-05	CG32523
FBgn0259212	371.166	-0.543008	0.000629189	cno
FBgn0032652	795.069	-0.542601	0.00105191	CG6870
FBgn0028509	330.254	-0.542018	0.000430917	CenG1A
FBgn0037084	242.959	-0.541654	0.000590348	Syx6
FBgn0031304	250.795	-0.540973	0.000836728	TBC1D23
FBgn0010313	305.489	-0.540707	0.0033138	corto
FBgn0035205	242.693	-0.540694	0.0048161	Ctr9
FBgn0039084	235.486	-0.54049	0.00331555	CG10175
FBgn0035477	114.344	-0.539346	0.0122321	CG14982
FBgn0029088	92.8932	-0.538391	0.0409884	disp
FBgn0035770	2164.06	-0.538001	0.000565176	pst
FBgn0029820	284.349	-0.537856	0.000148549	CG16721
FBgn0025336	77.9418	-0.536512	0.0406426	CG4882
FBgn0037328	2591.47	-0.535508	6.61509e-05	RpL35A
FBgn0034691	369.644	-0.535119	0.000722614	Synj
FBgn0020764	345.585	-0.535055	5.43877e-05	Alas
FBgn0040230	257.043	-0.534959	0.000421817	dbo
FBgn0262559	1736.2	-0.534551	3.39813e-05	Mdh2
FBgn0015288	1655.56	-0.534262	0.00387836	RpL22
FBgn0040502	6923.63	-0.533239	2.47816e-07	CG8343
FBgn0030613	501.957	-0.532998	0.000736622	Rab3-GEF
FBgn0021847	209.395	-0.53233	0.0029595	Ttc7
FBgn0030030	187.796	-0.532203	0.00141184	CG1636
FBgn0034789	359.267	-0.532171	0.00243479	PIP5K59B
FBgn0020910	6981.12	-0.53194	6.91891e-05	RpL3
FBgn0051510	103.582	-0.531285	0.0129119	CG31510
FBgn0288229	983.313	-0.531279	0.0125122	CG3164
FBgn0027086	263.129	-0.530317	0.0156473	IleRS
FBgn0027528	113.427	-0.529288	0.0195812	goe
FBgn0264895	267.278	-0.528872	0.000891528	RapGAP1
FBgn0024944	92.1831	-0.528604	0.0367363	Oamb
FBgn0030027	113.212	-0.528006	0.0493804	CG1632
FBgn0004108	83.6809	-0.527583	0.0420166	Nrt
FBgn0037375	85.2092	-0.527528	0.0304076	kat-60L1
FBgn0036934	78.575	-0.526895	0.0252779	sNPF-R
FBgn0005593	5391.57	-0.526824	2.85964e-08	RpL7
FBgn0259222	264.631	-0.525269	0.00772251	CG42322
FBgn0037050	74.9619	-0.52493	0.0385674	ICA69
FBgn0000229	428.413	-0.524313	7.13344e-05	bsk
FBgn0011205	137.582	-0.523994	0.0134164	fbl
FBgn0019957	665.499	-0.522926	9.87047e-06	ND-42
FBgn0014019	881.056	-0.522708	0.00657346	Rh5
FBgn0032414	122.924	-0.522423	0.0106197	CG17211
FBgn0023542	105.602	-0.521413	0.0133193	Nmd3
FBgn0003885	383.971	-0.521395	7.89156e-05	alphaTub84D
FBgn0016983	257.39	-0.520768	0.000139838	smid
FBgn0259677	156.279	-0.519915	0.0142692	CG42346
FBgn0030791	252.064	-0.518709	0.000807441	CG9132
FBgn0011272	4999.17	-0.518697	4.9602e-08	RpL13
FBgn0027508	181.965	-0.518148	0.0183669	Tnks
FBgn0003423	1189.85	-0.517803	7.59065e-06	slgA
FBgn0031800	90.06	-0.517644	0.0455264	CG9497
FBgn0033661	93.2069	-0.517542	0.039317	CG13185
FBgn0011581	663.12	-0.517383	0.000646736	Ms
FBgn0021906	1063.04	-0.517322	1.50778e-05	RFeSP
FBgn0030997	271.661	-0.517138	0.00234407	CG7990
FBgn0039789	118.57	-0.516294	0.0280545	CG9717
FBgn0287478	378.137	-0.516232	0.000632657	Camta
FBgn0050404	201.96	-0.515444	0.00196343	Tango11
FBgn0027081	330.956	-0.513941	0.000307401	ThrRS
FBgn0053556	266.595	-0.513448	0.00282946	form3
FBgn0031896	155.206	-0.512885	0.00249557	CG4502
FBgn0026439	1501.84	-0.512207	0.000147736	Eaat1
FBgn0025574	399.627	-0.512022	0.00321086	Pli
FBgn0030208	130.093	-0.51153	0.0159982	PPP4R2r
FBgn0011211	5113.87	-0.511315	1.54191e-05	blw
FBgn0037215	223.539	-0.511268	0.00216221	beta-Man
FBgn0052758	318.106	-0.510204	0.00170275	Snx27
FBgn0030716	285.923	-0.510156	0.00413176	CG9170
FBgn0032833	1406.7	-0.510141	1.00398e-06	COX4
FBgn0036900	124.12	-0.509932	0.0100993	CG8765
FBgn0034419	213.443	-0.508284	0.000853577	CG15111
FBgn0260964	687.6	-0.507366	2.64222e-05	Vmat
FBgn0039358	864.844	-0.506889	3.52473e-07	Idh3g
FBgn0031703	209.989	-0.505696	0.0147659	Acsf2
FBgn0039681	112.021	-0.505263	0.0365604	CG7582
FBgn0038788	104.277	-0.504289	0.0184863	Sirt2
FBgn0035266	231.559	-0.504112	0.00436647	Gk2
FBgn0010114	1362.18	-0.503973	2.04561e-05	hig
FBgn0003371	1369.84	-0.503447	0.000151668	sgg
FBgn0032394	187.715	-0.50234	0.00179771	Hacd1
FBgn0259224	176.827	-0.502255	0.0104817	CG42324
FBgn0036372	108.802	-0.502122	0.0155059	Abp1
FBgn0019960	732.774	-0.501878	4.92499e-05	Mitofilin
FBgn0032666	1143.01	-0.50167	1.7199e-07	CG5758
FBgn0031424	600.445	-0.501316	0.000398562	VGlut
FBgn0034142	183.938	-0.500895	0.00190672	CG8306
FBgn0036825	4507.36	-0.500326	8.67371e-08	RpL26
FBgn0086904	1715.97	-0.499452	1.41891e-08	Nacalpha
FBgn0025186	109.137	-0.498527	0.0374377	ari-2
FBgn0010482	214.179	-0.498496	0.00993763	hlk
FBgn0030853	351.679	-0.497231	0.000234488	ND-24
FBgn0039688	471.475	-0.497124	0.000581489	Kul
FBgn0035060	430.717	-0.49661	0.000670734	Eps-15
FBgn0287225	114.484	-0.495982	0.0201779	bor
FBgn0287828	117.217	-0.4957	0.0153787	Pkcdelta
FBgn0034009	124.982	-0.495496	0.0280185	CG8155
FBgn0033710	1216.89	-0.494981	0.00247371	CG17739
FBgn0032943	192.635	-0.494746	0.0078793	Tsp39D
FBgn0086129	112.161	-0.494574	0.0312398	snama
FBgn0033486	161.831	-0.492955	0.00615747	dmpd
FBgn0026566	103.94	-0.492565	0.0196004	CG1307
FBgn0024236	251.998	-0.492381	0.000871404	foi
FBgn0037592	138.04	-0.492116	0.0131222	CG11737
FBgn0033188	768.073	-0.491325	8.95185e-06	Drat
FBgn0261592	5264.01	-0.489554	1.46961e-05	RpS6
FBgn0052206	143.98	-0.489543	0.0243824	CG32206
FBgn0263395	245.087	-0.489299	0.00566947	hppy
FBgn0036975	479.182	-0.488676	0.0210556	CG5618
FBgn0015277	117.217	-0.488183	0.0184231	Pi3K59F
FBgn0261873	1056.2	-0.488028	0.000185458	sdt
FBgn0052666	317.53	-0.487406	0.000778644	Drak
FBgn0243486	120.869	-0.48699	0.0363099	rdo
FBgn0034968	3945.78	-0.486348	5.27814e-07	RpL12
FBgn0029763	160.05	-0.486151	0.0090826	Usp16-45
FBgn0034013	135.329	-0.485579	0.0153787	unc-5
FBgn0032690	97.9939	-0.485348	0.0398398	CG10333
FBgn0015600	445.685	-0.484962	0.00118254	toc
FBgn0028670	385.291	-0.484043	0.000221268	Vha100-2
FBgn0037606	118.632	-0.481482	0.0218445	CG8032
FBgn0015615	116.217	-0.481167	0.0253302	SMC3
FBgn0027512	155.707	-0.481059	0.0153787	CG10254
FBgn0027654	852.511	-0.479388	9.74429e-05	jdp
FBgn0040397	127.931	-0.478914	0.0139204	CG3655
FBgn0260793	233.325	-0.478242	0.0309803	2mit
FBgn0001942	6564.55	-0.477706	7.7831e-06	eIF4A
FBgn0037351	4884.33	-0.476837	2.11018e-05	RpL13A
FBgn0283658	959.797	-0.476428	0.000213256	muc
FBgn0031716	89.0162	-0.476165	0.0483238	CG14015
FBgn0023169	658.585	-0.476134	0.000126157	AMPKalpha
FBgn0051451	2892.05	-0.475914	0.0393787	lncRNA:CR31451
FBgn0035538	651.959	-0.475371	0.00263812	DopEcR
FBgn0039112	422.657	-0.474772	0.00119855	SdhD
FBgn0036888	263.61	-0.474655	0.00237712	CG9330
FBgn0085400	127.214	-0.474475	0.03466	side-V
FBgn0017567	508.41	-0.474336	0.000192434	ND-23
FBgn0010808	314.69	-0.473217	0.000717247	Chchd3
FBgn0028500	279.409	-0.472925	0.00572561	Rich
FBgn0028737	1705.6	-0.471485	0.000155853	eEF1beta
FBgn0034438	88.1371	-0.470861	0.048163	CG9416
FBgn0033426	275.525	-0.469787	0.000747445	Nt5c
FBgn0000382	910.247	-0.469587	0.000565176	csw
FBgn0029976	227.83	-0.468791	0.00670649	snz
FBgn0017545	5970.81	-0.468318	1.76379e-05	RpS3A
FBgn0016041	260.732	-0.468058	0.00123984	Tom40
FBgn0002590	4058.61	-0.467621	0.00020919	RpS5a
FBgn0036032	294.84	-0.465984	0.0202726	CG16711
FBgn0029897	3734.62	-0.465881	7.83713e-06	RpL17
FBgn0037051	291.689	-0.465575	0.000733741	CG10565
FBgn0035878	82.274	-0.464998	0.0469275	CG7182
FBgn0033913	278.35	-0.464408	0.0263851	CG8468
FBgn0029912	124.528	-0.464351	0.031008	CG4557
FBgn0027547	411.939	-0.463946	0.000254574	CG1927
FBgn0019952	169.842	-0.463827	0.0236015	Orct
FBgn0028703	609.435	-0.463702	2.61055e-05	Nhe3
FBgn0036451	643.204	-0.463478	0.00169643	Helz
FBgn0023540	110.956	-0.463315	0.0379666	CG3630
FBgn0031702	239.61	-0.4625	0.021574	fusl
FBgn0035024	155.297	-0.461322	0.0150953	CG11414
FBgn0016754	175.706	-0.46112	0.0181024	sba
FBgn0260655	116.089	-0.461028	0.0304904	l(3)76BDm
FBgn0026061	157.878	-0.460257	0.01467	Mipp1
FBgn0029932	241.945	-0.460048	0.0130795	CG4607
FBgn0038816	168.02	-0.458911	0.0100315	Lrrk
FBgn0033739	337.101	-0.458261	0.00505842	Dyb
FBgn0038659	874.927	-0.457454	0.000733331	EndoA
FBgn0039858	3967.8	-0.457345	1.00718e-06	CycG
FBgn0028331	751.447	-0.456601	5.36268e-05	l(1)G0289
FBgn0034792	194.35	-0.456399	0.0122889	YME1L
FBgn0052103	748.375	-0.455787	0.00386211	SCaMC
FBgn0015399	235.456	-0.454879	0.0254512	kek1
FBgn0039508	103.598	-0.454839	0.0407457	CG3368
FBgn0050021	226.344	-0.454117	0.0116491	metro
FBgn0030056	177.102	-0.4541	0.0110851	CAH3
FBgn0004403	3110.66	-0.454083	9.97054e-06	RpS14a
FBgn0004380	197.28	-0.452815	0.0117856	Klp64D
FBgn0034261	273.069	-0.452564	0.0157985	HPS4
FBgn0266452	161.281	-0.451865	0.00900629	CTPsyn
FBgn0263863	120.329	-0.451823	0.0361467	mRpL45
FBgn0033538	145.328	-0.451062	0.0187026	CG11883
FBgn0028527	224.565	-0.450869	0.00226266	CG18507
FBgn0037329	126.661	-0.4504	0.0283557	POLDIP2
FBgn0036571	101.568	-0.450017	0.0400245	Strump
FBgn0260658	305.827	-0.449352	0.0459106	CG42541
FBgn0028421	232.46	-0.448755	0.0139438	Kap3
FBgn0004049	133.21	-0.44656	0.0296049	yrt
FBgn0275436	139.542	-0.446195	0.0289286	PheRS-m
FBgn0031530	174.968	-0.445672	0.0120115	Pgant2
FBgn0085370	334.136	-0.44499	0.00181365	Pde11
FBgn0064766	173.773	-0.444819	0.0159982	CG7600
FBgn0086909	160.102	-0.444516	0.0110074	CG31751
FBgn0030328	386.767	-0.443481	0.00147638	Amun
FBgn0016119	662.484	-0.44221	7.21217e-05	ATPsynCF6
FBgn0039713	5619.59	-0.440701	0.000213256	RpS8
FBgn0004381	176.62	-0.440414	0.0140014	Klp68D
FBgn0030616	3981.63	-0.439814	2.0252e-06	RpL37a
FBgn0038519	235.861	-0.437734	0.00565026	Prx3
FBgn0037963	145.492	-0.43773	0.0337369	Cad87A
FBgn0262508	1155.56	-0.437026	0.00182728	CG43078
FBgn0038683	146.919	-0.437001	0.0196337	CG11779
FBgn0034087	259.485	-0.436794	0.0192578	clu
FBgn0003261	2107.94	-0.436783	4.739e-06	Rm62
FBgn0036892	212.87	-0.436557	0.016518	Lon
FBgn0035333	553.598	-0.435645	0.00118157	CG1317
FBgn0266579	589.638	-0.434169	0.000465656	tau
FBgn0030740	511.082	-0.433086	0.00227366	CG9917
FBgn0040777	1075.09	-0.432142	0.000161609	CG14767
FBgn0263102	835.926	-0.4317	0.000130489	psq
FBgn0283509	770.49	-0.431397	0.000220456	Phm
FBgn0039757	4860.82	-0.431082	8.83238e-05	RpS7
FBgn0037218	226.255	-0.430698	0.010351	aux
FBgn0259214	1453.63	-0.429499	0.00143471	PMCA
FBgn0027552	710.039	-0.428596	0.0028253	CG10863
FBgn0028487	164.834	-0.428553	0.0309591	f-cup
FBgn0038376	192.052	-0.428009	0.0110017	Hmt-1
FBgn0039801	397.12	-0.427807	0.0208057	Npc2h
FBgn0259219	278.717	-0.427316	0.00412677	CG42319
FBgn0039929	238.233	-0.427192	0.00539904	CG11076
FBgn0022768	143.891	-0.427155	0.0320805	Pp2C1
FBgn0030109	233.631	-0.427066	0.021803	CG12121
FBgn0016075	260.695	-0.426214	0.0354996	vkg
FBgn0012036	3835.8	-0.425754	0.00100235	Aldh
FBgn0265487	1300	-0.425492	0.0111305	mbl
FBgn0001994	446.759	-0.424185	0.0116471	crp
FBgn0000504	166.915	-0.423981	0.0263342	dsx
FBgn0039862	211.477	-0.423897	0.0142643	kek6
FBgn0000117	1191.16	-0.423465	4.70313e-05	arm
FBgn0263231	701.963	-0.422767	0.00597589	bel
FBgn0040281	288.85	-0.421845	0.0154219	Aplip1
FBgn0040071	144.179	-0.421416	0.0403408	tara
FBgn0032886	390.549	-0.421302	0.00413816	CG9328
FBgn0004867	5558.16	-0.420946	9.55508e-05	RpS2
FBgn0028481	234.963	-0.420532	0.0352491	CG4341
FBgn0020306	481.749	-0.420524	0.0142056	dom
FBgn0030890	158.684	-0.420085	0.0209182	CG7536
FBgn0052333	167.482	-0.419593	0.0416048	CG32333
FBgn0029888	277.551	-0.419547	0.0105244	ND-ASHI
FBgn0033482	248.357	-0.419277	0.00697518	CG1371
FBgn0038053	195.239	-0.41719	0.0365604	CG18549
FBgn0038197	378.828	-0.416785	0.00229981	foxo
FBgn0003517	7457.28	-0.416359	0.00075167	sta
FBgn0267002	2352.23	-0.416264	0.00315527	unc-104
FBgn0032879	170.131	-0.415717	0.0244508	CarT
FBgn0053653	893.154	-0.415682	0.00129572	Cadps
FBgn0036821	996.252	-0.412869	0.000213768	CG3961
FBgn0010905	467.883	-0.412095	0.0052624	Spn
FBgn0020618	5079.69	-0.412067	0.000400934	Rack1
FBgn0260462	1450.62	-0.411714	0.00442008	CtsF
FBgn0037443	535.418	-0.41149	0.000263376	Dmtn
FBgn0040227	476.249	-0.41142	0.0021128	eIF3d1
FBgn0086677	540.553	-0.411216	0.0384596	jeb
FBgn0267486	141.354	-0.410995	0.0398342	Ptp36E
FBgn0003231	994.527	-0.410828	0.00323522	ref(2)P
FBgn0030773	4504.02	-0.410314	0.000307077	CG9676
FBgn0040344	304.861	-0.409978	0.0163894	Lztr1
FBgn0033762	191.129	-0.409843	0.0280988	ZnT49B
FBgn0283478	367.423	-0.408937	0.00366311	und
FBgn0027786	337.859	-0.408281	0.00469274	Mtch
FBgn0037467	131.395	-0.408029	0.0485483	Ufl1
FBgn0259994	1154.38	-0.407346	0.00398804	OtopLa
FBgn0037891	812.707	-0.407305	0.000128403	CG5214
FBgn0250874	106.844	-0.407124	0.0482431	ttm50
FBgn0243512	221.811	-0.406965	0.014865	puc
FBgn0000667	409.757	-0.406952	0.0087795	Actn
FBgn0264606	438.478	-0.4066	0.0119989	Fife
FBgn0029891	802.201	-0.406115	5.51065e-05	Pink1
FBgn0024248	149.768	-0.405738	0.0327842	chico
FBgn0053519	503.752	-0.405608	0.0368115	Unc-89
FBgn0263456	857.398	-0.40528	0.00708269	nwk
FBgn0267849	346.009	-0.40408	0.00719656	Syx7
FBgn0038224	728.294	-0.403741	0.00104467	ATPsynE
FBgn0005198	176.443	-0.403216	0.0288861	gig
FBgn0039690	138.52	-0.402918	0.0391619	Gnpnat
FBgn0026372	5122.62	-0.402515	0.00927178	RpL23A
FBgn0027550	475.16	-0.401774	0.00725649	CG6495
FBgn0000535	307.994	-0.400427	0.0247599	eag
FBgn0039909	1098.42	-0.399809	5.04518e-05	ND-49
FBgn0031011	244.986	-0.399735	0.0225592	CG8034
FBgn0033274	160.775	-0.398222	0.046312	CG14757
FBgn0031683	280.635	-0.397449	0.0209144	CG4230
FBgn0083956	530.646	-0.397151	0.00469317	CG34120
FBgn0002593	6347.38	-0.396358	0.00144036	RpLP1
FBgn0039277	238.578	-0.396047	0.0123849	Nepl16
FBgn0011739	198.293	-0.395814	0.0259415	wts
FBgn0086706	1474.26	-0.395586	0.00144036	pix
FBgn0031734	403.962	-0.395091	0.0124086	CG11147
FBgn0284252	411.994	-0.394288	0.00962152	Letm1
FBgn0261609	306.561	-0.394212	0.0107409	eIF2alpha
FBgn0085421	505.018	-0.393909	0.00420764	Epac
FBgn0250789	1627.93	-0.392662	0.00172051	alpha-Spec
FBgn0032798	192.434	-0.392439	0.0367419	CG10132
FBgn0010014	324.803	-0.392422	0.0159306	CanB
FBgn0028982	409.54	-0.391047	0.0422675	Spt6
FBgn0035001	638.123	-0.39089	0.00669045	Slik
FBgn0015756	4334.72	-0.390577	0.000221959	RpL9
FBgn0020930	282.585	-0.390202	0.0108731	Dgkepsilon
FBgn0029866	168.998	-0.389598	0.045181	CG3842
FBgn0046214	481.497	-0.389485	0.00578281	vig2
FBgn0259785	196.166	-0.389095	0.0304047	pzg
FBgn0051064	236.304	-0.388048	0.0137055	CG31064
FBgn0039528	271.313	-0.387097	0.017344	dsd
FBgn0024291	268.207	-0.385857	0.013783	Sirt1
FBgn0045063	194.346	-0.385383	0.0267453	fdl
FBgn0035989	250.564	-0.385274	0.0239183	Atat
FBgn0039240	158.964	-0.385257	0.0469275	CG3744
FBgn0003277	294.865	-0.383505	0.0293371	Polr2A
FBgn0003204	479.725	-0.383109	0.00469302	ras
FBgn0052451	1592.81	-0.382908	0.00051833	SPoCk
FBgn0034718	279.457	-0.382661	0.0261249	wdp
FBgn0040395	637.03	-0.382583	0.00438026	Unc-76
FBgn0037063	392.269	-0.381703	0.0075789	CG9391
FBgn0031980	3295.59	-0.381698	0.0119643	RpL36A
FBgn0034978	283.195	-0.381675	0.0293371	CG3257
FBgn0002781	358.609	-0.38072	0.0109884	mod(mdg4)
FBgn0286213	3362.13	-0.380629	0.00598881	RpS12
FBgn0022023	725.135	-0.380183	0.00382832	eIF3h
FBgn0286778	1377.1	-0.380033	0.0035878	CG46385
FBgn0260990	224.287	-0.379912	0.0345044	yata
FBgn0003016	241.811	-0.379548	0.0183908	osp
FBgn0038181	823.311	-0.378714	0.0107745	CG9297
FBgn0016756	595.62	-0.378524	0.0151844	Usp47
FBgn0027582	174.737	-0.37844	0.0467386	CG6230
FBgn0022160	586.883	-0.378142	0.0198153	Gpo1
FBgn0003392	1894.1	-0.376699	0.000917196	shi
FBgn0032217	233.077	-0.376153	0.0344002	CG4972
FBgn0004387	255.608	-0.375112	0.0121058	Klp98A
FBgn0039611	372.791	-0.375107	0.0174011	Nepl18
FBgn0038803	288.858	-0.375014	0.0100978	CG5191
FBgn0036454	855.622	-0.372145	0.000213866	CG17839
FBgn0031759	462.471	-0.371934	0.0165929	Kdm5
FBgn0285910	706.454	-0.37163	0.00505842	VhaAC39-1
FBgn0017572	278.998	-0.370883	0.0163781	Mo25
FBgn0042135	954.001	-0.370792	0.000833617	Gdap2
FBgn0037001	1068.05	-0.370628	0.00120817	ND-39
FBgn0039635	741.208	-0.368137	0.00163015	Pdhb
FBgn0051030	677.87	-0.367696	0.00432107	VhaAC45RP
FBgn0261268	279.921	-0.366845	0.0484818	Cul3
FBgn0030556	198.07	-0.366558	0.0358072	mRNA-cap
FBgn0031081	289.853	-0.365984	0.00933055	Nep3
FBgn0010213	395.608	-0.365649	0.00422892	Sod2
FBgn0262737	1592.98	-0.365566	0.00133165	mub
FBgn0039406	497.679	-0.365129	0.0244306	RpL34a
FBgn0020386	625.378	-0.364276	0.00265447	Pdk1
FBgn0032880	363.301	-0.363657	0.00427	TM9SF2
FBgn0040384	213.031	-0.363179	0.0288781	CG32795
FBgn0030718	780.71	-0.36309	0.00297119	ND-20
FBgn0015949	295.363	-0.361329	0.0145873	hrg
FBgn0039561	261.226	-0.361146	0.0281147	mfrn
FBgn0002723	189.216	-0.36069	0.0483931	Met
FBgn0026418	614.475	-0.360652	0.0159306	Hsc70Cb
FBgn0036566	359.995	-0.360416	0.0448977	ClC-c
FBgn0044324	168.749	-0.359916	0.0409088	Chro
FBgn0000611	554.844	-0.359323	0.00295127	exd
FBgn0023388	475.973	-0.359261	0.00510464	Dap160
FBgn0038745	635.343	-0.359229	0.00574094	ClpX
FBgn0022985	226.292	-0.359223	0.0252999	qkr58E-2
FBgn0028480	1597.87	-0.358855	0.00154685	CG17841
FBgn0036896	250.617	-0.356678	0.0265112	wnd
FBgn0010548	429.19	-0.356463	0.00866187	Aldh-III
FBgn0029994	547.399	-0.356408	0.0140263	Ldsdh1
FBgn0038271	2084.07	-0.352695	0.000233847	UQCR-C1
FBgn0027080	275.565	-0.35241	0.0476353	TyrRS
FBgn0019644	1428.49	-0.352227	0.00069572	ATPsynB
FBgn0036134	258.539	-0.351703	0.016797	FoxK
FBgn0011693	1440.34	-0.351685	0.0187726	Pdh
FBgn0250791	1044.11	-0.351136	0.000516132	alphaSnap
FBgn0004404	2671.48	-0.350213	0.00248364	RpS14b
FBgn0033915	358.701	-0.350085	0.00916811	CG8485
FBgn0031850	268.878	-0.349984	0.0426908	Tsp
FBgn0004449	741.858	-0.349377	0.00673288	Ten-m
FBgn0035046	242.823	-0.349296	0.0217078	ND-19
FBgn0037288	661.737	-0.348727	0.0192654	CG14661
FBgn0086372	811.247	-0.348402	0.00245959	lap
FBgn0037899	695.642	-0.346915	0.0322639	RpL24-like
FBgn0285917	451.555	-0.346712	0.0431718	sbb
FBgn0022987	319.551	-0.34549	0.0166911	qkr54B
FBgn0037108	252.374	-0.344783	0.0307877	Alg11
FBgn0030990	182.033	-0.344516	0.0444329	CG7556
FBgn0051158	478.937	-0.344465	0.0251334	Efa6
FBgn0035400	455.43	-0.34034	0.0207375	CG11537
FBgn0024833	205.026	-0.34026	0.0412603	AP-1mu
FBgn0036213	5186.75	-0.339258	0.00310333	RpL10Ab
FBgn0037556	234.946	-0.338754	0.0425651	CG9636
FBgn0034951	288.908	-0.338313	0.0270144	CG3860
FBgn0000559	16248	-0.336317	0.0345367	eEF2
FBgn0036762	1105.81	-0.334706	0.00636488	CG7430
FBgn0285950	5606.72	-0.33418	0.00937361	RpL19
FBgn0020647	409.567	-0.334012	0.0405244	KrT95D
FBgn0261549	2333.88	-0.333822	0.0100915	rdgA
FBgn0026252	422.107	-0.333135	0.0309803	msk
FBgn0266354	403.621	-0.333033	0.0343278	CG45002
FBgn0032198	515.83	-0.332659	0.0314523	eEF1delta
FBgn0053144	424.026	-0.332164	0.0179364	CG33144
FBgn0000108	3003.91	-0.332156	0.00184618	Appl
FBgn0038065	411.652	-0.331192	0.0294844	Snx3
FBgn0039737	2552.86	-0.331057	0.0139204	CG7920
FBgn0035246	854.653	-0.328606	0.00677338	CG13928
FBgn0025641	310.871	-0.328436	0.0465664	DAAM
FBgn0038662	541.743	-0.328033	0.0472864	Mpc1
FBgn0029979	481.828	-0.327847	0.0294817	mahe
FBgn0032515	420.235	-0.326906	0.025399	loqs
FBgn0033638	477.886	-0.326682	0.0147322	CG9005
FBgn0034802	1408.41	-0.326592	0.00474284	CNBP
FBgn0000100	6369.97	-0.32635	0.00330581	RpLP0
FBgn0266599	10251.2	-0.32484	0.0113559	Hsc70-4
FBgn0005771	277.734	-0.324711	0.0364472	noc
FBgn0015218	617.334	-0.323747	0.00453513	eIF4E1
FBgn0002626	3649.1	-0.323084	0.0183859	RpL32
FBgn0037541	529.72	-0.322734	0.0411093	CG2747
FBgn0035473	280.05	-0.322597	0.0411121	mge
FBgn0004924	357.945	-0.32153	0.0409884	Top1
FBgn0010217	7164.84	-0.318209	0.0104696	ATPsynbeta
FBgn0026076	315.657	-0.317279	0.0361727	UBL3
FBgn0031294	9742.01	-0.316116	0.0489215	IA-2
FBgn0035228	716.997	-0.315111	0.0212583	CG12091
FBgn0264707	419.313	-0.315069	0.0449501	RhoGEF3
FBgn0002773	2297.23	-0.314664	0.00681668	Mlc2
FBgn0039321	447.392	-0.313913	0.0336926	CG10550
FBgn0035630	582.926	-0.313507	0.0394422	CG10576
FBgn0023441	297.736	-0.313466	0.0335513	fus
FBgn0037530	372.571	-0.312876	0.0220878	EMC1
FBgn0031985	303.934	-0.311955	0.0426672	mon2
FBgn0266918	598.809	-0.310934	0.0388519	CG32486
FBgn0285949	3676.3	-0.309432	0.00848667	RpL31
FBgn0027779	821.935	-0.30664	0.00677239	VhaSFD
FBgn0034145	700.12	-0.30636	0.0325481	CG5065
FBgn0033504	669.127	-0.304047	0.0129848	CAP
FBgn0000183	363.76	-0.30194	0.0291592	BicD
FBgn0086784	689.576	-0.300848	0.019897	stmA
FBgn0017579	4853.64	-0.300542	0.0349294	RpL14
FBgn0266521	545.445	-0.300369	0.0461732	stai
FBgn0285948	6180.86	-0.298267	0.013783	RpL27A
FBgn0002031	352.601	-0.293544	0.0271842	Phb1
FBgn0035121	476.733	-0.293321	0.0466567	Tudor-SN
FBgn0036007	2349.97	-0.292501	0.0237959	path
FBgn0028671	810.894	-0.291886	0.0352657	Vha100-1
FBgn0004103	853.858	-0.290517	0.0161333	Pp1-87B
FBgn0036697	338.367	-0.2901	0.0389613	rogdi
FBgn0259170	510.376	-0.289457	0.0219634	alpha-Man-Ia
FBgn0263740	337.44	-0.287583	0.0465664	eIF2gamma
FBgn0264855	522.917	-0.283834	0.034252	AP-2alpha
FBgn0027785	392.158	-0.281037	0.0321182	NP15.6
FBgn0037442	484.182	-0.275407	0.0304721	gzl
FBgn0017581	6903.96	-0.271659	0.0085094	Lk6
FBgn0004648	1254.27	-0.271497	0.004889	svr
FBgn0260499	1425.38	-0.270435	0.0415557	qvr
FBgn0035917	966.112	-0.269836	0.0359718	Zasp66
FBgn0014010	1578.37	-0.267718	0.0331024	Rab5
FBgn0259174	505.677	-0.267555	0.0415557	Nedd4
FBgn0028325	1083.94	-0.266661	0.0306332	Pdha
FBgn0004907	5414.71	-0.265506	0.00491203	14-3-3zeta
FBgn0027338	881.2	-0.264037	0.0208594	Kap-alpha3
FBgn0031285	2062.87	-0.258594	0.0371502	CG3662
FBgn0015031	645.043	-0.254676	0.0492263	cype
FBgn0037655	551.326	-0.24788	0.0422198	Kcmf1
FBgn0003071	910.538	-0.244587	0.0455264	Pfk
FBgn0035600	1412.71	-0.244397	0.0319765	Cyt-c1
FBgn0005671	1812.97	-0.242815	0.0481754	Vha55
FBgn0004363	2707.84	-0.223697	0.035381	porin
FBgn0039300	2133.55	-0.218645	0.0470599	RpS27
FBgn0015222	2081.96	0.21989	0.0458631	Fer1HCH
FBgn0004432	2188.63	0.248133	0.0151844	Cyp1
FBgn0035285	672.337	0.260664	0.0355588	CG12025
FBgn0016917	1548.35	0.265635	0.0400245	Stat92E
FBgn0029996	792.991	0.275098	0.0262387	UbcE2H
FBgn0002645	407.23	0.279209	0.0352491	Map205
FBgn0038037	671.813	0.280322	0.0462136	Cyp9f2
FBgn0004177	993.74	0.28272	0.00765385	mts
FBgn0285992	1178.63	0.291901	0.0130598	hpRNA:CR46342
FBgn0024947	351.641	0.293148	0.0428552	NTPase
FBgn0023212	539.003	0.298574	0.0323428	EloB
FBgn0001186	1254.13	0.301092	0.00639276	Hex-A
FBgn0040011	285.232	0.301836	0.0402344	Slmap
FBgn0034398	2138.94	0.30424	0.0410824	CG15098
FBgn0032005	269.94	0.306306	0.0352492	Snx6
FBgn0000042	3041.78	0.307437	0.00050204	Act5C
FBgn0265935	386.894	0.310479	0.0229547	coro
FBgn0286784	870.761	0.311648	0.0147392	TER94
FBgn0002772	861.471	0.313025	0.0441458	Mlc1
FBgn0086355	1040.91	0.31691	0.0127685	Tpi
FBgn0030327	261.83	0.317388	0.0415021	FucT6
FBgn0085446	1260.14	0.318035	0.0176569	CG34417
FBgn0266410	2133.03	0.320108	0.0435644	CG45050
FBgn0010341	326.77	0.322135	0.0341739	Cdc42
FBgn0010909	480.456	0.32289	0.0280571	msn
FBgn0052011	958.042	0.323782	0.00672864	CR32011
FBgn0031190	384.873	0.324031	0.0398466	CG12576
FBgn0031220	593.84	0.324183	0.0179312	CG4822
FBgn0263594	1742.93	0.324902	0.00375509	lost
FBgn0031995	428.838	0.325662	0.00957245	CG8475
FBgn0040259	245.177	0.326133	0.0247599	Ugt302C1
FBgn0052495	933.275	0.327886	0.0247472	Gss2
FBgn0052280	188.088	0.328004	0.0484353	CG32280
FBgn0003210	299.669	0.329936	0.0441458	rb
FBgn0003514	368.046	0.330518	0.0133118	sqh
FBgn0264491	330.845	0.330598	0.0205536	how
FBgn0038349	551.063	0.333839	0.017569	AOX3
FBgn0027585	432.978	0.335242	0.03466	CG8740
FBgn0020415	773.289	0.335875	0.0247819	Idgf2
FBgn0010379	316.525	0.335892	0.0321182	Akt
FBgn0022893	395.409	0.336239	0.00794287	Df31
FBgn0260747	1158.18	0.338461	0.00530887	Chchd2
FBgn0261396	241.287	0.343536	0.0463752	Rpn3
FBgn0038829	228.208	0.344137	0.0306358	CG17271
FBgn0030882	462.628	0.344506	0.0225592	Gss1
FBgn0036398	438.345	0.347574	0.0325226	upSET
FBgn0037240	291.349	0.350197	0.0263851	Cont
FBgn0027932	705.919	0.350521	0.0388398	Akap200
FBgn0260486	280.657	0.350724	0.0434552	Ziz
FBgn0287234	289.86	0.351125	0.0256425	slf
FBgn0033339	241.717	0.35199	0.0345367	Sec31
FBgn0035763	602.987	0.352459	0.0256425	mrva
FBgn0028577	463.544	0.353322	0.0487864	hfp
FBgn0031538	770.466	0.353588	0.0226828	CG3246
FBgn0011745	258.354	0.353645	0.0342852	Arp1
FBgn0019929	334.199	0.354397	0.0247031	Ser7
FBgn0040079	159.323	0.3544	0.040973	pkaap
FBgn0263351	295.164	0.355081	0.0300937	AP-2mu
FBgn0005640	308.584	0.355261	0.0265112	Eip63E
FBgn0034229	1269.04	0.356064	0.000759769	CG4847
FBgn0025381	202.933	0.35661	0.0392113	rush
FBgn0011638	243.247	0.357181	0.0441458	La
FBgn0014031	902.57	0.357584	0.0187026	Agxt
FBgn0052000	1672.7	0.359372	0.0398392	anne
FBgn0001091	2808.33	0.361684	0.00178613	Gapdh1
FBgn0051199	260.24	0.365344	0.0280767	CG31199
FBgn0038100	341.391	0.366458	0.0322043	Paip2
FBgn0031216	249.135	0.368077	0.0263851	Zir
FBgn0036376	140.704	0.369526	0.0414292	Liprin-beta
FBgn0004512	164.563	0.370482	0.033753	Mdr49
FBgn0001078	321.4	0.370584	0.0146512	ftz-f1
FBgn0035165	316.023	0.37167	0.00796205	CG13887
FBgn0014189	258.803	0.371982	0.0108699	Hel25E
FBgn0266409	284.157	0.372078	0.0256654	CG45049
FBgn0023023	387.459	0.373111	0.0061707	CRMP
FBgn0053303	188.017	0.374352	0.0308713	CG33303
FBgn0040321	484.708	0.376498	0.0476231	GNBP3
FBgn0264006	1139.58	0.376663	0.0336175	dysc
FBgn0024509	211.303	0.379084	0.0144202	Sec13
FBgn0004465	154.981	0.380431	0.0352491	Su(P)
FBgn0037637	971.906	0.380467	0.00223303	IscU
FBgn0052010	702.876	0.381816	0.00413176	CR32010
FBgn0261811	161.524	0.382922	0.0454321	pico
FBgn0037758	255.074	0.383463	0.0492922	CG9467
FBgn0259173	207.281	0.385692	0.0208594	corn
FBgn0001105	1979.31	0.386427	0.0137461	Gbeta13F
FBgn0015614	304.542	0.386927	0.0232138	CanB2
FBgn0036844	236.393	0.387866	0.047739	Mkp3
FBgn0263773	872.409	0.388703	0.0014182	fok
FBgn0020369	264.784	0.389029	0.0102422	Rpt6
FBgn0031090	214.544	0.389486	0.0281902	Rab35
FBgn0004838	2999.09	0.389934	0.00534894	Hrb27C
FBgn0039628	272.601	0.390282	0.042348	CG11841
FBgn0039697	928.516	0.391068	0.00230354	CG7834
FBgn0041194	1481.78	0.392014	0.0337848	Prat2
FBgn0260798	477.827	0.392034	0.0260676	Gprk1
FBgn0053307	262.09	0.393088	0.03466	CG33307
FBgn0032986	309.16	0.39329	0.0279768	CG3262
FBgn0035397	732.668	0.393665	0.00863959	PAN3
FBgn0035497	214.343	0.393838	0.0432826	CG14995
FBgn0031048	224.763	0.394233	0.0134164	CG12237
FBgn0037387	996.6	0.394522	0.00701817	CG1213
FBgn0030603	165.792	0.394668	0.0336175	CG5541
FBgn0032196	189.051	0.39484	0.0494733	CG5708
FBgn0261808	383.091	0.395707	0.0227971	cu
FBgn0263995	1252.42	0.396132	0.0156717	cpo
FBgn0003206	148.969	0.396988	0.0288781	Ras64B
FBgn0034887	255.924	0.401854	0.00539936	St1
FBgn0026401	830.606	0.402126	0.0120405	Nipped-B
FBgn0035631	155.719	0.402574	0.0215153	Txl
FBgn0051100	129.852	0.403689	0.044318	CG31100
FBgn0036211	915.513	0.404121	0.00277721	CG5946
FBgn0010415	1486.28	0.404472	0.00026642	Sdc
FBgn0035877	201.204	0.405059	0.0181024	CG7083
FBgn0004657	287.724	0.405492	0.00573603	mys
FBgn0035625	302.547	0.405761	0.0218966	Blimp-1
FBgn0031643	184.12	0.405941	0.0320805	CG3008
FBgn0029990	23600.8	0.407192	0.0140966	CG2233
FBgn0034709	226.524	0.407871	0.0476231	Swim
FBgn0021814	139.383	0.408396	0.0375706	Vps28
FBgn0035251	135.341	0.408684	0.0435474	Vta1
FBgn0030932	115.721	0.41393	0.0487934	Ggt-1
FBgn0027569	173.947	0.414529	0.018457	cert
FBgn0086558	13671.3	0.414796	0.000282587	Ubi-p5E
FBgn0265767	218.878	0.41521	0.0140966	zyd
FBgn0000477	452.569	0.41572	0.027163	DNaseII
FBgn0028691	208.784	0.416491	0.00669963	Rpn9
FBgn0030157	682.089	0.416551	0.0247819	CG1468
FBgn0033919	421.579	0.417566	0.00368459	CG8547
FBgn0003415	361.161	0.418069	0.0150744	skd
FBgn0262732	341.785	0.418652	0.00709014	mbf1
FBgn0051769	546.153	0.418755	0.000547351	CG31769
FBgn0031213	274.012	0.419669	0.00686926	galectin
FBgn0036316	751.05	0.419828	0.0251113	nebu
FBgn0033663	747.431	0.421122	0.0109638	ERp60
FBgn0000719	173.786	0.421135	0.0195812	fog
FBgn0035871	742.579	0.421462	0.0110709	BI-1
FBgn0032836	974.126	0.42191	5.36515e-05	CG10680
FBgn0004880	828.93	0.422238	0.019432	scrt
FBgn0085810	2909.7	0.423213	0.0331352	CR41597
FBgn0031684	324.838	0.42335	0.0220467	ND-13A
FBgn0263355	324.566	0.423952	0.0163788	CG31688
FBgn0002521	486.435	0.424184	0.0425283	pho
FBgn0036144	255.742	0.424619	0.0121332	GlcAT-P
FBgn0086370	336.305	0.425085	0.0126113	sra
FBgn0021795	322.161	0.425344	0.0166966	Tapdelta
FBgn0086779	180.126	0.425605	0.0140152	step
FBgn0261640	1982.36	0.425747	0.0313145	CR42723
FBgn0015039	623.52	0.426784	0.0058513	Cyp9b2
FBgn0035424	511.218	0.426837	0.00236367	Larp4B
FBgn0034200	1616.76	0.428514	0.000937879	Gbp2
FBgn0020416	532.41	0.429102	0.0135469	Idgf1
FBgn0039109	180.428	0.429803	0.0142284	CG10365
FBgn0266719	153.664	0.430605	0.0151021	stac
FBgn0261639	1363.29	0.43216	0.030825	CR42722
FBgn0262169	174.814	0.432497	0.0319671	magu
FBgn0010611	298.75	0.432722	0.00816718	Hmgs
FBgn0003884	3760.71	0.4328	7.42745e-08	alphaTub84B
FBgn0013672	10306.4	0.43311	0.0390113	mt:ATPase6
FBgn0263977	653.03	0.433365	0.00457725	Tim17b
FBgn0015777	962.963	0.433643	0.00413176	nrv2
FBgn0030944	154.107	0.433962	0.0405335	Hou
FBgn0058191	422.358	0.434783	0.029713	CG40191
FBgn0038679	172.779	0.436512	0.0132927	CG6040
FBgn0286222	651.546	0.436852	0.000907078	Fum1
FBgn0038842	98.0145	0.438359	0.0454162	hdly
FBgn0267033	1134	0.439366	0.039302	mamo
FBgn0250906	1163.1	0.440143	3.99252e-05	Pgk
FBgn0052649	101.297	0.440606	0.0496128	Coq8
FBgn0039024	386.259	0.443627	0.00772529	Nepl15
FBgn0261458	332.867	0.44427	0.00363813	capt
FBgn0021872	1571.78	0.444913	1.93256e-05	Xbp1
FBgn0051687	473.539	0.445298	0.0157623	CG31687
FBgn0001104	115.435	0.446675	0.0220467	Galphai
FBgn0004797	329.938	0.446776	0.0041187	mdy
FBgn0033624	406.619	0.446782	0.00464067	CG12384
FBgn0039081	253.917	0.447048	0.0136745	Irk2
FBgn0031589	289.328	0.447861	0.00858452	Naprt
FBgn0028397	847.192	0.44873	0.0215129	Tob
FBgn0015808	392.59	0.449052	0.0004096	ScpX
FBgn0250843	159.818	0.450305	0.00753482	Prosalpha6
FBgn0266758	355.052	0.45036	0.000378308	Esyt2
FBgn0034577	153.418	0.450385	0.0155414	cpa
FBgn0265356	430.699	0.45043	0.0132381	tn
FBgn0025549	195.307	0.451348	0.0214001	unc-119
FBgn0011666	900.871	0.451918	0.0342852	msi
FBgn0052009	387.969	0.45331	0.000879028	CR32009
FBgn0034162	754.595	0.453676	0.000244392	CG6426
FBgn0003462	1639.91	0.454304	0.00700889	Sod1
FBgn0020249	303.632	0.455502	0.00287621	stck
FBgn0265575	102.134	0.455991	0.0420728	yin
FBgn0029895	191.207	0.456133	0.017344	CG14441
FBgn0001961	352.671	0.456396	0.00437827	Arpc1
FBgn0035904	205.349	0.456989	0.00399789	GstO3
FBgn0025700	264.557	0.457115	0.0145819	CG5885
FBgn0033934	242.383	0.457353	0.0230606	CG17385
FBgn0014163	987.76	0.458017	0.0018042	fax
FBgn0266369	512.115	0.459069	0.010799	Mtp
FBgn0038461	200.102	0.459565	0.0069121	EMC2B
FBgn0039924	648.785	0.459833	0.0332154	PIP4K
FBgn0032949	1844.56	0.459858	0.00993418	Lamp1
FBgn0028515	132.424	0.460048	0.0133487	EndoGI
FBgn0001208	2309.35	0.46005	0.0108283	Hn
FBgn0038250	126.407	0.460392	0.0267037	CG3505
FBgn0001297	590.824	0.46119	0.000176391	kay
FBgn0035715	180.989	0.461375	0.0068801	Ist1
FBgn0264494	363.438	0.4624	0.0029002	CG17646
FBgn0259745	201.264	0.462941	0.0246716	wech
FBgn0033669	261.071	0.463161	0.00384893	PI31
FBgn0250820	156.903	0.463562	0.00762093	meigo
FBgn0035501	205.211	0.463739	0.00511048	CG1299
FBgn0266064	690.151	0.463808	0.00179862	GlyS
FBgn0016126	2846.62	0.464141	0.00647073	CaMKI
FBgn0011722	599.551	0.464762	0.027163	Tig
FBgn0037779	96.7516	0.465305	0.0345367	CG12811
FBgn0011642	811.217	0.465813	0.0398398	Zyx
FBgn0001987	99.6184	0.468284	0.0484696	Gli
FBgn0040235	90.0502	0.468506	0.0490537	c12.1
FBgn0039132	313.165	0.468584	0.014547	AP-1sigma
FBgn0013750	390.501	0.469082	0.000842317	Arf51F
FBgn0029911	322.739	0.469409	0.000960653	CG14435
FBgn0030638	108.251	0.470627	0.0420294	CG11655
FBgn0263111	670.637	0.470756	0.0279497	cac
FBgn0069973	782.23	0.471034	0.00140602	CG40485
FBgn0063923	235.14	0.471605	0.0266505	Kaz1-ORFB
FBgn0036623	504.783	0.471614	0.00579015	Agpat3
FBgn0265137	417.023	0.475451	0.00123096	Spn42Da
FBgn0013347	161.531	0.475452	0.0472191	TfIIA-S
FBgn0032156	779.331	0.475459	0.000789157	CG13124
FBgn0053554	353.576	0.475559	0.000646736	Nipped-A
FBgn0032597	85.1564	0.476665	0.0356847	CG17904
FBgn0034753	1078.64	0.476728	3.39813e-05	CG2852
FBgn0040660	393.421	0.479257	0.00214218	CG13551
FBgn0039494	122.475	0.479319	0.0140536	grass
FBgn0050026	122.015	0.479401	0.0101716	CG30026
FBgn0028988	318.32	0.479742	0.00847591	Spn42Dd
FBgn0000533	94.4493	0.480174	0.0367494	ea
FBgn0010774	313.728	0.48065	0.000530501	Ref1
FBgn0265523	656.596	0.481225	0.00470103	Smr
FBgn0010333	255.814	0.482953	0.000460387	Rac1
FBgn0013954	790.291	0.48306	0.00224916	Fkbp12
FBgn0039900	1159.02	0.483378	0.0365604	Syt7
FBgn0036309	98.4416	0.484919	0.0439656	Hip1
FBgn0029715	322.941	0.485086	0.0139438	CG11444
FBgn0051706	249.676	0.485648	0.0134164	CG31706
FBgn0052369	218.394	0.485828	0.00256103	CG32369
FBgn0036299	138.516	0.486436	0.00971796	Tsf2
FBgn0013720	102.897	0.487923	0.0343278	pck
FBgn0262870	183.646	0.488476	0.0192654	axo
FBgn0259716	138.404	0.490218	0.011153	Nepl6
FBgn0031418	255.606	0.490235	0.0219227	CG3609
FBgn0031670	295.123	0.490312	0.02147	SelT
FBgn0040493	164.76	0.490648	0.0029595	grsm
FBgn0011206	896.042	0.491026	0.0154488	bol
FBgn0034618	470.832	0.49113	0.0369229	CG9485
FBgn0039543	186.312	0.491601	0.0400362	CROT
FBgn0025702	191.994	0.493137	0.0426755	Srpk79D
FBgn0035107	158.709	0.493243	0.00556391	mri
FBgn0086359	505.297	0.49369	0.000882371	Invadolysin
FBgn0031037	740.455	0.49415	0.000160556	CG14207
FBgn0033250	1341.26	0.494335	0.000382064	CG14762
FBgn0085412	345.352	0.494465	0.00982216	kmr
FBgn0264574	409.651	0.494523	0.00824601	Glut1
FBgn0030703	1118.25	0.49525	0.0102734	MSBP
FBgn0010238	325.161	0.496031	0.000415107	Lac
FBgn0030481	163.831	0.496451	0.00950967	CG1662
FBgn0264922	384.284	0.497001	0.0199377	Sumo
FBgn0015282	243.527	0.497465	0.00155268	Rpt2
FBgn0037279	95.3684	0.498183	0.0318976	CG1129
FBgn0000318	278.755	0.499959	0.0196209	cl
FBgn0004656	912.086	0.500479	0.00180218	fs(1)h
FBgn0286818	1718.52	0.50141	0.000635776	Pdi
FBgn0032200	482.471	0.501843	0.00775538	CG5676
FBgn0030425	871.617	0.503497	0.000673907	Nep6
FBgn0086655	100.006	0.50356	0.0415568	jing
FBgn0052767	473.395	0.503828	0.0130358	CG32767
FBgn0032587	110.123	0.505165	0.0289286	CG5953
FBgn0032297	1100.44	0.507024	9.00962e-05	CG17124
FBgn0261989	67.363	0.50741	0.0415897	CG42807
FBgn0050035	2530.6	0.508086	0.000239557	Tret1-1
FBgn0026238	563.706	0.50869	0.00814551	gus
FBgn0262124	642.486	0.509087	0.0146472	uex
FBgn0027101	474.11	0.509203	0.000631888	Dyrk3
FBgn0031484	55.7286	0.509367	0.0495598	CG3165
FBgn0033130	87.8189	0.509668	0.0245315	Tsp42Ei
FBgn0032216	173.514	0.510576	0.00225818	Usp14
FBgn0001491	109.646	0.511594	0.0212583	l(1)10Bb
FBgn0034638	2114.62	0.511754	0.00419762	CG10433
FBgn0031882	119.252	0.511927	0.0201651	Rab30
FBgn0250819	433.744	0.512887	0.00751849	CG33521
FBgn0034061	105.562	0.513855	0.037779	Ufc1
FBgn0035020	377.504	0.514042	0.00452025	CG13585
FBgn0039994	300.677	0.514177	0.0111796	conu
FBgn0038533	85.184	0.514512	0.0264648	CG7523
FBgn0032160	201.319	0.515292	0.0198849	CG4598
FBgn0287597	186.382	0.51533	0.0352491	CG46466
FBgn0033032	103.294	0.5165	0.0176407	kune
FBgn0039889	434.402	0.518674	0.0161395	Arl4
FBgn0005672	317.529	0.519233	0.00287541	spi
FBgn0026199	658.826	0.520538	0.0150373	myo
FBgn0052243	119.095	0.520917	0.0345044	CG32243
FBgn0035528	312.8	0.521208	0.00847591	CG15012
FBgn0039102	799.373	0.524101	1.49816e-06	SPE
FBgn0038938	110.718	0.524839	0.0342852	CG7084
FBgn0031951	90.5624	0.525362	0.018022	r2d2
FBgn0261436	260.745	0.526231	0.000270606	DhpD
FBgn0000308	1298.06	0.526358	2.36103e-06	chic
FBgn0039532	107.265	0.526697	0.00946311	Mtl
FBgn0039890	869.89	0.527277	0.00521524	Abcd1
FBgn0035909	389.619	0.527639	0.000206014	ergic53
FBgn0029771	109.196	0.528096	0.0199095	CG12730
FBgn0033341	77.8599	0.528173	0.0238766	MrgBP
FBgn0266549	223.963	0.528592	0.0457751	lncRNA:CR45102
FBgn0039970	1455.66	0.529281	0.00899528	CG17508
FBgn0026077	121.23	0.529379	0.00809582	Gasp
FBgn0035231	183.118	0.531228	0.00113659	Pcyt2
FBgn0000384	220.283	0.531704	0.0162361	cta
FBgn0029508	1669.12	0.533251	0.000398562	Tsp42Ea
FBgn0000339	223.204	0.533924	0.0358044	cni
FBgn0029959	214.027	0.534129	0.00198339	Rab39
FBgn0052694	90.5352	0.534672	0.0281472	CG32694
FBgn0039958	314.901	0.535	0.00351937	CG12567
FBgn0032642	120.046	0.535511	0.0487099	Lamtor3
FBgn0267861	720.043	0.536033	0.0139438	Maf1
FBgn0025814	211.868	0.537672	0.00375356	Mgstl
FBgn0037817	77.094	0.538259	0.022051	Cyp12e1
FBgn0069242	395.105	0.540033	7.83713e-06	eca
FBgn0039709	94.5787	0.540493	0.0208209	Cad99C
FBgn0031327	112.836	0.541289	0.025837	CG5397
FBgn0083961	85.0314	0.541452	0.0185022	CG34125
FBgn0039807	65.689	0.542541	0.0462686	CG15546
FBgn0015789	494.763	0.543134	4.68706e-06	Rab10
FBgn0287724	352.659	0.543161	0.00848937	Ca-beta
FBgn0033608	209.754	0.543333	0.0177337	CG13220
FBgn0262976	147.364	0.544338	0.0352657	lawc
FBgn0032322	257.435	0.545291	0.00144885	CG16743
FBgn0003447	775.856	0.545771	0.000693313	sn
FBgn0053111	55.257	0.54748	0.0490537	CG33111
FBgn0032010	347.027	0.54794	0.00106361	CG8086
FBgn0028693	161.555	0.54806	0.00460117	Rpn12
FBgn0260474	190.704	0.54895	0.00384636	CG30002
FBgn0030505	411.708	0.55073	0.00810068	NFAT
FBgn0014380	69.0346	0.550995	0.03466	RhoL
FBgn0053329	75.043	0.551391	0.0337165	Sp212
FBgn0039464	601.524	0.5529	0.00392199	CG6330
FBgn0261505	226.722	0.553707	0.000325823	CR42653
FBgn0032899	164.949	0.553835	0.00374522	CG9338
FBgn0035444	124.302	0.55555	0.00658222	CG12012
FBgn0085188	158.15	0.556077	0.00998063	CG34159
FBgn0030239	138.285	0.556082	0.012969	CG17333
FBgn0035440	127.52	0.556702	0.0131903	CG14969
FBgn0283451	111.198	0.556865	0.0240958	br
FBgn0004687	450.924	0.556918	4.56653e-06	Mlc-c
FBgn0031115	99.0988	0.558458	0.0213531	CG11710
FBgn0085354	79.4946	0.558581	0.0216575	CG34325
FBgn0038462	94.096	0.558973	0.0159982	EMC2A
FBgn0036030	1720.12	0.559805	0.00933224	Prps
FBgn0263607	140.854	0.55991	0.00647073	l(3)72Dp
FBgn0031089	173.512	0.560253	0.00464085	aspr
FBgn0061492	151.981	0.560695	0.0481754	loj
FBgn0053496	149.988	0.562326	0.0381887	CR33496
FBgn0035181	142.984	0.562918	0.00157741	CG9205
FBgn0011770	382.676	0.563881	0.000437581	Gip
FBgn0025595	432.143	0.564281	0.00125139	AkhR
FBgn0037756	200.992	0.566114	0.00119453	CG8507
FBgn0033691	65.9805	0.566141	0.0411941	CG8860
FBgn0032253	83.9288	0.567097	0.00919221	LManI
FBgn0052062	842.024	0.567421	0.00207949	Rbfox1
FBgn0029833	104.491	0.568165	0.0134746	MCTS1
FBgn0029854	212.685	0.570406	0.00126734	CG3566
FBgn0001991	433.081	0.570473	0.00113389	Ca-alpha1D
FBgn0262512	526.403	0.570924	0.00605824	Vha14-1
FBgn0259482	142.114	0.571052	0.0298953	Mob3
FBgn0262563	203.022	0.571301	0.000700577	CG43103
FBgn0267365	120.762	0.574029	0.0263769	l(2)SH0834
FBgn0034430	58.9102	0.5747	0.0228671	mip40
FBgn0032453	454.393	0.575413	0.00766	CG6180
FBgn0287186	215.114	0.575559	0.02479	scro
FBgn0069923	298.441	0.57569	0.0248984	CG41128
FBgn0033000	194.011	0.5764	0.0081579	CG14464
FBgn0038420	198.907	0.5765	0.00283964	CG10311
FBgn0052726	365.438	0.577877	0.00554766	CG32726
FBgn0030040	69.8767	0.579239	0.0260676	CG15347
FBgn0013563	48.8211	0.579758	0.0446371	Pex1
FBgn0033373	169.425	0.579955	0.000285503	CG8080
FBgn0259238	148.348	0.582276	0.00785394	CG42336
FBgn0266186	279.851	0.582335	0.00211853	Vamp7
FBgn0014141	347.594	0.583242	0.000468263	cher
FBgn0015296	77.4385	0.583508	0.020409	Shc
FBgn0038665	234.053	0.583793	0.0411941	euc
FBgn0028490	2281.71	0.584034	0.000222651	CG31705
FBgn0053129	694.446	0.584167	0.00044895	CG33129
FBgn0038854	75.375	0.5843	0.0143393	CG7044
FBgn0023178	365.443	0.584355	0.0101438	Pdf
FBgn0266095	278.723	0.584903	0.0138417	lncRNA:CR44832
FBgn0035976	177.995	0.585942	0.000327123	PGRP-LC
FBgn0266227	413.407	0.588357	0.00825628	lncRNA:CR44922
FBgn0036449	403.792	0.589453	0.0102577	bmm
FBgn0027563	197.683	0.590026	0.000255095	CG9631
FBgn0033010	515.209	0.590697	0.00125079	Atf6
FBgn0030518	111.512	0.590761	0.0293806	CG11134
FBgn0260008	573.637	0.590931	0.0023789	UQCR-11
FBgn0051344	143.42	0.591182	0.00188688	CG31344
FBgn0032358	145.523	0.59143	0.000945392	Ppt2
FBgn0002121	264.541	0.592128	0.000109553	l(2)gl
FBgn0032940	325.047	0.592269	0.000967419	Mondo
FBgn0024963	629.101	0.592886	0.00564818	GluClalpha
FBgn0002284	184.395	0.594118	0.000146576	Prosbeta6
FBgn0032001	286.114	0.594168	0.00012337	CG8360
FBgn0034744	108.911	0.59521	0.0057503	Vps20
FBgn0037440	171.305	0.595943	0.0179694	CRAT
FBgn0034726	66.2574	0.596402	0.0443619	PolE4
FBgn0035392	72.2729	0.596892	0.0186778	CG1271
FBgn0050069	1130.33	0.598405	0.000189648	Sdb
FBgn0264490	2005.43	0.598543	0.000736622	Eip93F
FBgn0032896	196.697	0.598679	0.00105313	CG14400
FBgn0265101	209.859	0.598854	0.00677338	Sgt1
FBgn0003721	1489.17	0.599358	2.15186e-06	Tm1
FBgn0032774	2702.77	0.59954	1.80159e-06	CG17549
FBgn0010590	181.449	0.600951	0.000126474	Prosbeta1
FBgn0029506	862.711	0.601169	2.46415e-06	Tsp42Ee
FBgn0085736	696.799	0.601432	0.00232214	CG40472
FBgn0262593	523.334	0.602413	0.0106363	Shab
FBgn0027586	562.091	0.602646	0.0237698	CG5867
FBgn0036300	79.6697	0.60353	0.0116045	Pmm2
FBgn0040931	195.723	0.603694	0.000910061	CG9034
FBgn0086378	220.628	0.603724	0.00226975	Alg-2
FBgn0037515	194.216	0.604318	0.000206629	Sp7
FBgn0011768	453.773	0.605515	1.49534e-07	Fdh
FBgn0037299	124.5	0.605728	0.00195362	Vps37B
FBgn0263852	136.204	0.606677	0.00612937	Dad1
FBgn0001258	87.6503	0.607419	0.0434246	Ldh
FBgn0028875	360.957	0.607525	0.016836	nAChRalpha5
FBgn0038179	95.0383	0.607719	0.00609898	CG9312
FBgn0050055	118.416	0.60895	0.011247	lncRNA:CR30055
FBgn0031737	138.988	0.610482	0.00118522	obst-E
FBgn0013981	2007.57	0.611671	0.00133799	His4r
FBgn0033421	90.3868	0.611886	0.00867469	CG1888
FBgn0052687	587.959	0.612055	0.000125053	CG32687
FBgn0287613	81.3742	0.612068	0.0195636	lncRNA:CR46482
FBgn0033159	234.01	0.612548	0.000485864	Dscam1
FBgn0045866	367.571	0.612781	0.00018119	bai
FBgn0029823	935.775	0.612808	0.00149217	Shmt
FBgn0010278	77.0102	0.613824	0.00911806	Ssrp
FBgn0036193	55.5164	0.61417	0.044542	CG14135
FBgn0031563	290.629	0.614614	0.000177725	CG10031
FBgn0035696	325.96	0.614919	4.18619e-06	Best2
FBgn0031049	262.823	0.615103	0.0138417	Sec61gamma
FBgn0058002	1607.81	0.616097	0.00203061	ND-AGGG
FBgn0266724	67.0134	0.616543	0.018958	Trs20
FBgn0034538	108.857	0.617702	0.0175027	CG16799
FBgn0261262	786.238	0.618515	0.00101219	CG42613
FBgn0036745	184.256	0.618656	0.00182232	CG7484
FBgn0051549	104.412	0.618789	0.00256445	CG31549
FBgn0032946	9012.54	0.619303	0.00109429	nrv3
FBgn0004654	448.303	0.619337	0.00317725	Pgd
FBgn0002945	82.5562	0.620857	0.0111338	nkd
FBgn0035169	71.9823	0.621298	0.011857	Dci
FBgn0267795	203.621	0.621445	5.07913e-05	Frl
FBgn0037814	68.2331	0.622207	0.0323	CG6325
FBgn0024754	255.955	0.623095	3.02435e-05	Flo1
FBgn0085638	110.657	0.623156	0.0106104	CG41378
FBgn0039099	204.56	0.623222	0.000493584	GILT2
FBgn0034265	43.8877	0.624436	0.0342643	Snx16
FBgn0039114	920.889	0.624851	0.00243818	Lsd-1
FBgn0051352	537.912	0.625215	2.65923e-05	Unc-115a
FBgn0262116	675.266	0.625589	0.00258383	RNASEK
FBgn0040466	59.9942	0.625597	0.0330511	Dlip2
FBgn0041182	1406.72	0.625726	0.000146313	Tep2
FBgn0031428	198.679	0.625827	0.00107652	CG9886
FBgn0034997	461.847	0.626337	0.00154407	CG3376
FBgn0026718	88.8595	0.627741	0.00425377	Agpat2
FBgn0015793	87.7987	0.628081	0.00866187	Rab19
FBgn0058470	269.353	0.629187	0.00371377	CG40470
FBgn0041180	1296.77	0.629833	3.51032e-09	Tep4
FBgn0030589	143.282	0.630241	0.00173709	CG9519
FBgn0033320	806.175	0.630293	6.19545e-08	CG8586
FBgn0030447	101.592	0.630372	0.0106437	CG2200
FBgn0037560	133.265	0.631169	0.0140263	CR18228
FBgn0052702	59.3068	0.631416	0.0290775	Cubn
FBgn0039209	423.247	0.631649	3.53905e-07	REPTOR
FBgn0032084	55.547	0.631673	0.0395499	CG13101
FBgn0032029	150.086	0.632193	0.000164608	CG17292
FBgn0000109	59.4241	0.633281	0.0154823	Aprt
FBgn0262477	196.477	0.633527	0.00979222	FoxP
FBgn0063497	91.6311	0.634145	0.00260233	GstE3
FBgn0039691	60.4638	0.635022	0.0140655	IntS11
FBgn0264294	965.418	0.63653	2.42002e-06	Cyt-b5
FBgn0037739	41.6749	0.636838	0.029713	CG12948
FBgn0015522	187.125	0.637104	0.00816718	olf186-M
FBgn0085391	518.847	0.637649	0.00133991	trv
FBgn0036198	75.0029	0.63789	0.00734699	crim
FBgn0036908	129.183	0.639681	0.00467628	TORIP
FBgn0036353	73.5782	0.639997	0.00492611	CG10171
FBgn0264492	663.879	0.640344	0.00323913	CkIIalpha
FBgn0010638	428.493	0.640663	0.000180647	Sec61beta
FBgn0261673	73.6494	0.640713	0.00887479	nemy
FBgn0250746	212.868	0.641003	7.15746e-05	Prosbeta7
FBgn0030160	1042.48	0.641051	3.1627e-08	CG9691
FBgn0037913	1388.04	0.641304	3.55718e-06	fabp
FBgn0030418	57.1588	0.641556	0.0184897	CG4004
FBgn0035983	156.367	0.64327	0.000176391	CG4080
FBgn0037354	143.479	0.643301	0.000122565	CG12171
FBgn0014011	147.629	0.644965	0.00154944	Rac2
FBgn0020414	490.195	0.645504	8.65582e-07	Idgf3
FBgn0043455	69.0402	0.645561	0.0100266	CG5986
FBgn0044020	96.5645	0.646155	0.00532528	Roc2
FBgn0261793	527.441	0.646483	5.69336e-05	Trf2
FBgn0004395	361.169	0.646901	0.00113701	unk
FBgn0003076	2127.84	0.647645	9.10642e-06	Pgm1
FBgn0027496	162.923	0.647809	0.000174242	epsilonCOP
FBgn0032536	64.3236	0.64798	0.0157626	Ance-3
FBgn0030323	64.3664	0.64877	0.0140966	Vlet
FBgn0037942	66.9863	0.649478	0.0085094	CG14721
FBgn0027348	1059.59	0.649996	7.48594e-05	bgm
FBgn0040070	797.085	0.650383	0.000567484	Trx-2
FBgn0052428	137.331	0.651082	0.000398562	CG32428
FBgn0035484	560.718	0.651238	0.00469029	CG11594
FBgn0004132	101.52	0.651582	0.0043151	boca
FBgn0051864	91.7951	0.652822	0.00386044	Qtzl
FBgn0039022	85.9834	0.652992	0.0150893	Nepl13
FBgn0030158	651.946	0.65388	4.19131e-05	CG9686
FBgn0034724	447.856	0.654522	4.0261e-05	babos
FBgn0039977	272.137	0.654697	0.000755972	Spf30
FBgn0037635	226.041	0.655061	0.0321182	CG9837
FBgn0287423	20730.5	0.655635	0.000363615	Nplp2
FBgn0032820	777.007	0.656329	7.40818e-07	fbp
FBgn0030799	44.5718	0.656627	0.0403408	CG4872
FBgn0030510	98.8994	0.656977	0.00288165	CG12177
FBgn0034793	84.7476	0.658317	0.00195472	asrij
FBgn0011674	34.6939	0.659142	0.0484928	insc
FBgn0051313	708.278	0.659611	0.000967419	CG31313
FBgn0037555	68.6437	0.659922	0.0116045	Ada2b
FBgn0025827	143.595	0.660651	0.00178605	CG6421
FBgn0032601	86.0977	0.660713	0.00154407	yellow-b
FBgn0037901	59.6431	0.661153	0.0144891	Exd2
FBgn0034058	61.1294	0.66148	0.0199918	Pex11ab
FBgn0035762	60.434	0.662655	0.012004	Rint1
FBgn0000546	297.702	0.663497	1.70428e-05	EcR
FBgn0033321	116.329	0.66366	0.00199365	CG8738
FBgn0036560	190.312	0.666506	0.000150234	CG5895
FBgn0036262	2352.77	0.667541	0.000275932	CG6910
FBgn0264307	702.288	0.668859	0.000401112	orb2
FBgn0033265	40.9644	0.669517	0.0412224	coil
FBgn0035490	57.3176	0.669852	0.0106816	CG1136
FBgn0040899	60.185	0.669877	0.00995801	CG17776
FBgn0035985	369.229	0.671497	1.05419e-06	Cpr67B
FBgn0038463	220.595	0.671751	0.000125249	CG3534
FBgn0259736	365.834	0.673049	2.52007e-06	CG42390
FBgn0000115	117.496	0.673305	0.0035188	Arl1
FBgn0014427	566.268	0.675357	0.000161812	CG11899
FBgn0026090	117.443	0.675547	0.00672874	Lamtor5
FBgn0263260	101.087	0.677545	0.000851557	sel
FBgn0040005	642.905	0.677688	0.000621502	CG17883
FBgn0036787	100.88	0.678327	0.00887066	CG4306
FBgn0259740	108.103	0.679969	0.0057199	CG42394
FBgn0000567	120.628	0.680045	0.000291077	Eip74EF
FBgn0036740	257.52	0.680537	3.09872e-05	Vps60
FBgn0033677	198.518	0.681327	0.00176442	CG8321
FBgn0010173	147.729	0.681379	4.68916e-05	RpA-70
FBgn0037798	57.3211	0.681595	0.0133549	CG12817
FBgn0052068	448.894	0.681688	6.40374e-05	Adi1
FBgn0037358	481.824	0.682115	1.05194e-05	elm
FBgn0004057	134.054	0.682395	0.00194658	Zw
FBgn0028886	70.1003	0.682517	0.00292232	CG15279
FBgn0063494	151.595	0.682549	0.00073632	GstE6
FBgn0045842	90.0101	0.683578	0.00405685	yuri
FBgn0039835	53.4181	0.68619	0.0246827	mRpL32
FBgn0266711	268.3	0.686372	7.92919e-07	EloC
FBgn0034914	226.298	0.687496	4.53215e-06	CG5554
FBgn0267972	222.771	0.687928	0.000919967	Der-1
FBgn0037551	272.038	0.688274	0.000292603	Arl8
FBgn0063670	310.286	0.69008	0.00127525	CG40228
FBgn0051321	70.9079	0.690317	0.00717342	CG31321
FBgn0039326	52.3856	0.690522	0.0127682	CG10562
FBgn0032863	41.9579	0.690768	0.0324775	Cdc23
FBgn0050203	41.768	0.690902	0.0421825	CG30203
FBgn0004244	1193.29	0.691725	0.00211632	Rdl
FBgn0014000	562.851	0.69193	8.52662e-05	Hf
FBgn0033968	253.979	0.692789	2.47646e-07	hui
FBgn0035434	462.035	0.693267	4.50602e-05	Drsl5
FBgn0039116	42.417	0.693392	0.0261096	CG10375
FBgn0014906	433.793	0.693585	2.34986e-06	Hydr2
FBgn0267398	577.532	0.69362	0.000519674	Yeti
FBgn0013770	2978.28	0.69393	7.36162e-06	Cp1
FBgn0085434	922.854	0.697693	0.00125317	NaCP60E
FBgn0259216	255.993	0.697754	0.00100802	RhoGAP102A
FBgn0004066	240.67	0.697863	0.000130489	Prosalpha4
FBgn0040754	136.042	0.698145	0.000187306	CG17059
FBgn0001977	76.9872	0.698286	0.00201672	CIAPIN1
FBgn0052109	83.1945	0.698301	0.00635765	CG32109
FBgn0262538	203.972	0.699059	0.00106475	CG43092
FBgn0036876	208.687	0.699363	0.000112522	CG9451
FBgn0030588	93.4218	0.700101	0.00432307	CG9521
FBgn0283499	334.133	0.702711	1.4942e-06	InR
FBgn0032682	112.422	0.704426	0.000755403	grnd
FBgn0001149	1340.04	0.704491	3.14948e-07	GstD1
FBgn0000395	88.5419	0.706795	0.00160928	cv-2
FBgn0039656	96.5081	0.70814	0.000890976	CG11951
FBgn0038389	47.7517	0.708348	0.0314079	CG5516
FBgn0033241	109.79	0.709993	0.000440719	CG2915
FBgn0038672	74.8842	0.712324	0.0068043	CG6005
FBgn0036929	163.331	0.712422	0.000188425	CG7668
FBgn0039883	343.065	0.71358	0.00166246	RhoGAP100F
FBgn0031700	78.7161	0.713913	0.0204512	CG14022
FBgn0284255	117.896	0.71415	0.000189127	Arpc4
FBgn0038198	477.524	0.714245	1.77492e-08	Npc2b
FBgn0000527	42.2092	0.714294	0.044542	e
FBgn0036290	123.708	0.714425	0.000426869	CG10638
FBgn0033451	93.9519	0.714444	0.000904193	Marc
FBgn0037719	89.4891	0.716213	0.000431662	bocks
FBgn0283666	307.245	0.718313	0.000516821	Rap2l
FBgn0037714	153.322	0.718384	0.000291182	CG9396
FBgn0035147	691.179	0.718607	1.21477e-08	Gale
FBgn0027339	1555.03	0.71871	2.36392e-05	jim
FBgn0034010	62.7767	0.71954	0.013816	CG8157
FBgn0023175	220.292	0.720308	5.51272e-05	Prosalpha7
FBgn0037550	32.2621	0.720474	0.0451328	CG9667
FBgn0025678	209.086	0.720964	0.00171221	CaBP1
FBgn0004635	64.9821	0.72103	0.0033471	rho
FBgn0039337	61.3822	0.721359	0.0061373	MED28
FBgn0003028	52.2711	0.721845	0.0157651	ovo
FBgn0029134	341.536	0.721911	8.0506e-07	Prosbeta5
FBgn0261394	234.774	0.722494	9.45146e-07	Prosalpha3
FBgn0024804	359.922	0.723009	0.000174531	Dbp80
FBgn0003256	937.848	0.723161	0.000342982	rl
FBgn0032864	445.475	0.724409	1.64425e-06	CG2493
FBgn0262731	56.7787	0.724574	0.0297307	CG33941
FBgn0046999	67.0652	0.724831	0.00758807	CG6429
FBgn0039765	42.5164	0.725113	0.0225058	mRpS18C
FBgn0032770	91.7722	0.725127	0.00211628	CG13086
FBgn0036891	246.636	0.726214	2.36103e-06	CG9372
FBgn0015038	62.677	0.726412	0.00291591	Cyp9b1
FBgn0050410	152.274	0.726799	6.28462e-05	Rpi
FBgn0266448	53.6364	0.726882	0.00712797	CG45078
FBgn0034534	270.866	0.727328	0.000150524	maf-S
FBgn0035186	204.173	0.727553	0.00707868	CG13912
FBgn0026879	267.994	0.72777	5.19009e-05	CG13364
FBgn0000114	387.779	0.727956	1.57921e-07	bru1
FBgn0262035	268.114	0.727987	0.00031391	CG42846
FBgn0036337	766.754	0.729438	7.70848e-08	Adk2
FBgn0035815	81.102	0.729547	0.00791799	Snmp2
FBgn0043806	115.182	0.72988	0.000508599	CG32032
FBgn0032162	54.3354	0.729941	0.00771718	CG4592
FBgn0036545	114.911	0.729984	0.00324739	GXIVsPLA2
FBgn0015286	233.862	0.730221	7.65254e-07	Rala
FBgn0037110	81.7515	0.730338	0.00126634	ORMDL
FBgn0043534	176.148	0.732089	0.00131935	Obp57b
FBgn0030808	97.7559	0.732894	0.000498473	RhoGAP15B
FBgn0032202	293.021	0.733254	0.00221076	REPTOR-BP
FBgn0037718	214.967	0.733275	5.34743e-05	P58IPK
FBgn0003275	84.3582	0.734014	0.00257716	Polr2F
FBgn0038795	154.777	0.734193	0.000150461	CG4335
FBgn0001112	157.251	0.734602	1.12247e-05	Gld
FBgn0036581	111.188	0.735798	0.00106532	MED10
FBgn0036848	84.5819	0.736581	0.000796721	Naxd
FBgn0030163	38.6777	0.737565	0.0156717	CG1791
FBgn0032600	406.399	0.738638	3.97691e-06	BuGZ
FBgn0014868	215.93	0.740846	3.35626e-06	Ost48
FBgn0046876	60.4178	0.741207	0.0118212	Obp83ef
FBgn0031603	30.8414	0.741747	0.0443269	CG15432
FBgn0014869	1113.72	0.742352	2.75436e-12	Pglym78
FBgn0024811	721.773	0.742701	0.000904361	Crk
FBgn0032350	1633.79	0.743181	7.44793e-11	CG6287
FBgn0033457	57.4451	0.743908	0.0041334	Ntmt
FBgn0031263	70.4968	0.744176	0.00778805	Tspo
FBgn0264462	38.0296	0.744232	0.0304047	lncRNA:CR43870
FBgn0027073	319.154	0.744669	2.20839e-07	Ugt49B1
FBgn0033483	85.2846	0.744779	0.000587859	egr
[truncated: 889 more rows]

## Sheet: HttQ120+dYod1 | dYod1
geneId	baseMean	log2FoldChange	padj	SYMBOL
FBgn0085417	45.5144	-6.32536	2.65643e-15	natalisin
FBgn0036750	4.06002	-4.98205	0.00269876	CG6034
FBgn0263493	105.211	-4.66997	0.000198506	CR43482
FBgn0001226	231.765	-4.66536	9.41574e-06	Hsp27
FBgn0037410	51.3033	-4.53129	7.75929e-21	Osi2
FBgn0051380	5.91464	-4.49162	0.0035698	CG31380
FBgn0013278	2343.25	-4.35993	0.000308246	Hsp70Bb
FBgn0013279	3255.48	-4.35219	0.000284542	Hsp70Bc
FBgn0267472	3.81929	-4.32205	0.011319	asRNA:CR45822
FBgn0053527	28.954	-4.28832	1.08292e-13	SIFa
FBgn0013277	765.255	-4.15874	0.000611549	Hsp70Ba
FBgn0267302	3.8656	-3.88805	0.00790591	asRNA:CR45738
FBgn0267936	2.41625	-3.75778	0.0365625	lncRNA:CR46216
FBgn0001225	640.049	-3.4174	0.00146338	Hsp26
FBgn0031925	161.775	-3.4077	2.96126e-41	Cyp4d21
FBgn0265084	16.9946	-3.38984	1.34152e-05	CG44195
FBgn0027562	196.791	-3.38406	6.3774e-45	CG10345
FBgn0030218	130.838	-3.32368	5.064e-28	CG1628
FBgn0266413	7.26865	-3.31726	0.0019535	asRNA:CR45053
FBgn0044048	43.4508	-3.28288	1.08776e-16	Ilp5
FBgn0261575	1632.41	-3.1415	6.29459e-21	tobi
FBgn0286782	6.64312	-3.02574	0.00433302	flz
FBgn0020258	3.59509	-2.96009	0.0270424	ppk
FBgn0283437	92.1085	-2.95601	6.65505e-07	PPO1
FBgn0001230	780.192	-2.94084	0.00113493	Hsp68
FBgn0034956	8.0867	-2.93266	0.00156991	CG4324
FBgn0042201	848.673	-2.89754	1.08611e-101	Nplp3
FBgn0039040	147.717	-2.87217	8.72932e-37	CG13833
FBgn0038343	39.1617	-2.83519	4.25482e-13	Trissin
FBgn0038047	24.0118	-2.82342	8.0778e-07	CG5245
FBgn0259896	50.4794	-2.82152	5.1337e-12	NimC1
FBgn0030593	383.349	-2.81529	7.94529e-13	CG9512
FBgn0039678	1357.61	-2.7847	5.53554e-19	Obp99a
FBgn0003996	542.115	-2.72678	2.01195e-08	w
FBgn0266866	6.81888	-2.70696	0.00695256	lncRNA:CR45327
FBgn0033367	122.604	-2.69082	2.98454e-08	PPO2
FBgn0264904	122.347	-2.6463	1.59425e-24	asRNA:CR44095
FBgn0014033	55.697	-2.62095	1.52927e-11	Sr-CI
FBgn0003525	5.48649	-2.59709	0.00968668	stg
FBgn0259713	12.5955	-2.47874	5.20264e-05	CG42367
FBgn0030615	32.7342	-2.4717	2.33315e-10	Cyp4s3
FBgn0037167	103.306	-2.46406	4.20943e-07	CG11425
FBgn0261989	67.363	-2.32259	1.55036e-15	CG42807
FBgn0028573	6.52388	-2.31486	0.0389428	prc
FBgn0033629	5.20339	-2.31362	0.0201233	Tsp47F
FBgn0031646	9.336	-2.25169	0.00239704	snsl
FBgn0039324	106.155	-2.22862	2.32032e-13	CG10553
FBgn0259164	14.5211	-2.22807	5.8489e-05	CG42269
FBgn0033936	307.209	-2.20734	1.27986e-34	Achl
FBgn0028956	7.23019	-2.17049	0.0320059	mthl3
FBgn0267659	25.6158	-2.16951	1.95931e-09	lncRNA:CR45997
FBgn0043792	74.1311	-2.16156	1.88357e-16	CG30427
FBgn0024740	32.2707	-2.1569	8.35157e-06	Lip2
FBgn0029147	70.0689	-2.13314	1.26806e-11	NtR
FBgn0003248	770.256	-2.1299	3.03553e-75	Rh2
FBgn0050446	24.1003	-2.12816	3.80883e-07	Tdc2
FBgn0264679	16.7382	-2.12284	0.000119808	asRNA:CR43964
FBgn0029167	227.238	-2.10408	6.9229e-20	Hml
FBgn0033214	16.6985	-2.10368	1.6463e-05	CG1941
FBgn0036656	14.3769	-2.09336	0.00210577	CG13026
FBgn0037164	21.8183	-2.09247	3.792e-06	CG11438
FBgn0032336	172.213	-2.08872	2.85676e-21	AstC
FBgn0036587	54.9023	-2.06361	7.56526e-10	CG4950
FBgn0004629	87.0931	-2.04627	5.29881e-05	Cys
FBgn0035873	30.1593	-2.04579	6.25176e-08	CG13670
FBgn0035969	23.9222	-2.01902	5.00676e-05	CG4476
FBgn0036713	131.855	-2.01748	1.13566e-23	Mip
FBgn0264863	27.2389	-2.01727	0.000138079	asRNA:CR44054
FBgn0265344	7.58436	-2.01502	0.0140602	lncRNA:CR44298
FBgn0033502	27.5448	-1.99076	7.02495e-07	CG12910
FBgn0033079	274.314	-1.98488	1.55213e-35	Fmo-2
FBgn0012037	98.6117	-1.97588	4.00365e-18	Ance
FBgn0039856	216.593	-1.97176	2.06928e-31	CG1774
FBgn0028494	15.1316	-1.968	0.00239704	CG6424
FBgn0034480	99.4633	-1.94362	3.06662e-15	CG16898
FBgn0002563	674.656	-1.92814	0.00386025	Lsp1beta
FBgn0003137	550.406	-1.92614	1.73575e-21	Ppn
FBgn0030828	197.774	-1.91888	6.17371e-23	CG5162
FBgn0037171	7.22347	-1.9153	0.0289264	CG14459
FBgn0052667	32.8734	-1.90067	0.0148187	ssp7
FBgn0287610	8.7066	-1.89296	0.0144381	asRNA:CR46479
FBgn0002936	17.3674	-1.88945	0.000696936	ninaA
FBgn0037818	28.112	-1.88451	0.00011581	CG6465
FBgn0267588	26.0041	-1.87974	0.000284542	asRNA:CR45926
FBgn0030339	11.907	-1.87508	0.00326712	Cyp28c1
FBgn0043791	325.683	-1.87385	0.0067927	phu
FBgn0038447	10.8866	-1.86211	0.00257651	CG14892
FBgn0259918	259.641	-1.85847	8.75081e-07	inaF-B
FBgn0001224	284.723	-1.85778	0.00302214	Hsp23
FBgn0037126	114.839	-1.85241	7.58626e-13	CG14567
FBgn0034363	9.23247	-1.8501	0.0167863	CG5327
FBgn0267485	8.35896	-1.83933	0.0229207	asRNA:CR45835
FBgn0053548	458.009	-1.83697	1.50711e-32	SmydA-8
FBgn0050163	15.2608	-1.83624	0.00131047	Cpr60D
FBgn0086708	651.073	-1.81919	5.88548e-36	stv
FBgn0030482	376.859	-1.81148	1.47685e-05	CG1673
FBgn0038236	311.314	-1.79481	1.39552e-16	Cyp313a1
FBgn0036348	6.47974	-1.79479	0.0363337	CG17687
FBgn0053965	7.65016	-1.79121	0.0236555	CG33965
FBgn0039479	14.6859	-1.78637	0.0003765	CG14257
FBgn0039298	127.627	-1.7836	1.32266e-17	to
FBgn0267554	99.4448	-1.78195	2.83119e-10	asRNA:CR45894
FBgn0036839	13.8212	-1.77535	0.00352608	SmydA-2
FBgn0040102	32.6352	-1.76792	7.18365e-05	lectin-24Db
FBgn0035921	17.694	-1.76722	0.000712412	CG13305
FBgn0035187	62.5253	-1.76616	7.21966e-11	Trh
FBgn0261628	32.1371	-1.73775	0.000136581	CG42711
FBgn0036589	20.2096	-1.72193	0.000794824	CG13067
[truncated: 2,316 more rows]
