# Supplementary material for: The ubiquitin thioesterase YOD1 ameliorates mutant Huntingtin induced pathology in Drosophila
Source: Sci Rep. 2023 Dec 11;13:21951. doi: 10.1038/s41598-023-49241-8 (PMC10713573; doi:10.1038/s41598-023-49241-8)
Supplement: Supplementary file 1 — Supplementary Information. [file 41598_2023_49241_MOESM1_ESM.zip › Supplementary file 3 - Gene Set Enrichment Analysis.xlsx]

## Sheet: info
The ubiquitin thioesterase YOD1 ameliorates mutant Huntingtin induced pathology in Drosophila.
Anita Farkas, Nóra Zsindely, Gábor Nagy, Levente Kovács, Péter Deák and László Bodai
Term	P-value	Adjusted P-value	Z-score	Combined Score	Genes
Gene Set term	Probability value associated with gene set enrichment	P value corrected for multiple hypotheses testing with the Benjamini-Hochberg method (q-value)	(rank score) a z-score for deviation from an expected rank	combination of the p-value and z-score: c = ln(p) * z	list of affected genes in the gene set
Data Sheets:
BP dYod1	Significantly enriched (at adjusted P < 0.05) GO Biological process terms of genes differentially expressed in elav-GAL4/w; Yod1[EY07831]/+ versus elav-GAL4/+ females
Disease dYod1	Significantly enriched (at adjusted P < 0.05) human disease terms of genes differentially expressed in elav-GAL4/w; Yod1[EY07831]/+ versus elav-GAL4/+ females
Disease HttQ120	Significantly enriched (at adjusted P < 0.05) human disease terms of genes differentially expressed in elav-GAL4/w; HttQ120/+ versus elav-GAL4/+ females
BP HttQ120 upreg	Significantly enriched (at adjusted P < 0.05) GO Biological process terms of genes significantly upregulated in elav-GAL4/w; HttQ120/+ versus elav-GAL4/+ females
BP HttQ120 downreg	Significantly enriched (at adjusted P < 0.05) GO Biological process terms of genes significantly downregulated in elav-GAL4/w; HttQ120/+ versus elav-GAL4/+ females
BP HD up, down in HD+dYod1	Significantly enriched (at adjusted P < 0.05) GO Biological process terms of those genes that are significantly upregulated in elav-GAL4/w; HttQ120/+ versus elav-GAL4/+ females and downregulated in elav-GAL4/w; HttQ120/+; Yod1[EY07831]/+ versus elav-GAL4/w; HttQ120/+
BP HD down, up in HD+dYod1	Significantly enriched (at adjusted P < 0.05) GO Biological process terms of those genes that are significantly downregulated in elav-GAL4/w; HttQ120/+ versus elav-GAL4/+ females and upregulated in elav-GAL4/w; HttQ120/+; Yod1[EY07831]/+ versus elav-GAL4/w; HttQ120/+
BP HDYod1up, HDnochange	Significantly enriched (at adjusted P < 0.05) GO Biological process terms of those genes that are not dysregulated in elav-GAL4/w; HttQ120/+ versus elav-GAL4/+ females but upreguleted in elav-GAL4/w; HttQ120/+; Yod1[EY07831]/+ versus elav-GAL4/w; HttQ120/+
BP HDYod1down, HDnochange	Significantly enriched (at adjusted P < 0.05) GO Biological process terms of those genes that are not dysregulated in elav-GAL4/w; HttQ120/+ versus elav-GAL4/+ females but downreguleted in elav-GAL4/w; HttQ120/+; Yod1[EY07831]/+ versus elav-GAL4/w; HttQ120/+

## Sheet: BP dYod1
Term	P-value	Adjusted P-value	Z-score	Combined Score	Genes
cytoplasmic translation (GO:0002181)	6.36643e-47	5.58336e-44	-1.33608	142.119	RpS24;RpS23;RpL28;RpS20;RpS7;RpL26;RpS6;RpL35A;RpL13A;RpL27A;RpL37A;RpL23;RpS19a;RpL41;RpL40;sta;RpS12;RpL5;RpS11;RpL18;RpL17;RpS30;RpL14;RpL13;RpL8;RpL9;RpS15;RpL6;RpL7;RpS10b;RpL37a;RpS5a;RpL18A;RpLP1;RpS3;RpL12;RpLP0;RpS4;RpS27A;RpS28b;RpL11;RpL32;RpS2;RpL31;RpL30
translation (GO:0006412)	4.52849e-34	1.98574e-31	-1.17627	90.3108	RpS24;RpS23;RpL28;RpS20;RpS7;RpL26;eEF1alpha1;RpS6;RpL35A;RpL13A;RpL27A;RpL37A;RpL23;RpS19a;RpL41;RpL40;pix;eEF1delta;sta;RpS12;RpL5;RpS11;RpL18;RpL17;RpS30;RpL14;RpL13;RpL8;RpL9;RpS15;RpL6;RpL7;RpS10b;RpL37a;RpS5a;RpL18A;RpLP1;RpS3;RpL12;RpLP0;RpS4;RpS27A;RpS28b;RpL11;RpL32;RpS2;RpL31;RpL30
ribosome assembly (GO:0042255)	3.22478e-09	9.42711e-07	-1.6562	32.3827	RpS10b;sta;RpL5;RpS5a;RpL12;RpLP0;RpS28b;RpL11;RpS19a;RpS15;RpL6
'de novo' posttranslational protein folding (GO:0051084)	2.48869e-07	4.36516e-05	-2.63398	40.0532	Hsc70-4;DnaJ-1;Hsp68;CG11267;Hsp70Ba;Hsp70Bc;Hsp70Bb
chaperone mediated protein folding requiring cofactor (GO:0051085)	2.48869e-07	4.36516e-05	-2.33596	35.5213	Hsc70-4;DnaJ-1;Hsp68;CG11267;Hsp70Ba;Hsp70Bc;Hsp70Bb
ribonucleoprotein complex assembly (GO:0022618)	3.05733e-06	0.00044688	-1.32351	16.8059	RpS10b;sta;RpL5;RpS5a;CG7564;RpL12;RpLP0;RpS28b;RpL11;RpS19a;RpS15;RpL6
ribosomal small subunit assembly (GO:0000028)	8.88115e-06	0.000973596	-2.61176	30.3789	RpS10b;sta;RpS5a;RpS28b;RpS19a;RpS15
ribosomal large subunit biogenesis (GO:0042273)	8.46877e-06	0.000973596	-1.5625	18.2486	RpL5;RpL26;RpL14;RpL12;RpLP0;RpL11;RpL35A;RpL6
ribosomal small subunit biogenesis (GO:0042274)	1.13928e-05	0.00111017	-1.89701	21.5927	RpS10b;sta;RpS7;RpS5a;RpS28b;RpS19a;RpS15
cellular response to topologically incorrect protein (GO:0035967)	1.55854e-05	0.00124258	-2.49057	27.5685	Hsc70-4;Hsp68;Hsp70Ba;Hsp70Bc;Hsp70Bb
response to unfolded protein (GO:0006986)	1.55854e-05	0.00124258	-2.4889	27.5501	Hsc70-4;Hsp68;Hsp70Ba;Hsp70Bc;Hsp70Bb
cellular response to unfolded protein (GO:0034620)	2.1693e-05	0.0015854	-2.31111	24.818	Hsc70-4;Hsp68;Hsp70Ba;Hsp70Bc;Hsp70Bb
cellular response to heat (GO:0034605)	3.19338e-05	0.0021543	-1.64408	17.0192	Hsc70-4;Hsp60A;Hsp68;Hsp83;Hsp70Ba;Hsp70Bc;Hsp70Bb
ribosomal large subunit assembly (GO:0000027)	8.45312e-05	0.00529527	-2.2508	21.1089	RpL5;RpL12;RpLP0;RpL11;RpL6
ornithine metabolic process (GO:0006591)	0.000184233	0.0107715	-4.64392	39.9345	Odc2;Oat;Odc1
ribosome biogenesis (GO:0042254)	0.00025215	0.013821	-1.589	13.1656	sta;RpS7;nop5;RpL26;RpL14;RpL35A;pix
negative regulation of lipid localization (GO:1905953)	0.000499636	0.0243434	-4.66553	35.4656	mdy;ImpL2;trbl
behavioral response to starvation (GO:0042595)	0.000499636	0.0243434	-3.86871	29.4085	Arc1;Hsp27;to
skeletal myofibril assembly (GO:0014866)	0.000737598	0.0323437	-4.39973	31.7314	Act88F;Mhc;Mical
cold acclimation (GO:0009631)	0.000737598	0.0323437	-3.81326	27.5017	Hsp26;Hsp23;Hsp83
peptide biosynthetic process (GO:0043043)	0.000907456	0.0361745	-1.46082	10.2329	sta;RpS23;RpS20;RpS5a;RpS4;RpL41;RpL40;pix
cellular macromolecule biosynthetic process (GO:0034645)	0.000903289	0.0361745	-1.37462	9.63535	sta;RpS23;spen;RpS20;eEF1alpha1;RpS5a;RpS4;RpL41;RpL40;pix;eEF1delta
negative regulation of lipid storage (GO:0010888)	0.00103706	0.0363801	-4.07041	27.9693	mdy;ImpL2;trbl
heat shock-mediated polytene chromosome puffing (GO:0035080)	0.00103706	0.0363801	-3.28005	22.5384	Hsp70Ba;Hsp70Bc;Hsp70Bb
response to DDT (GO:0046680)	0.00103706	0.0363801	-2.6611	18.2854	Cyp12d1-p;Cyp6w1;Cyp6a2
polytene chromosome puffing (GO:0035079)	0.00140345	0.0473394	-3.02882	19.8958	Hsp70Ba;Hsp70Bc;Hsp70Bb

## Sheet: Disease dYod1
Term	P-value	Adjusted P-value	Z-score	Combined Score	Genes
Huntington's disease	0.000689682	0.0165524	-1.11953	8.14938	zip;CCT1;Hsc70-4;DnaJ-1;porin;DopEcR;Hsp60A;Hsc70Cb;Hsp83;Ca-alpha1D
Machado-Joseph disease	0.00345672	0.0414807	-0.977529	5.54008	Hsc70-4;DnaJ-1;ref(2)P;Doa;MFS9;Hsp68;CG7130;Stip1

## Sheet: Disease HttQ120
Term	P-value	Adjusted P-value	Z-score	Combined Score	Genes
Huntington's disease	1.06136e-09	6.36816e-08	-1.11953	23.1337	RhoGAPp190;Unc-76;gol;Sec61beta;faf;Vps35;Sec61gamma;sol;QC;Spp;sgg;rho-5;pan;zip;Apc2;CCT1;Gcn5;Syx1A;Src42A;Vps25;Vps28;Rop;CAP;Mpcp2;Sirt2;Sirt1;mub;Wdr33;Pka-C1;Eip75B;Pink1;gig;CRMP;Hsc70-4;Galphai;DopEcR;Zw;arm;Hsc70-3;Mef2;eff;Hsp60A;enok;tara;Lac;shrb;GAPcenA;Diap1;nrv2;Irbp;v;14-3-3zeta
Parkinson's disease	2.4953e-09	7.4859e-08	-1.08939	21.5795	eIF4E1;Pka-C1;Rab7;Pink1;Chchd2;Nmdmc;aux;AMPKalpha;Vps35;HDAC6;rut;Thor;Trap1;Hsc70-4;sgg;TER94;ND-42;mask;dnk;Pi3K21B;Rab32;trc;Synj;CG32191;tau;Trx-2;Sod2;Sod1;dj-1beta;Usp32;chico;maf-S;Lk6;Tor;GstS1;Sirt2;Sirt1;Shmt;bsk;Lrrk;CG12025;comt;MtnA
tauopathy	6.09308e-08	1.21862e-06	-1.2679	21.0643	nord;Rab7;RpS21;Tao;Gdi;Stip1;Spp;cathD;garz;sgg;EloB;pan;chb;alphaTub84B;CG6418;zip;Vha36-1;tau;cdi;Past1;SdhB;fry;Sytbeta;Gel;Hr39;Lerp;wdb;Prosalpha7;GstS1;PICK1;mub;PHGPx;Fer1;POLDIP2;gig;Rab26;Tango5;HDAC6;Sfxn1-3;CG5986;tws;CG5500;tsr;par-6;Atx2;Snp;arm;crp;Act5C;CG6330;Vha14-1;Sod2;WASp;CaMKI;HnRNP-K;Diap1;krz;snRNP-U1-C;spin;Drak;cher
neurodegenerative disease	1.69135e-06	2.53702e-05	-0.892202	11.8574	Dro;Drs;Mlf;HDAC11;orb2;dl;sws;CG3740;sgg;Appl;Calx;Vha100-1;TER94;per;dnr1;tau;Nipped-A;Usp8;trp;wts;Sirt2;Sirt1;bsk;spz;TBPH;Letm1;Pink1;gig;futsch;Manf;Rpi;HDAC6;Hsc70-4;crb;Atx2;mod(mdg4);Zw;Mef2;Toll-7;Def;CG14207;VGlut;GIIIspla2;Sod2;Sod1;mbl;RpA-70;Hrb27C;Rel;AttC
autosomal dominant cerebellar ataxia	2.17935e-05	0.000261522	-1.11651	11.9845	Eip75B;Pcf11;Mlf;ced-6;Prosbeta6;tws;Hsc70-4;Atx2;mod(mdg4);UbcE2H;drk;hrg;Hsc70-3;stau;JIL-1;eff;Vha36-1;GstE1;tara;pAbp;Nipped-A;Sod2;Diap1;spen;Sos;mbl;PICK1;Ras64B;Sirt1;mub
retinitis pigmentosa	0.000487753	0.00487753	-1.95996	14.9461	hppy;CG2004;crb;Xbp1;Adgf-D;Dark;ninaE;lola;fred;bsk;TER94
obesity	0.000656516	0.00562728	-2.34895	17.2144	Pka-C1;bmm;Lsd-1;Ilp2;pod1;bsk;AkhR;Lst
epilepsy	0.00143977	0.0086386	-2.09089	13.6813	Rab30;Rab32;Rab35;shi;eas;Gad1;jus;faf;kcc;Rdl
retinal degeneration	0.00120283	0.0086386	-1.77941	11.9631	norpA;oc;prom;kdn;Cp1;ninaE;Arl1;eys
amyotrophic lateral sclerosis	0.00134517	0.0086386	-0.654395	4.32636	TBPH;Eip75B;gig;Dad;futsch;Pabp2;Syx1A;pAbp;Sod1;chic;dco;sgg;Atx2;Tor;Ref1;Pur-alpha;emb;TER94;LBR;caz;Ran
viral infectious disease	0.00267503	0.0145911	-0.974593	5.77329	TBPH;yip2;InR;gek;brat;pst;chic;dve;chico;Tor;RanBPM;AP-2alpha;CG16896;UbcE2H;dlg1;14-3-3zeta
Alzheimer's disease	0.00312742	0.0156371	-0.738508	4.25938	Pka-C1;Ipp;Ide;CanB;sgg;Appl;Nurf-38;per;dlg1;Xbp1;sra;Fer1HCH;tau;Sod3;Sod2;Sod1;sli;robl;Diap1;GstS1;CG2924;Tspo;mub;bsk;MtnA
fragile X syndrome	0.00446021	0.0193588	-2.6814	14.5132	wit;Mmp1;futsch;dlp;Abl;CenG1A
olivopontocerebellar atrophy	0.00451706	0.0193588	-0.376356	2.03228	nmo;Diap1;RhoGAPp190;eff;GstS1;Sirt1;tara;mub;Spf45;Hsc70-3
Epstein-Barr virus hepatitis	0.00597487	0.0224058	-1.00534	5.14752	TBPH;yip2;InR;gek;brat;chic;dve;chico;Tor;RanBPM;AP-2alpha;CG16896;dlg1;14-3-3zeta
infectious mononucleosis	0.00597487	0.0224058	-0.497567	2.54764	TBPH;yip2;InR;gek;brat;chic;dve;chico;Tor;RanBPM;AP-2alpha;CG16896;dlg1;14-3-3zeta
Machado-Joseph disease	0.00712463	0.0251458	-0.275785	1.36354	Herc4;aux;orb2;CG43795;Stip1;Rpn9;MED14;CG5687;Hsc70-4;Usp47;Doa;HisRS;Rac1;Hsc70-3;Hsc70-1;Atg12;Rab30;eff;CG14207;Pkcdelta;Trx-2;CG7220;5PtaseI;Gbeta13F;DAAM;Hrb27C;PICK1;STUB1;Droj2;emb
Troyer syndrome	0.00850661	0.0275058	-2.13548	10.1796	wit;Eps-15;Dad;futsch
myotonic dystrophy type 1	0.00871016	0.0275058	-1.70984	8.11024	TBPH;Diap1;mbl;Tor;Atg4a
muscular dystrophy	0.0112806	0.0338417	-0.344358	1.54433	Itgbn;Fkbp14;uif;Pgk;mbl;Fhos;chif;SP2353;Cam
fragile X-associated tremor/ataxia syndrome	0.017254	0.0470563	-1.11484	4.52592	TBPH;Hsc70-4;Pur-alpha;Prosbeta6

## Sheet: BP HttQ120 upreg
Term	P-value	Adjusted P-value	Z-score	Combined Score	Genes
defense response to Gram-positive bacterium (GO:0050830)	3.2605e-20	6.19821e-17	-1.6722	75.0313	Dro;Listericin;psh;PGRP-SB1;SPE;PGRP-LC;PGRP-LB;PGRP-LA;GNBP1;PGRP-LF;SPH93;TotM;grass;DptA;CG33493;DptB;CecC;CecB;CG30098;Def;PGRP-SA;PGRP-SC2;PGRP-SD;edin;modSP;CecA2;CecA1;spz;AttD;AttC;AttB;CG13551;AttA
defense response to bacterium (GO:0042742)	1.1648e-18	1.10715e-15	-1.27008	52.4466	Dro;Listericin;CG6180;Nxt1;Drs;insc;SPE;LysS;ben;PGRP-LC;PGRP-LB;PGRP-LA;Sec31;PGRP-LF;egr;cathD;TotM;Rac2;CG30098;Rala;PGRP-SC2;IKKbeta;edin;CecA2;CecA1;CG6426;Tep2;CG6421;spz;CG6429;SamDC;psh;PGRP-SB1;CG7054;Pp1alpha-96A;GNBP1;Thor;SPH93;St3;grass;NimB5;DptA;CG33493;CG16756;DptB;CG16799;Gbp1;NimB1;CecC;CecB;NimB2;NimB3;CG17917;Def;PGRP-SA;Cyp6a13;Jafrac2;PGRP-SD;modSP;Rel;NUCB1;AttD;AttC;AttB;C…
defense response to Gram-negative bacterium (GO:0050829)	5.76567e-13	3.65351e-10	-1.19825	33.7686	Dro;Listericin;CG6180;SamDC;Nxt1;Drs;insc;SPE;LysS;CG7054;PGRP-LC;Sec31;Pp1alpha-96A;egr;cathD;DptA;CG33493;CG16756;DptB;CG16799;CecC;CecB;CG17917;Rala;IKKbeta;PGRP-SD;edin;CecA2;CecA1;CG6426;Tep2;CG6421;Rel;NUCB1;spz;AttD;AttC;AttB;CG6429;AttA
nucleosome organization (GO:0034728)	1.80832e-12	8.59405e-10	-1.33915	36.2087	His3:CG33863;Chrac-16;His4:CG33889;His4:CG33901;His3:CG33821;His3:CG33866;His3:CG33845;His4:CG33885;His3:CG33848;His4:CG33883;His3:CG33860;Nurf-38;His4r;His3:CG33839;Df31;His4:CG33899;Gas41;MrgBP;His3:CG33854;His4:CG33895;His3:CG33857;His3:CG33836;His4:CG33897;His4:CG31611;Act87E;His4:CG33891;His4:CG33893;Nipped-A;His3:CG33851;His4:CG33907;His4:CG33909;His4:CG33903;His4:CG33905
antibacterial humoral response (GO:0019731)	3.58642e-12	1.22334e-09	-2.48061	65.3736	Dro;Def;Drs;IKKbeta;PGRP-LC;CecA2;CecA1;Thor;PGRP-LF;DptA;CG33493;DptB;AttD;AttC;CecC;CecB;AttB;AttA
nucleosome assembly (GO:0006334)	3.86116e-12	1.22334e-09	-1.52642	40.1143	His3:CG33863;His4:CG33889;His4:CG33901;His3:CG33821;His3:CG33866;His3:CG33845;His4:CG33885;His3:CG33848;His4:CG33883;His3:CG33860;His4r;His3:CG33839;Df31;His4:CG33899;His3:CG33854;His4:CG33895;His3:CG33857;His3:CG33836;His4:CG33897;His4:CG31611;His4:CG33891;His4:CG33893;His3:CG33851;His4:CG33907;His4:CG33909;His4:CG33903;His4:CG33905
chromatin assembly (GO:0031497)	2.14051e-11	5.81303e-09	-1.56374	38.4169	His3:CG33863;His4:CG33889;His4:CG33901;His3:CG33821;His3:CG33866;His3:CG33845;His4:CG33885;His3:CG33848;His4:CG33883;His3:CG33860;His4r;His3:CG33839;Df31;His4:CG33899;His3:CG33854;His4:CG33895;His3:CG33857;His3:CG33836;His4:CG33897;His4:CG31611;His4:CG33891;His4:CG33893;His3:CG33851;His4:CG33907;His4:CG33909;His4:CG33903;His4:CG33905
protein-DNA complex assembly (GO:0065004)	3.20437e-11	7.61439e-09	-1.42824	34.5118	His3:CG33863;His4:CG33889;His4:CG33901;His3:CG33821;His3:CG33866;His3:CG33845;His4:CG33885;His3:CG33848;His4:CG33883;His3:CG33860;His4r;His3:CG33839;Df31;His4:CG33899;His3:CG33854;His4:CG33895;His3:CG33857;His3:CG33836;His4:CG33897;His4:CG31611;His4:CG33891;His4:CG33893;His3:CG33851;His4:CG33907;His4:CG33909;His4:CG33903;His4:CG33905
cytoplasmic translation (GO:0002181)	3.74119e-10	7.90223e-08	-1.31512	28.5466	RpS23;RpL29;RpS21;RpL24;RpS29;RpS25;RpL37A;RpL23;RpS19a;RpL21;RpL41;CG13364;RpS15Aa;RpL5;RpS11;RpL39;RpL38;eIF4H1;RpL15;RpL36;RpLP2;RpS18;RpL8;RpS17;RpS16;RpS15;RpLP0-like;RpS10b;RpS3;RpS27A;RpS28b;RpL11;RpL30
chromatin assembly or disassembly (GO:0006333)	4.39182e-10	8.34885e-08	-2.17046	46.7649	His2B:CG33908;His2B:CG33904;His2B:CG33906;His2B:CG33880;His2B:CG33892;His2B:CG33894;His2B:CG17949;His2B:CG33890;His2B:CG33888;His2B:CG33910;His2B:CG33900;His2B:CG33902;His2B:CG33884;His2B:CG33896;His2B:CG33886;His2B:CG33898;His2B:CG33876
translation (GO:0006412)	6.45984e-10	1.11638e-07	-1.16209	24.5901	RpS23;RpS21;RpS29;RpS25;mRpS18C;mRpL24;mRpL23;HisRS;RpL41;RpS15Aa;RpS11;RpL39;RpL38;RpL36;RpLP2;mRpL20;mRpS5;RpS18;RpS17;RpS16;RpS15;RpLP0-like;mRpL17;mRpL16;mRpL55;RpS3;RpS28b;RpL30;RpL29;RpL24;mEFTs;mRpS21;mRpL49;mRpL47;RpL37A;RpL23;RpS19a;RpL21;CG13364;RpL5;eIF4H1;RpL15;mRpL42;RpL8;RpS10b;mRpL36;mRpL34;mRpL32;mRpS17;RpS27A;RpL11;mRpS14
glutathione metabolic process (GO:0006749)	1.40373e-08	2.22374e-06	-1.64358	29.7184	CG30022;Ggt-1;GstE9;GstE7;GstE8;GstE5;GstE6;GstD5;GstD2;GstE3;GstD3;GstE1;GstD1;GstE11;GstO3;GstT4;GstS1;GstT1;CG10365
peptide metabolic process (GO:0006518)	1.67691e-08	2.45215e-06	-2.63625	47.1988	CG30022;Ggt-1;CG11951;GstE9;GstE7;GstE8;GstE5;GstE6;GstD5;GstD2;Spase22-23;GstE3;Spase25;GstD3;GstE1;GstD1;CG6071;twr;GstE11;Spp;GstO3;GstT4;GstS1;GstT1
proteolysis involved in cellular protein catabolic process (GO:0051603)	9.72249e-08	1.32017e-05	-2.59741	41.9385	Cp1;Ubi-p5E;CG11459;Prosbeta6;Prosbeta7;Prosbeta4;Prosbeta5;Prosalpha1;CG6347;Prosalpha2;Prosalpha3;Prosalpha4;Prosalpha5;Prosbeta1;Prosalpha6;Prosalpha7;Der-1;RpS27A;CG4847
ubiquitin-dependent protein catabolic process (GO:0006511)	1.16895e-07	1.48145e-05	-1.18297	18.8825	gus;CG10516;Rpn3;Rpt6;Rpn12;CG40045;Prosbeta6;Rpn9;Prosbeta7;Vps2;UbcE2H;TER94;Fsn;eff;Ubi-p5E;Vps20;Roc2;Vps25;brat;SkpA;Ubc10;Vps28;shrb;Prosbeta4;Prosbeta5;Sem1;Prosalpha1;PI31;Diap1;Prosalpha2;Uch-L5;Prosalpha3;Prosalpha4;Prosalpha5;Prosbeta1;Prosalpha6;Prosalpha7;Rpt2
ER to Golgi vesicle-mediated transport (GO:0006888)	1.30345e-07	1.54867e-05	-1.55174	24.5999	epsilonCOP;Rab30;eca;CG13887;boca;Trs20;loj;ergic53;Rab19;bai;ArfGAP3;Sec31;Vti1b;Sec13;CHOp24;Rab1;CG17883;KdelR;Bet3;CG32069;cni
Ras protein signal transduction (GO:0007265)	1.39501e-07	1.55995e-05	-1.38249	21.8229	Rab7;Mtl;RhoGDI;Rap2l;RhoGAP100F;CRMP;tum;cta;Rac2;Rac1;drk;Pak3;Cdc42;Rab30;Rala;Rab10;Rab35;Rab39;Rab19;Rab18;Arf79F;RhoL;Rab1;Ras64B;CG4789
endosome transport via multivesicular body sorting pathway (GO:0032509)	6.85396e-07	7.23855e-05	-2.76892	39.3	shrb;Vps2;Rab7;Vps60;AnxB9;CHMP2B;Vps20;Chmp1;CG30423;Vps25;Vps28
proteasomal ubiquitin-independent protein catabolic process (GO:0010499)	1.21533e-06	0.000121597	-2.12979	29.0088	Prosbeta4;Prosbeta5;Prosalpha1;Prosalpha2;Prosalpha3;Prosalpha4;Prosalpha5;Prosbeta1;Prosalpha6;Prosalpha7;Prosbeta6;Prosbeta7
positive regulation of signal transduction (GO:0009967)	1.33046e-06	0.00012646	-1.52347	20.6125	shv;Listericin;psh;Cp1;SPE;Arp3;PGRP-LC;CRMP;sun;GNBP1;grnd;Nurf-38;grass;Arpc1;PGRP-SA;dlp;PGRP-SD;Nipped-A;mts;shf;CG6347;e(r);poly;RpS3;spz;CG4847;CkIIalpha
proteasomal protein catabolic process (GO:0010498)	4.05836e-06	0.000367378	-1.91512	23.7757	Fsn;gus;CG10516;Rpn3;Rpt6;Rpn12;CG40045;brat;Prosbeta6;Rpn9;Prosbeta7;Prosbeta4;Prosbeta5;Sem1;Prosalpha1;Prosalpha2;Uch-L5;Prosalpha3;Prosalpha4;Prosalpha5;Prosbeta1;Prosalpha6;Prosalpha7;Rpt2
response to endoplasmic reticulum stress (GO:0034976)	6.01981e-06	0.000520166	-1.82665	21.9571	CG11842;Fic;Xbp1;bgm;ERp60;Pdi;Cbs;meigo;Der-1;CG15611;Hsc70-3;Ufm1;PHGPx;CG11594
multivesicular body sorting pathway (GO:0071985)	6.58054e-06	0.000543896	-2.99151	35.6929	shrb;Vps2;Vps60;AnxB9;CHMP2B;Vps20;Chmp1;Vps25;Vps28
septate junction assembly (GO:0019991)	8.38252e-06	0.000637407	-2.0666	24.1572	crok;sinu;cold;Ssk;l(2)gl;Lac;pasi1;nrv2;pasi2;Galphai;Tsp2A;pck;crim
negative regulation of peptidase activity (GO:0010466)	8.38252e-06	0.000637407	-1.88642	22.0511	Spn88Eb;Spn42Dd;Spn42Da;CG44008;nec;Spn55B;Spn47C;Spn27A;Spn43Ad;Spn42De;Spn77Ba;Spn43Ab;Spn28Dc
negative regulation of immune effector process (GO:0002698)	1.04427e-05	0.00068454	-2.84644	32.6475	PGRP-LF;PGRP-SA;PGRP-SC2;PGRP-SB1;PGRP-SD;PGRP-LC;PGRP-LB;PGRP-LA
negative regulation of natural killer cell differentiation (GO:0032824)	1.04427e-05	0.00068454	-2.82238	32.3715	PGRP-LF;PGRP-SA;PGRP-SC2;PGRP-SB1;PGRP-SD;PGRP-LC;PGRP-LB;PGRP-LA
regulation of natural killer cell differentiation involved in immune response (GO:0032826)	1.04427e-05	0.00068454	-2.79677	32.0779	PGRP-LF;PGRP-SA;PGRP-SC2;PGRP-SB1;PGRP-SD;PGRP-LC;PGRP-LB;PGRP-LA
negative regulation of natural killer cell differentiation involved in immune response (GO:0032827)	1.04427e-05	0.00068454	-2.31665	26.5711	PGRP-LF;PGRP-SA;PGRP-SC2;PGRP-SB1;PGRP-SD;PGRP-LC;PGRP-LB;PGRP-LA
regulation of endopeptidase activity (GO:0052548)	1.19992e-05	0.000760348	-1.92918	21.859	Spn88Eb;Spn42Dd;Spn42Da;nec;Spn55B;Spn47C;Spn27A;REG;Spn43Ad;Spn42De;Spn77Ba;Spn43Ab;Spn28Dc
protein transport (GO:0015031)	3.01866e-05	0.00185112	-1.14564	11.924	unc-119;Rab7;eca;loj;Arl4;Arl1;Arp3;bai;Sec31;Vps2;CHOp24;Arf102F;Rab30;Syx8;Rab10;Rab35;Arpc1;Chmp1;Rab39;Rab19;Rab18;Vps25;CG7083;Arf79F;CG42390;Arf51F;CHMP2B;Rab1;CG4789;Ran
vesicle-mediated transport (GO:0016192)	3.27808e-05	0.00194738	-1.04006	10.7393	Rint1;Rab7;eca;Mtl;Trs20;loj;Arl4;lt;Arl1;bai;Gdi;Vps2;CG5104;Hsc70-4;Snx1;CHOp24;Arf102F;Syb;Snx6;Cdc42;cni;Vamp7;Rab30;Syx8;Rab10;Rab35;Chmp1;Rab39;Past1;Rab19;AP-1sigma;Rab18;rush;Syt7;Vti1b;Arf79F;Snap29;Snap25;Arf51F;CHMP2B;Rab1;Bet3
negative regulation of endopeptidase activity (GO:0010951)	3.38796e-05	0.00195167	-1.89197	19.4735	Spn47C;Spn88Eb;Spn27A;Spn42Dd;Spn42Da;Spn43Ad;Spn42De;Spn77Ba;Spn43Ab;nec;Spn55B;Spn28Dc
folic acid-containing compound metabolic process (GO:0006760)	4.38209e-05	0.0023801	-3.6682	36.8119	Dhfr;CG5412;l(3)72Dp;Nmdmc;Shmt;CG13551
protein catabolic process (GO:0030163)	4.37342e-05	0.0023801	-1.56155	15.6738	IKKbeta;Prosbeta6;Prosbeta7;Prosbeta4;Prosbeta5;Prosalpha1;Prosalpha2;Prosalpha3;Prosalpha4;Prosalpha5;Prosbeta1;Prosalpha6;Prosalpha7
proteasome-mediated ubiquitin-dependent protein catabolic process (GO:0043161)	4.5404e-05	0.00239758	-1.0889	10.8889	gus;CG10516;Rpn3;Rpt6;Rpn12;CG40045;Prosbeta6;Rpn9;Prosbeta7;Sec13;CG13085;TER94;CG30466;Hsc70-3;Fsn;eff;Roc2;brat;Prosbeta4;Prosbeta5;Sem1;Prosalpha1;Prosalpha2;Uch-L5;Prosalpha3;Prosalpha4;Prosalpha5;Prosbeta1;Prosalpha6;fsd;Prosalpha7;Der-1;Rpt2;CG12520
Golgi vesicle transport (GO:0048193)	4.93982e-05	0.002538	-1.16327	11.5345	Rint1;epsilonCOP;Rab30;eca;CG13887;boca;Trs20;loj;ergic53;Rab19;bai;zetaCOP;ArfGAP3;Sec31;Vti1b;Arf79F;Snx1;CHOp24;Rab1;CG17883;KdelR;Bet3;CG32069;cni
peptidoglycan metabolic process (GO:0000270)	6.4486e-05	0.00313567	-2.9532	28.4956	GNBP1;PGRP-LF;PGRP-SA;PGRP-SC2;PGRP-SB1;PGRP-LB;PGRP-LA
peptidoglycan catabolic process (GO:0009253)	6.4486e-05	0.00313567	-2.91408	28.1182	GNBP1;PGRP-LF;PGRP-SA;PGRP-SC2;PGRP-SB1;PGRP-LB;PGRP-LA
Rho protein signal transduction (GO:0007266)	6.59794e-05	0.00313567	-2.06373	19.8658	cta;Mtl;RhoL;Rac2;RhoGDI;Rac1;RhoGAP100F;Pak3;tum;Cdc42
glycosaminoglycan catabolic process (GO:0006027)	0.000118529	0.00549571	-2.81506	25.4491	GNBP1;PGRP-LF;PGRP-SA;PGRP-SC2;PGRP-SB1;PGRP-LB;PGRP-LA
positive regulation of defense response to bacterium (GO:1900426)	0.000128039	0.00566051	-4.51408	40.4605	Listericin;GILT2;PGRP-SD;PGRP-LC;GILT1
serine family amino acid biosynthetic process (GO:0009070)	0.000128039	0.00566051	-3.47721	31.1669	CG11899;CG10184;aay;Shmt;Sps2
protein complex disassembly (GO:0043241)	0.000276505	0.0111837	-2.57451	21.0937	Vamp7;lt;Vps11;lft;TER94;Vps25;Vps28;Snap29;Pp1alpha-96A
hemocyte migration (GO:0035099)	0.000261981	0.0111837	-2.13606	17.6166	Mtl;Pvf2;RhoL;mys;Rac2;Rac1;sn;Cdc42
embryonic hemopoiesis (GO:0035162)	0.000276505	0.0111837	-1.99281	16.3276	Mtl;Pvf2;RhoL;mys;Rac2;Rac1;sn;asrij;Cdc42
regulation of tube size, open tracheal system (GO:0035151)	0.00027445	0.0111837	-1.5147	12.4216	Mmp1;crok;serp;sinu;cold;Lac;pasi1;nrv2;pasi2;Gasp;pck;crim;verm
tetrahydrofolate metabolic process (GO:0046653)	0.000314982	0.0117408	-4.89095	39.4357	Dhfr;CG5412;Nmdmc;Shmt;CG13551
lamellipodium assembly (GO:0030032)	0.000314982	0.0117408	-3.41953	27.5716	tsr;Mtl;Rac2;Rac1;Unc-115a
lamellipodium organization (GO:0097581)	0.000314982	0.0117408	-3.41879	27.5657	tsr;Mtl;Rac2;Rac1;Unc-115a
regulation of melanization defense response (GO:0035007)	0.000314982	0.0117408	-3.41362	27.524	Spn27A;Sp7;Spn77Ba;PGRP-LC;Spn28Dc
dicarboxylic acid metabolic process (GO:0043648)	0.000333841	0.0122045	-2.96798	23.7583	Dhfr;CG5412;Got1;Mdh1;Nmdmc;Got2;CG8132
positive regulation of apoptotic signaling pathway (GO:2001235)	0.000376016	0.0130921	-3.11951	24.6001	grnd;CG6347;Cp1;Jafrac2;RpS3;CG4847
autophagosome maturation (GO:0097352)	0.000388605	0.0130921	-2.56363	20.132	Vamp7;lt;Vps11;lft;TER94;Vps25;Vps28;Snap29
positive regulation of antibacterial peptide biosynthetic process (GO:0006963)	0.000388605	0.0130921	-2.43128	19.0927	Dro;PGRP-SA;Rel;dl;IKKbeta;SPE;PGRP-LC;spz
negative regulation of proteolysis (GO:0045861)	0.00038796	0.0130921	-2.09168	16.4293	Spn88Eb;Spn27A;Spn42Dd;Spn42Da;Spn42De;CG44008;Spn77Ba;Spn55B;Spn28Dc
wound healing (GO:0042060)	0.000392556	0.0130921	-1.46176	11.4643	kay;Idgf1;Mmp1;Idgf5;Idgf4;Idgf3;cold;Idgf6;chic;scb;CG6005;Arpc4;sn;CG11089;Cdc42
regulation of signal transduction (GO:0009966)	0.000434262	0.0142333	-1.07718	8.33938	Apc2;Rab7;Rala;psh;PGRP-SA;Vps20;SPE;dlp;InR;Vps25;modSP;l(2)gl;Vps28;shrb;shf;p120ctn;Vps2;Fkbp14;pan;spz;boi
cellular protein metabolic process (GO:0044267)	0.000499491	0.0160938	-1.32593	10.0796	RpS23;RpL24;lt;Spase25;twr;mRpS21;mRpS18C;Spp;mRpL24;mRpL23;RpL41;Ubi-p5E;pen-2;mRpL42;Spase22-23;mRpL20;mRpS5;RpLP0-like;mRpL17;mRpL16;mRpL55;mRpL32;mRpS17;mRpS14;ubl
apoptotic cell clearance (GO:0043277)	0.000521789	0.016532	-2.40056	18.144	egr;Itgbn;scb;Mtl;RhoL;ced-6;NimC4
apical junction assembly (GO:0043297)	0.000538615	0.0167854	-2.26445	17.0434	pasi1;nrv2;pasi2;Galphai;crok;sinu;pck;cold;Ssk;crim;l(2)gl;Lac
establishment of endothelial barrier (GO:0061028)	0.000653935	0.0194239	-3.17899	23.3099	pasi1;pasi2;Galphai;Tsp2A;Ssk
positive regulation of Toll signaling pathway (GO:0045752)	0.000643041	0.0194239	-2.81929	20.7198	GNBP1;psh;PGRP-SA;grass;SPE;spz
cell-cell junction assembly (GO:0007043)	0.000652044	0.0194239	-1.55736	11.4239	crok;sinu;cold;Ssk;l(2)gl;Lac;p120ctn;pasi1;nrv2;pasi2;Galphai;pck;crim
regulation of lamellipodium assembly (GO:0010591)	0.000785132	0.0229621	-2.5082	17.9328	tsr;Tm1;Abl;Rac1;Arp3;HSPC300;Cdc42
negative regulation of cellular protein metabolic process (GO:0032269)	0.000807669	0.023076	-1.6662	11.8656	Spn88Eb;bru1;msi;Spn42Dd;orb2;sqd;brat;Spn55B;Rbfox1;tut;Spn27A;Unr;Spn42De;Spn77Ba;Spn28Dc
morphogenesis of embryonic epithelium (GO:0016331)	0.000813303	0.023076	-1.05744	7.52306	scaf;Rab30;kay;Inx3;Rala;Mtl;mys;gbb;sinu;Abl;CG43324;spi;l(2)gl;Lac;chic;Btk29A;scb;rho;Rac2;Rac1;Cdc42;stck
dorsal closure (GO:0007391)	0.000842335	0.0235482	-1.05889	7.49622	scaf;Rab30;kay;Inx3;Rala;Mtl;mys;gbb;sinu;Abl;CG43324;spi;l(2)gl;chic;Btk29A;scb;rho;Rac2;Rac1;Cdc42;stck
monocarboxylic acid metabolic process (GO:0032787)	0.000960715	0.0260903	-2.08902	14.5141	CG31075;scu;Pdk;CG10932;bgm;hll;CG8132;mino;Gip
regulation of Toll signaling pathway (GO:0008592)	0.000960715	0.0260903	-1.85558	12.8923	GNBP1;krz;psh;PGRP-SA;grass;SPE;spz;modSP;nec
myotube differentiation (GO:0014902)	0.00102511	0.0266949	-1.85321	12.7555	Thor;Gapdh1;Pgk;Arf51F;Mp20;Rac2;Pglym78;Rac1;Arp3;Pak3;InR;Crk
myoblast fusion (GO:0007520)	0.00102511	0.0266949	-1.65719	11.4064	Thor;Gapdh1;Pgk;Arf51F;Mp20;Rac2;Pglym78;Rac1;Arp3;Pak3;InR;Crk
mitochondrial translation (GO:0032543)	0.00100822	0.0266949	-1.13144	7.80646	mRpL42;mRpL20;mRpS5;mEFTs;mRpS21;mRpL17;mRpS18C;mRpL16;mRpL49;mRpL47;mRpL36;mRpL24;mRpL34;mRpL23;mRpL55;mRpL32;mRpS17;HisRS;mRpS14
macroautophagy (GO:0016236)	0.00105651	0.0271409	-1.70207	11.6639	Vamp7;lt;Vps11;lft;TER94;Vps25;tank;rush;Vps28;Atg12;Snap29
regulation of tube size (GO:0035150)	0.00108824	0.0275833	-2.3603	16.1047	nrv2;crok;Gasp;sinu;pck;cold;crim;Lac
establishment of blood-brain barrier (GO:0060856)	0.00114326	0.0285965	-1.22973	8.33003	pasi1;nrv2;pasi2;Galphai;sinu;pck;cold
positive regulation of proteolysis (GO:0045862)	0.00120704	0.0294177	-5.27268	35.4302	CG6347;krz;Cp1;STUB1;CG4847
positive regulation of nervous system development (GO:0051962)	0.00120704	0.0294177	-3.05598	20.5349	shv;Myc;mys;Pak3;spi
JNK cascade (GO:0007254)	0.00125961	0.0303103	-2.04938	13.6836	egr;kay;Btk29A;Mtl;Gadd45;Rac2;Rac1;drk;Cdc42
intracellular protein transport (GO:0006886)	0.00145788	0.0346428	-1.01433	6.62433	Rab7;Nxt1;eca;loj;Arl4;Arl1;Arp3;bai;Sec31;Sec13;CHOp24;Arf102F;Vhl;Rab30;Syx8;Rab10;Rab35;Arpc1;Ntf-2;Rab39;Rab19;Rab18;Vps25;Vps28;Arf79F;Arf51F;Rab1;CG4789;Ran
glucosamine-containing compound catabolic process (GO:1901072)	0.00161779	0.0366121	-2.21385	14.2278	Idgf1;Idgf5;Idgf4;Idgf3;Idgf2;Oscillin;Idgf6
peptidoglycan recognition protein signaling pathway (GO:0061057)	0.00161779	0.0366121	-2.05514	13.2078	Listericin;PGRP-LF;Rel;IKKbeta;ben;PGRP-LC;Gbp1
negative regulation of immune response (GO:0050777)	0.00161581	0.0366121	-1.47442	9.47742	PGRP-LF;Nxt1;Rala;PGRP-SA;l(2)34Fc;PGRP-SC2;PGRP-SB1;PGRP-SD;PGRP-LC;PGRP-LB;PGRP-LA
embryonic development via the syncytial blastoderm (GO:0001700)	0.001584	0.0366121	-0.979916	6.31831	scaf;Mtl;mys;Abl;l(2)gl;chic;Hsc70-4;scb;EcR;Rac2;Rac1;drk;Cdc42;Apc2;Rab30;kay;Inx3;Rala;gbb;sinu;SelG;InR;CG43324;spi;Btk29A;Hmgs;rho;stck
hexose metabolic process (GO:0019318)	0.00195125	0.0436391	-2.01725	12.5862	Gale;Pmm2;fbp;CG7322;Galk;LManI;CG32444;Gld
positive regulation of antifungal peptide production (GO:0002804)	0.00204273	0.0444501	-3.99656	24.7526	psh;grass;Rel;SPE;spz
endothelial cell development (GO:0001885)	0.0021278	0.0444501	-3.92133	24.1266	pasi1;pasi2;Tsp2A;Ssk
regulation of gastrulation (GO:0010470)	0.0021278	0.0444501	-3.69606	22.7406	cta;Gbeta13F;SelG;CG43324
signal peptide processing (GO:0006465)	0.0021278	0.0444501	-3.63883	22.3885	Spp;Spase22-23;Spase25;twr
protein tetramerization (GO:0051262)	0.0021278	0.0444501	-3.27781	20.1673	v;CG16985;CG16986;InR
negative regulation of stem cell proliferation (GO:2000647)	0.00207083	0.0444501	-1.76463	10.9051	CG7834;EcR;MED10;Rel;MED4;COX7C;COX5A;brat;mts;l(2)gl
detection of visible light (GO:0009584)	0.00223238	0.0461278	-1.93783	11.8298	Fic;Gprk1;Inx3;Sdc;Trpgamma;dlp;ninaD
phagocytosis, engulfment (GO:0006911)	0.0023456	0.0479462	-2.53815	15.369	egr;Mtl;EcR;RhoL;Crk;NimC4

## Sheet: BP HttQ120 downreg
Term	P-value	Adjusted P-value	Z-score	Combined Score	Genes
axon guidance (GO:0007411)	1.0331e-19	2.07859e-16	-1.06309	46.4744	jeb;Nedd4;lola;peb;haf;Nrt;RhoGAP93B;trio;fra;CadN2;Fas1;msps;XNP;daw;chb;dock;beat-VI;comm;beat-Ia;Src42A;beat-IIa;beat-IV;beat-IIb;Cam;nvy;sli;trn;shg;dpr11;unc-5;pod1;beat-Ib;beat-Ic;bsk;DIP-gamma;Pp1-87B;bon;Cdk5alpha;NetB;beat-Vb;beat-Vc;Drl-2;Wnt5;robo3;retn;Rich;robo1;Wnt4;Toll-7;Moe;side;unc-104;Dad;enok;chif;FER;sbb;SoxN;DAAM;Klp64D;stan;Mical;bif
phosphorylation (GO:0016310)	1.47933e-17	9.92137e-15	-1.1168	43.2788	Tao;S6kII;AMPKalpha;PIP5K59B;Pask;nmo;sgg;GckIII;Doa;Pdk1;hppy;CG31140;trc;nonC;Strn-Mlck;Src42A;cdi;Pkcdelta;Dgk;Pkc53E;Cam;Gk2;Dyrk2;Pkn;fray;Tor;wts;Sik3;Sik2;bsk;CG31145;Pka-C1;sqa;Pink1;Pka-C3;dop;aux;Asator;gek;dco;bt;Ddr;eas;inaC;rdgA;tkv;wit;JIL-1;ninaC;wnd;Fak;FER;sff;Wee1;Cdk12;Lk6;CG4629;Drak;Pfrx;Slik;Eph;CG4945
protein phosphorylation (GO:0006468)	9.89202e-18	9.92137e-15	-1.11321	43.5877	Tao;S6kII;AMPKalpha;Pask;nmo;sgg;GckIII;Doa;Pdk1;hppy;trc;nonC;Strn-Mlck;Src42A;cdi;Pkcdelta;Pkc53E;Cam;smal;Dyrk2;Pkn;fray;Tor;wts;Sik3;Sik2;bsk;SRPK;CG31145;Pka-C1;sqa;Pink1;Pka-C3;dop;aux;Asator;gek;dco;bt;Ddr;inaC;tkv;wit;JIL-1;ninaC;wnd;Fak;FER;sff;Wee1;Cdk12;Lk6;CG4629;Drak;Lrrk;Slik;Eph;CG11099;CG4945
cellular protein modification process (GO:0006464)	3.60671e-16	1.81417e-13	-1.01368	36.0452	Tao;S6kII;AMPKalpha;csw;Pask;CanB;nmo;sgg;GckIII;Doa;PPP4R2r;RpL40;IA-2;Pdk1;hppy;trc;Strn-Mlck;alpha-Man-IIb;Src42A;cdi;Pkcdelta;Pkc53E;Cam;Dyrk2;Pkn;wdb;fray;Tor;wts;Sik3;Sik2;bsk;Pp1-87B;CG31145;Pka-C1;sqa;Pink1;Bre1;Pka-C3;dop;aux;Asator;gek;FucTA;tws;dco;bt;Ddr;inaC;Loxl2;rdgC;GC;Mppe;tkv;wit;JIL-1;ninaC;wnd;Ptp36E;fdl;flw;Fak;FER;sff;Wee1;Cdk12;Lk6;CG4629;Drak;Pp2C1;Hexo1;CG10089;Slik;Mical…
axonogenesis (GO:0007409)	2.46479e-15	9.91832e-13	-1.08217	36.4007	jeb;Nedd4;lola;sick;rut;Nrt;RhoGAP93B;trio;fra;Fas1;msps;XNP;daw;chb;dock;comm;mle;beat-Ia;Src42A;Ank2;nvy;sli;shg;unc-5;pod1;mfas;beat-Ic;bsk;Pp1-87B;bon;Cdk5alpha;NetB;futsch;Wnt5;robo3;retn;Rich;robo1;Mbs;Toll-7;unc-104;WASp;FER;sff;sbb;SoxN;DAAM;Klp64D;stan;Cul3;Mical;bif
chemical synaptic transmission (GO:0007268)	4.63324e-15	1.55368e-12	-1.09559	36.1604	TBPH;Pink1;nwk;beag;Ipp;kcc;VGAT;alpha-Spec;HisCl1;rut;Dop1R1;Ekar;5-HT1A;ChAT;lap;dlg1;tkv;Rbp;wit;stmA;nonC;Ent2;Atpalpha;VGlut;Syx1A;CASK;cpx;Slob;SERCA;Nlg2;NtR;cdm;Nlg4;ort;Rop;Cadps;shi;X11Lbeta;5-HT2B;Sap47;mAChR-B;comt;mAChR-A
cellular response to light stimulus (GO:0071482)	2.47123e-14	6.69537e-12	-2.0496	64.2169	norpA;Gycalpha99B;PIP5K59B;ninaE;cry;Cam;dco;Gbeta76C;Ttd14;Ekar;PIP82;rdgB;rdgA;tim;inaD;Rh3;Rh5;Rh4;Ih
response to light stimulus (GO:0009416)	2.66218e-14	6.69537e-12	-1.41116	44.1085	Camta;PIP5K59B;trpl;dco;inaC;rdgB;tim;inaD;Vha100-1;lap;per;Rh3;Rh5;Rh4;norpA;slgA;ninaE;ninaC;cry;cdm;Rop;Dyrk2;Ttd14;trp;inaF-B;PIP82
regulation of rhodopsin mediated signaling pathway (GO:0022400)	5.2969e-14	1.18415e-11	-2.70268	82.6183	norpA;Camta;ninaC;Fbxl4;Cam;Arr2;Arr1;Gbeta76C;inaC;rdgB;rdgA;inaD;stops;rdgC
cell-cell adhesion via plasma-membrane adhesion molecules (GO:0098742)	6.63048e-14	1.33405e-11	-1.79277	54.4007	beat-IIIb;beat-Vb;beat-Vc;rst;CadN2;beat-VII;Fas1;beat-VI;Con;Cad89D;Cad87A;klg;beat-Ia;chp;bdl;beat-IIa;beat-IV;beat-IIb;shg;glec;stan;beat-Ib;hbs;sns;beat-Ic;CG34353
deactivation of rhodopsin mediated signaling (GO:0016059)	2.22489e-13	4.06953e-11	-2.58591	75.3376	norpA;Camta;ninaC;Fbxl4;Cam;Arr2;Arr1;Gbeta76C;inaC;rdgB;rdgA;inaD;stops;rdgC
compound eye photoreceptor development (GO:0042051)	2.08795e-12	3.50079e-10	-1.36493	36.7097	Cpn;boss;jeb;lola;crb;Atx2;hook;oc;prom;Doa;CadN2;Rich;SP2353;Moe;Afti;didum;ninaE;chp;bdl;fry;Rip11;Cam;Pph13;mbl;Mob2;stan;eys
clathrin-dependent endocytosis (GO:0072583)	9.28454e-12	1.43696e-09	-1.86879	47.4723	lqf;stmA;aux;Synj;CASK;Vps35;Dap160;WASp;tweek;EndoA;Eps-15;shi;fwe;spin;BicD;AP-2alpha;lap;Lrrk;Synd
vesicle-mediated transport (GO:0016192)	1.04826e-11	1.5065e-09	-1.06582	26.9452	lqf;Rab3-GEF;Rab3;Hrs;faf;Sec71;Vps35;Ocrl;CG9132;CanB;kst;Arr1;AP-1-2beta;mop;hook;btsz;RabX5;comm;Rab32;Syx1A;Culd;Sytbeta;Rop;shi;fwe;Tor;CG2747;ema;comt;Sytalpha;Rab26;Rph;dco;Snx3;EndoA;AP-2alpha;Rich;nSyb;Hsc70-1;Syt4;Syx7;Syx6;unc-104;Vps45;WASp;Cadps;spin;Lrrk;Tsp42Ej
vesicle-mediated transport in synapse (GO:0099003)	1.24773e-11	1.67362e-09	-1.8513	46.4809	lqf;stmA;unc-104;Synj;nonC;CASK;Vps35;Dap160;Rop;tweek;EndoA;Eps-15;shi;fwe;spin;BicD;AP-2alpha;Syngr;lap;Lrrk;Synd
regulation of circadian sleep/wake cycle, sleep (GO:0045187)	2.48886e-11	2.99385e-09	-1.91265	46.7004	Pka-C1;Hk;mld;Trh;cry;BTBD9;Fbxl4;qvr;wake;Dop1R2;SIFa;5-HT1A;Cul3;tim;per;homer;Ih
endocytosis (GO:0006897)	2.5296e-11	2.99385e-09	-1.14683	27.9832	lqf;aux;Pxn;Hrs;faf;Vps35;Ocrl;CG42541;kst;Arr1;dco;EndoA;hook;Eps-15;CG7149;AP-2alpha;lap;CG4615;comm;LpR1;mv;Culd;Vps45;WASp;Sr-CI;shi;spin;CG2747;NimC1;Tsp42Ej
rhodopsin mediated signaling pathway (GO:0016056)	7.78616e-11	8.7032e-09	-3.13792	73.0384	norpA;Gbeta76C;trp;Gycalpha99B;inaC;ninaE;rdgB;rdgA;ninaC;Cam;Arr2
regulation of synaptic growth at neuromuscular junction (GO:0008582)	1.18052e-10	1.25011e-08	-1.40806	32.1882	TBPH;nwk;gig;futsch;PIP5K59B;alpha-Spec;nmo;sgg;trio;Eps-15;hiw;Synd;caz;dlg1;tkv;wit;stau;unc-104;Dad;CASK;Src42A;Ank2;WASp;dbo;Fak;Octbeta1R;Tor;metro;Mob2;spin
synaptic vesicle endocytosis (GO:0048488)	2.32534e-10	2.3393e-08	-1.86275	41.3195	lqf;stmA;Synj;CASK;Vps35;Dap160;tweek;EndoA;Eps-15;shi;fwe;spin;BicD;AP-2alpha;lap;Lrrk;Synd
rhabdomere development (GO:0042052)	2.64097e-10	2.5303e-08	-1.72061	37.9475	Cpn;Moe;didum;ninaG;ninaE;tau;chp;fry;Rip11;Cam;Pph13;crb;oc;prom;mbl;Mob2;SP2353;eys
associative learning (GO:0008306)	4.09533e-10	3.74537e-08	-1.63461	35.3337	Pka-C1;S6kII;Gad1;futsch;Ent2;Syn;rut;sgg;Dop1R1;chico;trp;prt;shi;eas;DopEcR;mbm;Sap47;14-3-3zeta;Pp1-87B
imaginal disc-derived wing morphogenesis (GO:0007476)	8.46495e-10	7.40499e-08	-1.10981	23.1839	disco-r;Pka-C1;S6kII;Pka-C3;Nedd4;Su(dx);lola;SMC3;psq;sca;nmo;dve;sgg;Phm;lgs;arm;tkv;Mbs;zip;Spn88Ea;salr;trc;cg;Dad;corto;Fhos;fru;Src42A;fry;vri;Lpin;Usp8;flw;Chd1;sbb;shg;Pal1;sno;Ppcs;Bx;Drak;Cul3;cmb;salm;osa;mwh
synaptic vesicle recycling (GO:0036465)	9.94622e-10	8.33825e-08	-1.68458	34.9191	lqf;stmA;Synj;CASK;Vps35;Dap160;tweek;EndoA;Eps-15;shi;fwe;spin;BicD;AP-2alpha;lap;Lrrk;Synd
neuron projection morphogenesis (GO:0048812)	1.49206e-09	1.20081e-07	-1.1232	22.8268	Cdk5alpha;CG10257;AMPKalpha;futsch;lola;sick;Optix;Nrt;crb;oc;Appl;fra;GckIII;Actbeta;CG16974;retn;robo1;Mbs;comm;wit;trc;ninaG;fru;tau;WASp;sli;Pura;sff;CG4842;shg;CG8765;Dark;Tor;mfas;stan;Cul3;bsk;Mical
cellular response to radiation (GO:0071478)	1.57487e-09	1.21871e-07	-2.58486	52.3928	norpA;PIP5K59B;ninaE;cry;dco;Ttd14;PIP82;rdgB;tim;inaD;Rh3;Rh5;Rh4
heterophilic cell-cell adhesion via plasma membrane cell adhesion molecules (GO:0007157)	2.64626e-09	1.97195e-07	-1.95089	38.5304	beat-VI;beat-IIIb;beat-Ia;beat-Vb;beat-IIa;beat-IV;beat-Vc;beat-IIb;glec;beat-Ib;hbs;beat-VII;sns;beat-Ic
sensory perception of mechanical stimulus (GO:0050954)	3.40715e-09	2.44828e-07	-1.50907	29.4229	salr;gl;Atpalpha;Ank2;trpl;Cam;Arr2;stum;CAP;trp;na;Klp64D;sei;rdgA;inaD;Kap3;salm;stops;sosie;DCX-EMAP;Fitm;Rh5
inorganic cation transmembrane transport (GO:0098662)	4.29454e-09	2.97952e-07	-1.99314	38.3997	Letm1;GlyT;blot;ine;ATPsynCF6;CG10804;SERCA;blw;trpl;SPoCk;Ndae1;CG1090;ZnT63C;ATPsynD;ATPsynC;trp;SerT;fwe;CG4476;DAT;CG13794;NKCC;ATPsynB
positive regulation of multicellular organismal process (GO:0051240)	8.35613e-09	5.26887e-07	-1.53266	28.5079	Dh31;Hk;sNPF;mld;Synj;Ilp2;BTBD9;peb;qvr;chico;wake;Tor;rho-5;btsz;SIFa;Nup154;sNPF-R;homer;tkv;Pdk1;Ih
neuropeptide signaling pathway (GO:0007218)	7.92797e-09	5.26887e-07	-1.46078	27.2478	AstA;Dh31;MsR2;ITP;sNPF;Dh44;CG13579;Crz;Capa;Nplp3;Nplp1;Mip;Tk;SIFa;FMRFa;Hug;CCKLR-17D1;AstC;AstC-R1
sensory perception of sound (GO:0007605)	8.37992e-09	5.26887e-07	-1.45428	27.0459	salr;gl;Atpalpha;Ank2;trpl;Cam;Arr2;CAP;trp;Klp64D;sei;rdgA;inaD;Kap3;salm;stops;sosie;DCX-EMAP;Fitm;Rh5
regulation of developmental growth (GO:0048638)	1.04494e-08	6.37099e-07	-1.07706	19.7928	TBPH;wit;nwk;sNPF;Dad;futsch;PIP5K59B;Ilp2;CASK;Cyp6t3;Ide;WASp;Nos;chico;Eps-15;metro;wts;spin;hiw;PICK1;sNPF-R;tkv
peptidyl-serine phosphorylation (GO:0018105)	1.34174e-08	7.71311e-07	-1.5509	28.1127	JIL-1;trc;dop;nonC;Asator;Pkcdelta;Pkc53E;dco;Pkn;Lk6;inaC;wts;Lrrk;SRPK;CG4945;Pdk1
regulation of neuromuscular junction development (GO:1904396)	1.34174e-08	7.71311e-07	-1.40207	25.415	TBPH;wit;S6kII;nwk;Dad;futsch;PIP5K59B;CASK;WASp;dpr11;Eps-15;metro;spin;hiw;DIP-gamma;tkv
peptidyl-serine modification (GO:0018209)	1.99429e-08	1.11453e-06	-1.87709	33.2816	JIL-1;trc;dop;nonC;Asator;Pkcdelta;Pkc53E;dco;Pkn;Lk6;inaC;wts;Lrrk;SRPK;CG4945;Pdk1
morphogenesis of an epithelium (GO:0002009)	2.04959e-08	1.11453e-06	-1.5847	28.054	zip;kuk;Toll-6;blot;sdt;Patj;Moe;sqa;cno;Dad;par-6;shg;shi;btsz;Drak;stan;jar;tio;CG17211;dlg1
phototransduction, visible light (GO:0007603)	2.39412e-08	1.26762e-06	-2.57508	45.1866	norpA;Gbeta76C;trp;Gycalpha99B;PIP5K59B;rdgB;rdgA;ninaC;ninaB;trpl;Cam
regulation of synapse organization (GO:0050807)	2.92486e-08	1.50893e-06	-1.89331	32.844	TBPH;S6kII;gig;unc-104;CASK;Aplip1;Nlg2;alpha-Spec;wnd;Atx2;dpr11;Tor;hiw;stan;Lrrk;DIP-gamma
regulation of cytosolic calcium ion concentration (GO:0051480)	4.45013e-08	2.23842e-06	-2.60105	44.0299	Capa;Dop1R1;trp;Dop1R2;DAT;CG7497;Cbp53E;trpl;CCKLR-17D1;PMCA
regulation of synapse assembly (GO:0051963)	6.06212e-08	2.97487e-06	-1.14367	19.0062	TBPH;wit;nwk;unc-104;Dad;futsch;PIP5K59B;Nedd4;CASK;WASp;Eps-15;metro;spin;hiw;stan;tkv
positive regulation of receptor-mediated endocytosis (GO:0048260)	7.33784e-08	3.51518e-06	-2.66339	43.7532	norpA;comm;cindr;inaC;Nedd4;BicD;PICK1;Pkc53E;lap
receptor-mediated endocytosis (GO:0006898)	9.3637e-08	4.28177e-06	-2.54474	41.1837	lqf;comm;Eps-15;shi;aux;LpR1;Nedd4;Su(dx);lap;WASp
neuromuscular synaptic transmission (GO:0007274)	9.25535e-08	4.28177e-06	-1.56542	25.3527	TBPH;Rbp;wit;Pink1;nwk;nonC;beag;Syx1A;CASK;cpx;Slob;SERCA;Nlg2;alpha-Spec;rut;ChAT;comt;tkv
homophilic cell adhesion via plasma membrane adhesion molecules (GO:0007156)	1.9201e-07	8.58499e-06	-2.38781	36.9291	rst;shg;Con;klg;CadN2;stan;hbs;Fas1;sns;chp;bdl;CG34353
protein autophosphorylation (GO:0046777)	2.59313e-07	1.13421e-05	-1.69015	25.6315	sqa;JIL-1;nonC;Src42A;nmo;dco;FER;Pkn;fray;Lk6;Doa;Lrrk;Eph;CG11099
positive regulation of behavior (GO:0048520)	3.06071e-07	1.30266e-05	-1.88293	28.243	Dh31;wake;Hk;mld;rho-5;SIFa;Sirt1;sNPF-R;BTBD9;qvr;homer;Ih
neuromuscular junction development (GO:0007528)	3.10773e-07	1.30266e-05	-1.63796	24.5435	TBPH;wit;S6kII;unc-104;Gad1;futsch;beag;Nedd4;Ank2;rut;sff;dpr11;Lrrk;DIP-gamma;CCKLR-17D1;cmpy
modulation of chemical synaptic transmission (GO:0050804)	3.20193e-07	1.31475e-05	-1.48249	22.1697	Pka-C1;Syt4;Csp;Fife;boss;CG10339;CASK;cpx;Slob;BTBD9;Nlg2;mtt;qvr;cdm;Nlg4;Ekar;twit;Exn;comt
adherens junction assembly (GO:0034333)	3.458e-07	1.3915e-05	-2.16697	32.2388	crb;sdt;par-6;Patj;cindr;shg;sns;pyd;arm;kst
olfactory learning (GO:0008355)	3.72561e-07	1.46979e-05	-1.75168	25.9299	Pka-C1;Gad1;futsch;Syn;rut;sgg;Dop1R1;chico;trp;prt;shi;mbm;14-3-3zeta;Pp1-87B
positive regulation of developmental growth (GO:0048639)	4.33068e-07	1.67564e-05	-1.31356	19.2467	wit;stau;sNPF;Synj;Ilp2;Ank2;nmo;Wnt5;trio;chico;Tor;btsz;stan;PICK1;Synd;sNPF-R;caz;dlg1;tkv;Pdk1
neurotransmitter transport (GO:0006836)	4.53444e-07	1.72138e-05	-2.47467	36.146	GlyT;blot;ine;Vmat;prt;CG4476;VGlut;CG13794;CG10804;VGAT;CarT
compound eye development (GO:0048749)	6.59785e-07	2.45831e-05	-1.07424	15.2878	Pka-C1;NetB;Pink1;aux;futsch;toe;peb;Optix;AP-1-2beta;sca;nmo;crb;Atx2;rst;oc;fra;Efa6;Doa;Vha100-1;fred;tio;caz;arm;tkv;cno;Afti;gl;Src42A;cindr;shg;hbs;Cul3;sns;pyd;Amun
G-protein coupled receptor signaling pathway, coupled to cyclic nucleotide second messenger (GO:0007187)	7.268e-07	2.65877e-05	-2.31755	32.7577	CG30054;Dop1R1;Octbeta1R;Dop1R2;DopEcR;CG12290;Dop2R;5-HT1A;5-HT2B;mAChR-B;mAChR-A;AstC-R1
motor neuron axon guidance (GO:0008045)	1.02283e-06	3.67487e-05	-1.48892	20.5366	Cdk5alpha;NetB;beat-VI;side;beat-Ia;beat-Vb;beat-IIa;beat-IV;beat-Vc;haf;beat-IIb;Drl-2;trn;fra;unc-5;beat-Ib;beat-Ic;robo1;Wnt4
positive regulation of circadian rhythm (GO:0042753)	1.05877e-06	3.73727e-05	-2.41372	33.209	Dh31;wake;Hk;mld;rho-5;SIFa;BTBD9;qvr;homer;Ih
negative regulation of developmental growth (GO:0048640)	1.23253e-06	4.2756e-05	-1.40251	19.0832	TBPH;fkh;Tao;nwk;gig;unc-104;Dad;Src42A;WASp;dbo;Fak;crb;sgg;Octbeta1R;Mob2;wts;hiw;bif
protein transport (GO:0015031)	1.6201e-06	5.52481e-05	-1.10796	14.7725	Rab26;Rab3;Sec71;Vps35;Rph;CG45076;AP-2alpha;Rich;Evi5;CG33298;TBC1D16;RabX5;Syx7;Rab32;Syx6;didum;Syx1A;CG8155;ninaC;gammaSnap1;WASp;GAPcenA;CG1695;Nup358;PICK1;emb;comt;plx
axon choice point recognition (GO:0016198)	1.78503e-06	5.98579e-05	-2.31301	30.6151	sli;RhoGAP93B;comm;fra;Sos;Nedd4;beat-Ia;fru;lola;alpha-Spec;robo1
second-messenger-mediated signaling (GO:0019932)	1.84232e-06	6.07663e-05	-1.895	25.0225	norpA;CG11638;CngB;TpnC25D;trpl;SPoCk;Cam;Eip63F-1;Spn;5PtaseI;Nos;inaC;rdgC
positive regulation of Ras protein signal transduction (GO:0046579)	1.9035e-06	6.17715e-05	-1.72812	22.7625	CG43658;CG43102;CG3630;trio;Pura;RhoGAP1A;Sos;Efa6;CG34393;Cka;PsGEF;Exn;14-3-3zeta;Pp1-87B
actomyosin structure organization (GO:0031032)	2.39509e-06	7.64908e-05	-1.95398	25.2886	zip;Zasp52;Unc-89;Actn;dnr1;rhea;Mhc;Mlc2;crb;bt;tmod;yrt;sls;Mical;mask
zonula adherens assembly (GO:0045186)	2.5331e-06	7.84093e-05	-3.0453	39.2419	crb;sdt;par-6;Patj;shg;arm;kst
regulation of protein import into nucleus (GO:0042306)	2.5331e-06	7.84093e-05	-2.80689	36.1697	dco;sgg;S6kII;wts;tim;Sik3;Nup154
wing disc morphogenesis (GO:0007472)	3.00882e-06	9.17233e-05	-0.856606	10.8909	disco-r;Pka-C1;Pka-C3;SMC3;psq;nmo;dve;arm;tkv;trc;cg;Dad;Fhos;Src42A;fry;flw;Pkn;Chd1;sbb;cbt;Ppcs;Bx;Drak;Cul3;osa;mwh
detection of light stimulus (GO:0009583)	3.41704e-06	0.000102613	-4.01754	50.5678	trp;inaC;ninaE;inaD;Rh3;Rh4
cell morphogenesis involved in neuron differentiation (GO:0048667)	3.49087e-06	0.000103289	-0.915097	11.4985	Cdk5alpha;AMPKalpha;futsch;lola;sick;peb;Optix;Nrt;fra;Actbeta;retn;robo1;comm;Patj;wit;trc;ninaE;fru;WASp;sli;sff;shg;CG8765;Dark;Tor;mfas;stan;Cul3;Mical
anterograde trans-synaptic signaling (GO:0098916)	4.04061e-06	0.00011533	-1.33405	16.5678	stmA;Ent2;Atpalpha;Ipp;kcc;NtR;HisCl1;rut;ort;Rop;Dop1R1;shi;X11Lbeta;5-HT1A;5-HT2B;lap;Sap47;mAChR-B;dlg1;mAChR-A
phosphate-containing compound metabolic process (GO:0006796)	4.06981e-06	0.00011533	-1.15574	14.345	CG11425;norpA;CG9391;CG31140;nonC;CG11438;csw;PIP5K59B;Dgk;Taz;sws;Gk2;Alp4;dco;CG9449;CG6656;eas;Tor;rdgA;Pfrx;Mipp1;CG31145;CG17598
post-embryonic appendage morphogenesis (GO:0035120)	3.96935e-06	0.00011533	-0.957108	11.9035	Pka-C1;Pka-C3;CG43658;SMC3;Cyp18a1;psq;nmo;dve;trio;tkv;trc;cg;RhoGAP19D;Dad;Fhos;Src42A;fry;flw;Pura;Chd1;sbb;Sos;Ppcs;Bx;Drak;Cul3;Exn;osa;mwh
imaginal disc-derived appendage morphogenesis (GO:0035114)	4.19836e-06	0.000117321	-0.84485	10.4599	Pka-C1;Pka-C3;CG43658;disco;SMC3;Cyp18a1;psq;nmo;dve;trio;tkv;trc;cg;RhoGAP19D;Dad;Fhos;Src42A;fry;flw;Pura;Chd1;sbb;Sos;Ppcs;Bx;Drak;Cul3;Exn;osa;mwh
salivary gland development (GO:0007431)	4.32821e-06	0.000119292	-1.1819	14.5968	zip;NetB;fkh;jeb;h;Src42A;Drl-2;sli;Wnt5;crb;garz;shg;fra;shi;Pvf3;unc-5;retn;robo1;Wnt4
intracellular protein transport (GO:0006886)	6.04448e-06	0.000164345	-1.02234	12.2848	Rab26;Rab3;Vps35;Rph;tim;Rich;Evi5;CG33298;TBC1D16;RabX5;Syx7;Rab32;Syx6;didum;Syx1A;CG8155;ninaC;cry;cdm;gammaSnap1;WASp;GAPcenA;CG3630;CG1695;Nup358;Gp210;PICK1;Nup154;emb;plx
axon midline choice point recognition (GO:0016199)	6.65896e-06	0.000176287	-1.91456	22.8207	sli;RhoGAP93B;comm;fra;Sos;Nedd4;fru;lola;alpha-Spec;robo1
nervous system development (GO:0007399)	6.64105e-06	0.000176287	-0.98137	11.7001	bon;TBPH;foi;futsch;sick;alpha-Spec;sca;Alp4;FucTA;sol;Nrt;crb;par-6;trio;oc;Appl;Doa;Gfrl;CG15765;XNP;dlg1;arm;tgo;comm;Gad1;fru;h;glu;Nos;shg;glec;SoxN;mbl;spin;Usp20-33;Eph;Pp1-87B;phyl
myofibril assembly (GO:0030239)	8.38461e-06	0.000219089	-1.63299	19.0882	zip;Zasp52;Unc-89;Actn;rhea;Mhc;Mlc2;bt;DAAM;tmod;sls;Mical;mask
regulation of Notch signaling pathway (GO:0008593)	8.76938e-06	0.000226205	-1.22659	14.2827	lqf;mahe;Kul;Mlf;Nedd4;Hrs;Su(dx);Dap160;pigs;crb;Eps-15;shi;Vha68-1;Bx;stan;hbs;CycG;VhaAC39-1;dlg1;Ehbp1;Rbcn-3B;phyl;Rbcn-3A
regulation of membrane potential in photoreceptor cell (GO:0016057)	9.62217e-06	0.00023901	-4.14353	47.8637	Moe;VGlut;Ekar;inaF-B;SK;Ih
positive regulation of transport (GO:0051050)	9.60655e-06	0.00023901	-2.39677	27.6901	Syt4;Syx7;Moe;Tao;Fife;Nedd4;AP-2alpha;Sec71
positive regulation of circadian sleep/wake cycle, sleep (GO:0045938)	9.60655e-06	0.00023901	-2.38212	27.5208	wake;Hk;mld;SIFa;BTBD9;qvr;homer;Ih
sodium ion transmembrane transport (GO:0035725)	9.89411e-06	0.000242768	-2.12653	24.5052	GlyT;blot;ine;SerT;CG4476;DAT;CG13794;NKCC;CG10804;Ndae1
regulation of presynaptic cytosolic calcium ion concentration (GO:0099509)	1.08823e-05	0.00025776	-3.71105	42.4112	Dop1R1;fwe;Dop1R2;DAT;Cbp53E
negative regulation of neuromuscular junction development (GO:1904397)	1.10176e-05	0.00025776	-1.75165	19.9968	TBPH;nwk;gig;unc-104;Dad;Src42A;WASp;dbo;Fak;sgg;Octbeta1R;Mob2;hiw
negative regulation of synaptic growth at neuromuscular junction (GO:0045886)	1.10176e-05	0.00025776	-1.62462	18.5467	TBPH;nwk;gig;unc-104;Dad;Src42A;WASp;dbo;Fak;sgg;Octbeta1R;Mob2;hiw
negative regulation of synapse assembly (GO:0051964)	1.10176e-05	0.00025776	-1.41031	16.1001	TBPH;nwk;gig;unc-104;Dad;Src42A;WASp;dbo;Fak;sgg;Octbeta1R;Mob2;hiw
compound eye photoreceptor cell differentiation (GO:0001751)	1.2721e-05	0.000294192	-1.38647	15.6286	noc;boss;Afti;gl;jeb;klg;Optix;Pph13;crb;Atx2;oc;mbl;Doa;hbs;salm;mask;phyl
negative regulation of signal transduction (GO:0009968)	1.51825e-05	0.000347127	-0.958505	10.635	Pka-C1;gig;Mlf;Nedd4;Su(dx);Dap160;Pli;Arr2;Arr1;Drl-2;pigs;crb;sgg;Ddr;Eps-15;PPP4R2r;dock;Spn88Ea;CG15537;cdi;Cam;sbb;wdb;stan;Eph;phyl
amino acid transport (GO:0006865)	1.56604e-05	0.000354031	-2.03255	22.4889	CG5535;JhI-21;CG13743;CG13248;Synj;CG4476;NKCC;kcc;CG1628;VGAT;CG12531;tadr
positive regulation of endocytosis (GO:0045807)	1.61984e-05	0.000354556	-2.22887	24.5857	Syx7;cindr;Moe;Tao;Nedd4;AP-2alpha;tim;Sec71
regulation of dendrite development (GO:0050773)	1.58946e-05	0.000354556	-2.04601	22.6075	TBPH;Rop;comm;unc-104;trc;fra;wts;Nedd4;fry;Fitm;robo1
salivary gland morphogenesis (GO:0007435)	1.62123e-05	0.000354556	-1.36208	15.0234	zip;fkh;jeb;h;Src42A;egl;Drl-2;trn;Wnt5;crb;shg;shi;Pvf3;btsz;retn;Wnt4
regulation of canonical Wnt signaling pathway (GO:0060828)	1.97965e-05	0.000423729	-1.37504	14.8917	Tnks;Cow;Usp8;flw;tws;nmo;dco;sgg;Apc;SoxN;Usp47;Klp64D;wts;Bili;Pp1-87B;phyl
compound eye morphogenesis (GO:0001745)	1.9595e-05	0.000423729	-1.09685	11.8901	aux;cno;gl;faf;Optix;crb;rst;cindr;shg;oc;shi;mbl;Usp47;Efa6;hbs;Cul3;sns;pyd;salm;fred;arm;tkv;mask;phyl
adenylate cyclase-activating G-protein coupled receptor signaling pathway (GO:0007189)	2.05625e-05	0.000434023	-1.84236	19.8829	rut;Ac3;Dh31;Dop1R1;Octbeta1R;Dop1R2;DopEcR;CG12290;Dop2R;CG7497
embryonic development via the syncytial blastoderm (GO:0001700)	2.07089e-05	0.000434023	-0.955997	10.3104	peb;tws;crb;oc;Cka;jar;dlg1;arm;tkv;Mbs;zip;Mo25;cno;Atpalpha;rhea;Src42A;cdi;Sema5c;FER;Pkn;shg;Wee1;cbt;KCNQ;sns;yrt;pyd;bsk
regulation of intracellular protein transport (GO:0033157)	2.17118e-05	0.000450351	-2.52803	27.1452	dco;crb;sgg;Ttd14;Apc;tim;emb
sensory perception of light stimulus (GO:0050953)	2.25815e-05	0.000463612	-2.12658	22.751	trp;t;inaC;ninaG;inaD;CarT
regulation of neurotransmitter secretion (GO:0046928)	2.62116e-05	0.000522155	-2.54734	26.8727	Syt4;Fife;Synj;twit;CASK;cpx;Exn;Ih
regulation of circadian sleep/wake cycle (GO:0042749)	2.62116e-05	0.000522155	-2.48602	26.2258	Pka-C1;5-HT1A;Cul3;tim;Trh;cry;per;qvr
regulation of transcription, DNA-templated (GO:0006355)	2.59443e-05	0.000522155	-0.868154	9.16732	mip130;Camta;Mlf;Deaf1;lola;peb;Hel89B;Optix;MED14;dve;dmpd;her;CG8677;Usp47;tio;per;Mnn1;MED1;fru;CG6276;mute;Eaf;fry;vri;CG8924;nvy;CG3630;MED24;bsf;CG8765;Sirt1;CG31224;Met;CG31388;Iswi;Fer1;fkh;CG12236;CG11902;CG13204;disco;psq;ken;CG12071;retn;Spt5;rgr;arm;tgo;phtf;tkv;crp;salr;cg;gl;Spps;rhea;h;enok;cry;Lpin;Sidpn;Pph13;Hmx;Sox21b;cbt;SoxN;sno;Bx;Ctr9;salm;osa;CG10321
negative regulation of cell death (GO:0060548)	2.8859e-05	0.000569257	-1.67465	17.5053	Aldh;fkh;Pink1;Appl;aux;futsch;tau;Lrrk;Met;Ccn
transmembrane receptor protein tyrosine kinase signaling pathway (GO:0007169)	2.95184e-05	0.000576612	-1.78285	18.596	csw;Ilp2;Hrs;Src42A;Ilp5;p130CAS;peb;smal;FER;chico;Pvf3;Sos;Tor;Sik3;Eph;tgo;ths;mask;Pdk1
gliogenesis (GO:0042063)	3.51258e-05	0.000673078	-1.93734	19.8704	sli;NetB;ine;fra;unc-5;spin;bnb;retn;XNP;bdl;tgo;ths
positive regulation of Wnt signaling pathway (GO:0030177)	3.51258e-05	0.000673078	-1.39189	14.276	flw;tws;dco;Dyrk2;Tnks;Usp47;Klp64D;lgs;Cow;Vps35;Usp8;Pp1-87B
detection of UV (GO:0009589)	3.58125e-05	0.000679761	-1.25441	12.8416	ninaE;ninaC;ninaB;Rh3;Rh4
adult walking behavior (GO:0007628)	3.81735e-05	0.000710663	-2.74065	27.8816	TBPH;oc;hiw;Tk;CASK;mbm;Nlg2
muscle contraction (GO:0006936)	3.81735e-05	0.000710663	-2.56014	26.0453	zip;bt;Synj;Tm2;Mhc;RyR;Chd64
regulation of neuron projection development (GO:0010975)	3.88533e-05	0.000710663	-1.90486	19.3452	sif;comm;trio;RhoGAPp190;trc;fra;DAAM;stan;fry;Fitm;robo1
asymmetric protein localization (GO:0008105)	3.88533e-05	0.000710663	-1.75165	17.7893	crb;sdt;par-6;Klp98A;Patj;stau;shg;Tor;pyd;jar;dlg1
positive regulation of clathrin-dependent endocytosis (GO:2000370)	4.66396e-05	0.000823148	-3.73755	37.2749	norpA;inaC;BicD;CASK;Pkc53E;lap
synaptic vesicle cycle (GO:0099504)	4.66396e-05	0.000823148	-3.03472	30.2655	ClC-c;Fife;shi;VGlut;VGAT;cmpy
receptor metabolic process (GO:0043112)	4.66396e-05	0.000823148	-2.6828	26.7557	comm;nwk;shi;Gad1;Nedd4;Su(dx)
regulation of calcium ion-dependent exocytosis (GO:0017158)	4.66396e-05	0.000823148	-2.65305	26.459	Syt4;Fife;Cadps;btsz;Sytbeta;Sytalpha
cytosolic transport (GO:0016482)	5.11438e-05	0.000887081	-2.02529	20.0116	comm;Klp98A;Syx6;CG2747;Hrs;Rich;Vps35;Lrrk;CG15099;comt;mop
regulation of cell communication (GO:0010646)	5.11438e-05	0.000887081	-1.88191	18.5949	CG4972;Pka-C1;CG10339;Ekar;cpx;Slob;BTBD9;Nlg2;cdm;cmpy;Nlg4
regulation of terminal button organization (GO:2000331)	5.17839e-05	0.000890506	-2.26846	22.3861	TBPH;gig;Tor;hiw;CASK;Aplip1;Lrrk;Nlg2;wnd
regulation of endocytosis (GO:0030100)	5.42547e-05	0.000925088	-2.00838	19.7259	Syx7;Moe;Tao;stmA;Nedd4;BicD;AP-2alpha;tim;Sec71;Synd
neuron projection development (GO:0031175)	5.7567e-05	0.000973317	-1.49098	14.5558	Spn;Pura;CG10257;CG4842;Appl;GckIII;CG16974;tau;bsk;fry;dati;Mbs
wing disc dorsal/ventral pattern formation (GO:0048190)	5.96579e-05	0.00100026	-1.43349	13.9434	MFS14;Su(dx);tara;Cow;peb;gammaSnap1;nmo;CG8405;sbb;Mpcp2;cbt;sno;osa
eye development (GO:0001654)	6.01702e-05	0.00100052	-0.844543	8.20755	Pka-C1;NetB;Pink1;cno;Afti;futsch;Src42A;toe;peb;Optix;AP-1-2beta;sca;nmo;Atx2;rst;cindr;fra;mbl;Doa;Nup154;Vha100-1;Amun;tio;caz
phototaxis (GO:0042331)	6.19465e-05	0.00100513	-2.45627	23.7994	Gycalpha99B;slgA;ninaE;tim;lap;dlg1;cdm;CarT
regulation of neuron death (GO:1901214)	6.19465e-05	0.00100513	-2.18228	21.1447	Aldh;Atx2;Rab32;Appl;aux;futsch;tau;Lrrk
detection of visible light (GO:0009584)	6.19465e-05	0.00100513	-1.82928	17.7243	trp;PIP5K59B;ninaE;rdgB;ninaC;ninaB;trpl;CarT
N-glycan processing (GO:0006491)	6.36411e-05	0.00100824	-2.86341	27.667	CG12910;CG3655;alpha-Man-IIb;alpha-Man-Ia;Hexo1;CG9395;fdl
intracellular pH reduction (GO:0051452)	6.36411e-05	0.00100824	-2.71329	26.2165	ClC-c;Vha55;Vha68-1;Vha100-1;VhaAC39-1;Rbcn-3B;Rbcn-3A
cGMP metabolic process (GO:0046068)	6.36411e-05	0.00100824	-2.39168	23.109	CG34357;Pde6;Gycbeta100B;Pde1c;Gycalpha99B;Pde11;Gyc88E
regulation of cell morphogenesis involved in differentiation (GO:0010769)	6.66289e-05	0.00104732	-1.91843	18.4484	sif;trio;RhoGAPp190;unc-104;trc;fra;DAAM;wts;Nedd4;stan;fry
regulation of GTPase activity (GO:0043087)	7.13376e-05	0.00111265	-1.14741	10.9556	gig;RhoGAP19D;CG8155;Ocrl;GAPcenA;CG1695;sif;RhoGAP93B;garz;CG7742;CG16896;Rich;CenG1A;Evi5;plx;TBC1D16
eye photoreceptor cell development (GO:0042462)	7.27288e-05	0.00112562	-2.1278	20.2753	Pph13;crb;Atx2;Moe;oc;Afti;jeb;Doa;yrt
regulation of hydrolase activity (GO:0051336)	7.38811e-05	0.00112613	-1.53092	14.5637	RhoGAP19D;CG8155;Ocrl;GAPcenA;CG1695;sif;garz;CG7742;CG16896;CenG1A;Evi5;plx;TBC1D16
cytoskeleton organization (GO:0007010)	7.38811e-05	0.00112613	-1.51505	14.4127	Vinc;Moe;Actn;dop;CG30183;Synj;rhea;ninaC;p130CAS;Fak;RanBPM;Synd;Ank
positive regulation of synapse assembly (GO:0051965)	8.59618e-05	0.00129071	-1.69779	15.894	nmo;trio;wit;stau;Tor;Nedd4;Ank2;Synd;caz;dlg1;tkv
adenylate cyclase-modulating G-protein coupled receptor signaling pathway (GO:0007188)	8.59618e-05	0.00129071	-1.57368	14.7322	CG30054;rut;Ac3;Dh31;MsR2;Octbeta1R;Dop1R2;DopEcR;CG12290;Dop2R;CG7497
detection of light stimulus involved in sensory perception (GO:0050962)	8.75797e-05	0.00129567	-3.03731	28.3775	trp;inaC;inaD;cry;trpl;CarT
regulation of clathrin-dependent endocytosis (GO:2000369)	8.75797e-05	0.00129567	-2.82607	26.4038	norpA;inaC;BicD;Pkc53E;lap;Lrrk
neurotransmitter loading into synaptic vesicle (GO:0098700)	8.98049e-05	0.00131889	-2.44006	22.7362	st;Vmat;prt;VGlut;VGAT
morphogenesis of a polarized epithelium (GO:0001738)	9.14305e-05	0.00133303	-1.09358	10.1702	zip;nmo;sdt;par-6;Patj;shg;shi;stan;bsk;dlg1;Wnt4;mwh
positive regulation of intracellular signal transduction (GO:1902533)	9.48701e-05	0.00137323	-1.3571	12.5709	hppy;sqa;Tao;jeb;Lpin;Drl-2;crb;chico;Nplp1;Schip1;Tor;DopEcR;CycG;Eph;Pdk1
gland morphogenesis (GO:0022612)	0.000111327	0.00159992	-1.40344	12.7756	zip;fkh;jeb;h;Src42A;Drl-2;Wnt5;crb;shg;shi;Pvf3;retn;Wnt4
regulation of Ras protein signal transduction (GO:0046578)	0.000112799	0.00160958	-1.19418	10.855	Rab3-GEF;S6kII;Sec71;Epac;RhoGEF3;CG5522;garz;Sos;Lk6;CG34393;Cka;Rich;chb;14-3-3zeta;Pp1-87B
vesicle organization (GO:0016050)	0.000113988	0.00161509	-1.37222	12.4589	Syt4;Syx7;Syx6;dop;Synj;btsz;Syx1A;Hrs;nSyb;Sytbeta;WASp;Sytalpha
extracellular matrix organization (GO:0030198)	0.000126532	0.0017803	-2.03819	18.2928	vkg;CG5455;shi;Pxn;mfas;Fas1;Pis;CG6184;CG5758;Ppn
synaptic vesicle localization (GO:0097479)	0.000131056	0.00180606	-2.34895	20.9994	Rop;Fife;unc-104;shi;nonC;AP-2alpha;Syngr;lap
response to ethanol (GO:0045471)	0.000131056	0.00180606	-2.34815	20.9922	Aldh;Drat;Tao;DopEcR;inaC;Crz;homer;Pdk1
regulation of cellular localization (GO:0060341)	0.000131056	0.00180606	-1.34206	11.9979	Syt4;par-6;Nup358;twit;CASK;cpx;Exn;Cnx99A
rhodopsin metabolic process (GO:0046154)	0.000155726	0.00203455	-2.6457	23.1959	ninaG;alpha-Man-IIb;Culd;ninaB;Hexo1;Cnx99A;fdl
cytoskeletal anchoring at plasma membrane (GO:0007016)	0.000152724	0.00203455	-2.63504	23.1537	Vinc;Fak;Actn;rhea;p130CAS;Ank
establishment of synaptic vesicle localization (GO:0097480)	0.000155726	0.00203455	-2.55835	22.4301	Rop;unc-104;shi;nonC;AP-2alpha;Syngr;lap
positive regulation of Rho protein signal transduction (GO:0035025)	0.000155726	0.00203455	-2.42902	21.2962	CG3630;trio;Pura;RhoGAP1A;CG43658;Exn;CG43102
apical protein localization (GO:0045176)	0.000155726	0.00203455	-2.42559	21.2661	crb;sdt;par-6;Patj;shg;Tor;pyd
photoperiodism (GO:0009648)	0.000152724	0.00203455	-2.29375	20.1549	norpA;gl;tim;cry;per;Rh5
regulation of calcium ion transport (GO:0051924)	0.000152724	0.00203455	-2.14757	18.8705	Rgk2;Rgk3;CG42541;Rgk1;Cnx99A;homer
vacuolar acidification (GO:0007035)	0.000152724	0.00203455	-1.17942	10.3634	Vha55;Vha68-1;Vha100-1;VhaAC39-1;Rbcn-3B;Rbcn-3A
positive regulation of neuromuscular junction development (GO:1904398)	0.000163971	0.00208984	-1.94689	16.9688	nmo;trio;wit;stau;Tor;Ank2;Synd;caz;dlg1;tkv
positive regulation of synaptic growth at neuromuscular junction (GO:0045887)	0.000163971	0.00208984	-1.87904	16.3774	nmo;trio;wit;stau;Tor;Ank2;Synd;caz;dlg1;tkv
amino acid transmembrane transport (GO:0003333)	0.000163971	0.00208984	-1.80343	15.7184	CG5535;JhI-21;CG13743;CG13248;CG4476;NKCC;kcc;CG1628;VGAT;CG12531
dorsal/ventral pattern formation, imaginal disc (GO:0007450)	0.000164113	0.00208984	-1.3325	11.6127	MFS14;Su(dx);tara;Cow;peb;gammaSnap1;nmo;CG8405;sbb;Mpcp2;cbt;sno;osa
gonad development (GO:0008406)	0.000173678	0.00219774	-1.31415	11.3783	sli;salr;foi;shg;robo3;Tor;inaC;tj;lola;salm;robo1;Wnt4
protein ubiquitination (GO:0016567)	0.000174771	0.00219775	-0.937074	8.10759	Herc4;bon;Bre1;gol;Ubr3;Nedd4;Su(dx);CG8188;Pli;HERC2;LUBEL;hiw;CG10254;RpL40;CG8419;mib2;dnr1;Cnot4;CG7220;Fbxl4;dbo;ari-2;CG1317;Cul3;CG33144;Rchy1
establishment or maintenance of apical/basal cell polarity (GO:0035088)	0.000182299	0.00227817	-1.78513	15.3697	crb;sdt;par-6;Syx7;Patj;Moe;AMPKalpha;yrt;dlg1
nitrogen compound transport (GO:0071705)	0.000190033	0.00236017	-2.46893	21.1546	Vmat;SerT;Eaat2;Hmt-1;tadr
inorganic anion transmembrane transport (GO:0098661)	0.00021031	0.00254359	-2.04904	17.349	ort;Mpcp1;ClC-c;Mpcp2;NKCC;kcc;ClC-a;Ndae1;CG9717;HisCl1
calcium-mediated signaling (GO:0019722)	0.00021031	0.00254359	-1.78122	15.0815	norpA;Spn;CG11638;inaC;TpnC25D;rdgC;trpl;SPoCk;Cam;Eip63F-1
negative regulation of multicellular organismal process (GO:0051241)	0.000212387	0.00254359	-1.657	14.0134	crb;fkh;Tao;S6kII;gig;CG15537;Dop1R2;Dad;wts;salm;Fbxl4;tkv
vesicle fusion (GO:0006906)	0.00021031	0.00254359	-1.52946	12.9498	Syt4;Syx7;Syx6;btsz;Syx1A;Tusp;Vps45;nSyb;Sytbeta;Sytalpha
cell-cell junction assembly (GO:0007043)	0.000212387	0.00254359	-1.44594	12.2284	crb;sdt;par-6;Patj;shg;Atpalpha;GckIII;btsz;CadN2;dlg1;arm;kst
female gamete generation (GO:0007292)	0.000210368	0.00254359	-0.801677	6.78752	Pka-C1;gig;bel;egl;crb;sgg;Doa;retn;mod(mdg4);msps;jar;chb;qm;arm;tgo;Pdk1;Mbs;stau;JIL-1;Chd1;kek1;shg;spin;BicD;Nup154;Top1;goe;yps;Pp1-87B;Rbp9
apical junction assembly (GO:0043297)	0.000218383	0.00258462	-1.79381	15.1205	crb;sdt;par-6;Patj;shg;Atpalpha;GckIII;btsz;dlg1;arm;kst
long-term memory (GO:0007616)	0.000217262	0.00258462	-1.21251	10.2268	stau;mld;klg;CASK;vsg;wnd;pst;Atx2;Appl;eas;Mob2;hiw;bsk;per;arm
chloride transmembrane transport (GO:1902476)	0.000231276	0.00268976	-2.66662	22.3247	ort;ClC-c;NKCC;kcc;ClC-a;Ndae1;HisCl1
photoreceptor cell morphogenesis (GO:0008594)	0.000231276	0.00268976	-2.48935	20.8406	crb;Patj;oc;ninaG;ninaE;tau;peb
potassium ion transport (GO:0006813)	0.000231276	0.00268976	-2.12097	17.7566	Shawl;Hk;sei;SK;KCNQ;SLO2;eag
anesthesia-resistant memory (GO:0007615)	0.000250983	0.00290218	-2.42548	20.1076	rut;Pka-C1;Dop2R;5-HT1A;CASK;Rgk1
regulation of secretion by cell (GO:1903530)	0.000253898	0.00290251	-2.12599	17.6002	Syt4;Rab26;rho-5;Rab3;twit;CASK;cpx;Exn
regulation of Rho protein signal transduction (GO:0035023)	0.000253898	0.00290251	-0.973564	8.05972	RhoGEF3;CG3630;trio;Pura;RhoGAP1A;CG43658;Exn;CG43102
cellular protein localization (GO:0034613)	0.000292882	0.00332926	-0.989968	8.05412	Rab26;Rab3;Vps35;Rph;sws;Rich;Evi5;CG33298;TBC1D16;RabX5;Syx7;Rab32;Syx6;didum;ninaG;Syx1A;CG8155;ninaC;gammaSnap1;WASp;GAPcenA;CG1695;X11Lbeta;PICK1;plx
synaptic vesicle transport (GO:0048489)	0.000333771	0.00375166	-2.41363	19.3212	Rop;unc-104;shi;nonC;AP-2alpha;Syngr;lap
positive regulation of cellular component organization (GO:0051130)	0.000333771	0.00375166	-2.16591	17.3382	Syx7;Moe;Tao;didum;Nedd4;AP-2alpha;Sec71
branching involved in open tracheal system development (GO:0060446)	0.000336183	0.00375778	-1.24435	9.95214	foi;noc;csw;rhea;trn;par-6;shg;Tor;Vha100-1;pyd;VhaAC39-1;arm;form3
rhabdomere morphogenesis (GO:0061541)	0.000357754	0.00376859	-4.79932	38.0858	crb;oc;ninaG;tau
receptor internalization (GO:0031623)	0.000357754	0.00376859	-4.54274	36.0497	comm;shi;Nedd4;Su(dx)
negative regulation of transport (GO:0051051)	0.000357754	0.00376859	-4.04996	32.1391	CG8726;Pde6;Slob;Fur2
optomotor response (GO:0071632)	0.000357754	0.00376859	-3.69051	29.2867	Ekar;ninaE;Syn;Ih
glutamate metabolic process (GO:0006536)	0.000357485	0.00376859	-2.84341	22.5665	Gad1;slgA;CG9674;Gdh;GLS
establishment or maintenance of microtubule cytoskeleton polarity (GO:0030951)	0.000357485	0.00376859	-2.56737	20.3757	Klp68D;Apc;Klp64D;msps;Kap3
positive regulation of organelle assembly (GO:1902117)	0.000357485	0.00376859	-2.48386	19.713	stau;Synj;DAAM;Nedd4;Tm2
phospholipase C-activating G-protein coupled receptor signaling pathway (GO:0007200)	0.000357485	0.00376859	-2.33668	18.5449	norpA;5-HT1A;ninaE;mtt;mAChR-A
cellular response to glucose starvation (GO:0042149)	0.000357754	0.00376859	-2.30688	18.3066	AMPKalpha;CG4629;Sik3;Sik2
cAMP-mediated signaling (GO:0019933)	0.000343726	0.00376859	-1.91083	15.2401	rut;Ac3;Pka-C1;Dh31;Octbeta1R;DopEcR;CG7497;CG16721
phototransduction, UV (GO:0007604)	0.000357754	0.00376859	-1.16631	9.25547	ninaC;ninaB;Rh3;Rh4
glycerophospholipid metabolic process (GO:0006650)	0.000392857	0.00411681	-2.17458	17.0532	norpA;eas;rdgB;CG11619;CG18135;sws
positive regulation of protein phosphorylation (GO:0001934)	0.0003977	0.0041246	-1.11912	8.7625	gig;jeb;Dap160;fry;chif;Drl-2;Lk6;Tor;DopEcR;Actbeta;daw;Slik;Eph
actin filament organization (GO:0007015)	0.000396561	0.0041246	-1.08182	8.47354	Mhc;cdi;p130CAS;sick;gek;Spn;bt;cindr;DAAM;btsz;Tm2;tmod;Nup154;jar;Mical
regulation of organ growth (GO:0046620)	0.00041975	0.00430886	-1.52851	11.8855	crb;sbb;Nos;chico;Tao;gig;Ilp2;wts;tkv;Pdk1
regulation of actin filament polymerization (GO:0030833)	0.00041975	0.00430886	-1.45476	11.312	sals;dco;Atx2;nwk;shi;DAAM;PsGEF;gek;WASp;mwh
regulation of gene expression (GO:0010468)	0.000430704	0.00439887	-0.713008	5.52588	Mlf;Nab2;bel;lola;peb;nmo;dve;hiw;corto;mle;mute;vri;Nup358;Sirt1;bsk;SRPK;Met;CG31388;Iswi;Fer1;Pka-C1;noc;CG11902;CG13204;disco;oc;ken;Spt6;Achl;rgr;tgo;FoxK;Hmt4-20;tkv;Mef2;salr;cg;gl;Spps;Sidpn;Pph13;Sox21b;SmydA-9;SoxN;sno;mbl;Srp54;Ctr9;salm;SmydA-8;osa;CG10321;SmydA-2
regulation of cellular component organization (GO:0051128)	0.000469664	0.00474857	-1.2836	9.83688	eIF4E1;Pka-C1;stau;stmA;AMPKalpha;Syx1A;alpha-Spec;Rop;CG9328;Tor;BicD;AP-2alpha;Synd;Pdk1
regulation of programmed cell death (GO:0043067)	0.000468518	0.00474857	-1.19485	9.15965	Pka-C1;fkh;Pink1;Mdh2;MED24;fwe;Dark;morgue;spin;Actbeta;Sirt1;daw;Met
dendrite morphogenesis (GO:0048813)	0.000475473	0.00478326	-0.925941	7.08456	NetB;Toll-6;comm;wit;trc;AMPKalpha;futsch;fru;lola;Optix;sli;Wnt5;fra;CG8765;Dark;Tor;Actbeta;retn;stan;Cul3;Mical;robo1
morphogenesis of embryonic epithelium (GO:0016331)	0.000490088	0.00490576	-0.901846	6.8729	zip;kuk;cno;Src42A;peb;FER;crb;Pkn;cbt;btsz;Cka;yrt;pyd;jar;bsk;dlg1;arm;tkv;Mbs
regulation of multicellular organismal development (GO:2000026)	0.000493042	0.00491089	-1.5394	11.7224	eIF4E1;sli;crb;sbb;wts;Hrs;salm;Top1;Yp3;robo1;tkv

## Sheet: BP HD up, down in HD+dYod1
Term	P-value	Adjusted P-value	Z-score	Combined Score	Genes
cytoplasmic translation (GO:0002181)	4.43069e-16	5.77762e-13	-1.33608	47.234	RpS23;RpL29;RpS21;RpL24;RpS29;RpS25;RpL37A;RpL23;RpL21;RpS19a;RpL41;RpS15Aa;CG13364;RpL5;RpS11;RpL39;RpL38;RpL15;RpL36;RpLP2;RpS18;RpS17;RpL8;RpS16;RpS15;RpLP0-like;RpS10b;RpS3;RpL11;RpS27A;RpS28b;RpL30
translation (GO:0006412)	9.96118e-15	4.32979e-12	-1.17469	37.8721	RpS23;RpL29;RpS21;RpL24;RpS29;RpS25;mRpS21;mRpL49;mRpS18C;mRpL47;mRpL24;RpL37A;mRpL23;RpL23;RpL21;RpS19a;HisRS;RpL41;RpS15Aa;CG13364;RpL5;RpS11;RpL39;RpL38;RpL15;RpL36;RpLP2;mRpL20;mRpL42;mRpS5;RpS18;RpS17;RpL8;RpS16;RpS15;RpLP0-like;RpS10b;mRpL16;mRpL34;RpS3;RpL11;RpS27A;RpS28b;mRpS17;RpL30
defense response to bacterium (GO:0042742)	9.87505e-15	4.32979e-12	-1.27008	40.9585	Listericin;SamDC;CG6180;Nxt1;Drs;PGRP-SB1;LysS;SPE;PGRP-LC;Thor;PGRP-LF;cathD;St3;grass;NimB5;CG33493;CG16756;CG16799;NimB1;Gbp1;CecC;NimB2;NimB3;CG30098;Def;PGRP-SA;Cyp6a13;Jafrac2;PGRP-SC2;PGRP-SD;edin;modSP;CecA2;CecA1;CG6426;Tep2;CG6421;Rel;NUCB1;AttD;AttB;CG6429;AttA;CG13551
defense response to Gram-positive bacterium (GO:0050830)	3.33832e-13	1.08829e-10	-1.66766	47.9088	Listericin;CG30098;Def;PGRP-SA;PGRP-SC2;PGRP-SB1;SPE;PGRP-SD;edin;PGRP-LC;modSP;CecA2;CecA1;PGRP-LF;grass;CG33493;AttD;CecC;AttB;AttA;CG13551
glutathione metabolic process (GO:0006749)	1.1801e-10	3.07771e-08	-1.65364	37.8026	Ggt-1;CG30022;GstE9;GstE7;GstE8;GstE5;GstE6;GstE3;GstD3;GstE1;GstD1;GstE11;GstO3;GstT4;GstS1;GstT1;CG10365
defense response to Gram-negative bacterium (GO:0050829)	1.0264e-09	2.23072e-07	-1.19446	24.7219	Listericin;SamDC;CG6180;Nxt1;Drs;LysS;SPE;PGRP-LC;cathD;CG33493;CG16756;CG16799;CecC;PGRP-SD;edin;CecA2;CecA1;CG6426;Tep2;CG6421;Rel;NUCB1;AttD;AttB;CG6429;AttA
peptide metabolic process (GO:0006518)	4.29972e-09	8.00977e-07	-2.6744	51.5216	Ggt-1;CG30022;GstE9;GstE7;GstE8;GstE5;GstE6;Spase22-23;GstE3;Spase25;GstD3;GstE1;GstD1;twr;GstE11;GstO3;GstT4;GstS1;GstT1
antibacterial humoral response (GO:0019731)	1.09181e-08	1.77965e-06	-2.47578	45.3881	Thor;PGRP-LF;Def;Drs;CG33493;PGRP-LC;AttD;CecC;CecA2;AttB;CecA1;AttA
proteolysis involved in cellular protein catabolic process (GO:0051603)	4.97032e-08	7.20144e-06	-2.62794	44.1946	Ubi-p5E;Cp1;Prosbeta6;Prosbeta4;Prosalpha1;Prosbeta5;Prosalpha3;Prosalpha4;Prosalpha5;Prosbeta1;Prosalpha6;Prosalpha7;Der-1;RpS27A;CG4847
proteasomal ubiquitin-independent protein catabolic process (GO:0010499)	4.26947e-07	5.56738e-05	-2.16412	31.7403	Prosbeta4;Prosalpha1;Prosbeta5;Prosalpha3;Prosalpha4;Prosalpha5;Prosbeta1;Prosalpha6;Prosalpha7;Prosbeta6
ubiquitin-dependent protein catabolic process (GO:0006511)	5.72209e-07	6.78327e-05	-1.18964	17.0997	gus;CG10516;Rpt6;Rpn12;CG40045;Prosbeta6;Rpn9;Vps2;TER94;eff;Ubi-p5E;Roc2;Ubc10;SkpA;Vps28;Prosbeta4;Prosalpha1;Sem1;Prosbeta5;PI31;Prosalpha3;Prosalpha4;Prosalpha5;Prosbeta1;Prosalpha6;Prosalpha7
proteasomal protein catabolic process (GO:0010498)	8.47947e-06	0.000850556	-1.94968	22.7681	gus;CG10516;Rpt6;Rpn12;CG40045;Prosbeta6;Rpn9;Prosbeta4;Prosalpha1;Sem1;Prosbeta5;Prosalpha3;Prosalpha4;Prosalpha5;Prosbeta1;Prosalpha6;Prosalpha7
positive regulation of defense response to bacterium (GO:1900426)	8.142e-06	0.000850556	-4.5722	53.5792	Listericin;GILT2;PGRP-SD;PGRP-LC;GILT1
negative regulation of peptidase activity (GO:0010466)	9.51431e-06	0.00088619	-1.90131	21.9843	Spn47C;Spn88Eb;Spn27A;Spn42Dd;Spn42Da;CG44008;Spn43Ab;Spn77Ba;nec;Spn28Dc
regulation of endopeptidase activity (GO:0052548)	1.25481e-05	0.00109085	-1.95951	22.1149	Spn47C;Spn88Eb;Spn27A;REG;Spn42Dd;Spn42Da;Spn43Ab;Spn77Ba;nec;Spn28Dc
regulation of melanization defense response (GO:0035007)	2.07553e-05	0.00169155	-3.47346	37.4534	Spn27A;Sp7;Spn77Ba;PGRP-LC;Spn28Dc
ER to Golgi vesicle-mediated transport (GO:0006888)	2.24076e-05	0.0017188	-1.55018	16.5964	epsilonCOP;boca;Trs20;loj;ergic53;Rab19;bai;Vti1b;Sec13;CHOp24;CG17883;KdelR;cni
protein catabolic process (GO:0030163)	3.4454e-05	0.002496	-1.58756	16.3136	Prosbeta4;Prosalpha1;Prosbeta5;Prosalpha3;Prosalpha4;Prosalpha5;Prosbeta1;Prosalpha6;Prosalpha7;Prosbeta6
negative regulation of natural killer cell differentiation involved in immune response (GO:0032827)	4.66448e-05	0.00276477	-2.34915	23.4279	PGRP-LF;PGRP-SA;PGRP-SC2;PGRP-SB1;PGRP-SD;PGRP-LC
regulation of natural killer cell differentiation involved in immune response (GO:0032826)	4.66448e-05	0.00276477	-2.81877	28.1114	PGRP-LF;PGRP-SA;PGRP-SC2;PGRP-SB1;PGRP-SD;PGRP-LC
negative regulation of natural killer cell differentiation (GO:0032824)	4.66448e-05	0.00276477	-2.84448	28.3678	PGRP-LF;PGRP-SA;PGRP-SC2;PGRP-SB1;PGRP-SD;PGRP-LC
negative regulation of immune effector process (GO:0002698)	4.66448e-05	0.00276477	-2.8686	28.6084	PGRP-LF;PGRP-SA;PGRP-SC2;PGRP-SB1;PGRP-SD;PGRP-LC
negative regulation of endopeptidase activity (GO:0010951)	5.21233e-05	0.00295516	-1.90686	18.8052	Spn47C;Spn88Eb;Spn27A;Spn42Dd;Spn42Da;Spn43Ab;Spn77Ba;nec;Spn28Dc
endosome transport via multivesicular body sorting pathway (GO:0032509)	7.1582e-05	0.00388929	-2.75917	26.3354	Vps2;Vps60;AnxB9;CHMP2B;Chmp1;CG30423;Vps28
proteasome-mediated ubiquitin-dependent protein catabolic process (GO:0043161)	7.50914e-05	0.00391677	-1.10638	10.5071	eff;gus;CG10516;Rpt6;Rpn12;Roc2;CG40045;Prosbeta6;Rpn9;Prosbeta4;Prosalpha1;Sem1;Prosbeta5;Sec13;Prosalpha3;Prosalpha4;Prosalpha5;Prosbeta1;Prosalpha6;Prosalpha7;Der-1;TER94;CG30466
ribosome assembly (GO:0042255)	0.000149924	0.00751929	-1.61437	14.2151	RpS10b;CG1662;RpL5;RpL24;mRpL20;RpL11;RpS28b;RpS19a;RpS15;RpLP0-like
multivesicular body sorting pathway (GO:0071985)	0.000167433	0.00808641	-2.98053	25.9155	Vps2;Vps60;AnxB9;CHMP2B;Chmp1;Vps28
cellular protein metabolic process (GO:0044267)	0.000223551	0.0104111	-1.38639	11.6538	RpS23;Ubi-p5E;RpL24;Spase22-23;mRpL20;mRpL42;Spase25;mRpS5;twr;RpLP0-like;mRpS21;mRpL16;mRpS18C;mRpL24;mRpL23;mRpS17;RpL41;ubl
positive regulation of apoptotic signaling pathway (GO:2001235)	0.00024527	0.010685	-3.23065	26.8569	grnd;Cp1;Jafrac2;RpS3;CG4847
serine family amino acid biosynthetic process (GO:0009070)	0.000245821	0.010685	-3.52491	29.2952	CG11899;aay;CG10184;Shmt
negative regulation of proteolysis (GO:0045861)	0.000320446	0.0130582	-2.12373	17.0871	Spn88Eb;Spn27A;Spn42Dd;Spn42Da;CG44008;Spn77Ba;Spn28Dc
hexose metabolic process (GO:0019318)	0.000320446	0.0130582	-2.17631	17.5102	Gale;Pmm2;fbp;CG7322;Galk;Gld;CG32444
glucosamine-containing compound catabolic process (GO:1901072)	0.000456933	0.0180558	-2.36472	18.187	Idgf5;Idgf4;Idgf3;Idgf2;Oscillin;Idgf6
late endosome to vacuole transport (GO:0045324)	0.000470886	0.0180599	-3.42766	26.259	Vps2;CHMP2B;Chmp1;CG30423
positive regulation of signal transduction (GO:0009967)	0.000539327	0.0200938	-1.48975	11.2107	Listericin;shv;Cp1;PGRP-SA;SPE;PGRP-SD;PGRP-LC;CRMP;sun;grnd;Nurf-38;grass;RpS3;CG4847;CkIIalpha
Golgi vesicle transport (GO:0048193)	0.000596094	0.0215362	-1.16477	8.64858	epsilonCOP;boca;Trs20;loj;ergic53;Rab19;bai;zetaCOP;Vti1b;Arf79F;Snx1;CHOp24;CG17883;KdelR;cni
autophagosome maturation (GO:0097352)	0.000611073	0.0215362	-2.64822	19.5976	Vamp7;Vps11;lft;TER94;Vps28;Snap29
pentose metabolic process (GO:0019321)	0.00081188	0.0271459	-3.60797	25.6749	CG3534;CG13369;CG7322;Rpi
folic acid-containing compound metabolic process (GO:0006760)	0.00081188	0.0271459	-3.65746	26.027	l(3)72Dp;Nmdmc;Shmt;CG13551
response to endoplasmic reticulum stress (GO:0034976)	0.00088489	0.0288474	-1.7962	12.6273	Xbp1;Pdi;Cbs;meigo;Der-1;Ufm1;PHGPx;CG11594
dicarboxylic acid metabolic process (GO:0043648)	0.0011314	0.035984	-3.00768	20.405	Mdh1;Got1;Nmdmc;Got2;CG8132
mitochondrial translation (GO:0032543)	0.00140396	0.0406837	-1.16933	7.68068	mRpL20;mRpL42;mRpS5;mRpS21;mRpL49;mRpL16;mRpS18C;mRpL47;mRpL24;mRpL34;mRpL23;mRpS17;HisRS
mitochondrial gene expression (GO:0140053)	0.00140396	0.0406837	-1.31254	8.62133	mRpL20;mRpL42;mRpS5;mRpS21;mRpL49;mRpL16;mRpS18C;mRpL47;mRpL24;mRpL34;mRpL23;mRpS17;HisRS
peptide biosynthetic process (GO:0043043)	0.00140396	0.0406837	-1.4138	9.28647	RpS23;RpL24;mRpL20;mRpL42;mRpS5;RpLP0-like;mRpS21;mRpL16;mRpS18C;mRpL24;mRpL23;mRpS17;RpL41
wound healing (GO:0042060)	0.00132989	0.0406837	-1.48019	9.80282	kay;scb;Mmp1;Idgf5;Arpc4;Idgf4;Idgf3;cold;CG11089;Idgf6
defense response to fungus (GO:0050832)	0.00154582	0.0438206	-1.60814	10.4082	Spn27A;Drs;Spn42Dd;grass;coro;SPE;Trx-2;nec;Drsl5
protein complex disassembly (GO:0043241)	0.00166141	0.0460952	-2.57451	16.4771	Vamp7;Vps11;lft;TER94;Vps28;Snap29

## Sheet: BP HD down, up in HD+dYod1
Term	P-value	Adjusted P-value	Z-score	Combined Score	Genes
axon guidance (GO:0007411)	4.98908e-20	7.88275e-17	-1.06309	47.2483	bon;Cdk5alpha;NetB;jeb;lola;beat-Vb;peb;beat-Vc;Drl-2;RhoGAP93B;Wnt5;trio;robo3;CadN2;retn;Fas1;msps;Rich;XNP;daw;dock;robo1;Toll-7;comm;side;unc-104;Dad;Src42A;enok;chif;beat-IIa;beat-IV;Cam;sli;FER;sbb;dpr11;SoxN;DAAM;Klp64D;stan;beat-Ib;bsk;DIP-gamma;Mical;bif
chemical synaptic transmission (GO:0007268)	5.0353e-19	3.97788e-16	-1.10143	46.406	TBPH;nwk;beag;Ipp;kcc;VGAT;HisCl1;rut;Dop1R1;Ekar;5-HT1A;ChAT;lap;dlg1;Rbp;wit;stmA;Atpalpha;VGlut;Syx1A;CASK;cpx;Slob;Nlg2;cdm;Nlg4;ort;Rop;Cadps;shi;X11Lbeta;5-HT2B;Sap47;mAChR-B;comt;mAChR-A
regulation of rhodopsin mediated signaling pathway (GO:0022400)	5.70288e-18	3.00352e-15	-2.71159	107.665	norpA;Camta;ninaC;Fbxl4;Cam;Arr2;Arr1;Gbeta76C;inaC;rdgB;rdgA;inaD;stops;rdgC
deactivation of rhodopsin mediated signaling (GO:0016059)	2.47836e-17	9.78952e-15	-2.59692	99.2968	norpA;Camta;ninaC;Fbxl4;Cam;Arr2;Arr1;Gbeta76C;inaC;rdgB;rdgA;inaD;stops;rdgC
protein phosphorylation (GO:0006468)	1.3383e-16	3.52419e-14	-1.1076	40.4826	Pka-C1;Tao;S6kII;Pka-C3;dop;aux;Asator;Pask;nmo;dco;sgg;Ddr;inaC;Doa;Pdk1;hppy;wit;JIL-1;trc;Src42A;cdi;Pkc53E;ninaC;wnd;Cam;smal;Fak;FER;Dyrk2;Pkn;sff;Wee1;Cdk12;Tor;Sik3;Sik2;bsk;Lrrk;SRPK;Slik;CG11099
axonogenesis (GO:0007409)	1.1613e-16	3.52419e-14	-1.08217	39.707	bon;Cdk5alpha;NetB;jeb;futsch;lola;rut;RhoGAP93B;Wnt5;trio;robo3;retn;Fas1;msps;Rich;XNP;daw;dock;robo1;Mbs;Toll-7;comm;unc-104;mle;Src42A;Ank2;WASp;sli;FER;sff;sbb;SoxN;DAAM;Klp64D;stan;Cul3;bsk;Mical;bif
regulation of synaptic growth at neuromuscular junction (GO:0008582)	3.62817e-15	7.64673e-13	-1.42878	47.5071	TBPH;nwk;gig;futsch;PIP5K59B;nmo;sgg;trio;Eps-15;hiw;Synd;caz;dlg1;wit;stau;unc-104;Dad;CASK;Src42A;Ank2;WASp;dbo;Fak;Octbeta1R;Tor;metro;Mob2
phosphorylation (GO:0016310)	3.87176e-15	7.64673e-13	-1.11006	36.8375	Pka-C1;Tao;S6kII;Pka-C3;dop;aux;Asator;PIP5K59B;Pask;nmo;dco;sgg;Ddr;inaC;Doa;rdgA;Pdk1;hppy;wit;CG31140;JIL-1;trc;Src42A;cdi;Dgk;Pkc53E;ninaC;wnd;Cam;Fak;FER;Dyrk2;Pkn;sff;Wee1;Cdk12;Tor;Sik3;Sik2;bsk;Slik
compound eye photoreceptor development (GO:0042051)	5.31943e-15	9.33856e-13	-1.36886	44.991	Cpn;boss;Afti;didum;jeb;ninaE;lola;chp;fry;Cam;crb;Atx2;hook;oc;prom;mbl;Mob2;Doa;CadN2;stan;Rich;SP2353;eys
cellular protein modification process (GO:0006464)	2.80514e-14	4.43213e-12	-1.00398	31.3289	Tao;S6kII;csw;Pask;CanB;nmo;sgg;Doa;IA-2;Pdk1;hppy;trc;Src42A;cdi;Pkc53E;Cam;Dyrk2;Pkn;wdb;Tor;Sik3;Sik2;bsk;Pka-C1;Bre1;Pka-C3;dop;aux;Asator;tws;dco;Ddr;inaC;rdgC;GC;Mppe;wit;JIL-1;ninaC;wnd;Ptp36E;flw;Fak;FER;sff;Wee1;Cdk12;CG10089;Slik;Mical
rhodopsin mediated signaling pathway (GO:0016056)	6.12368e-14	8.79584e-12	-3.15119	95.872	norpA;Gbeta76C;trp;Gycalpha99B;inaC;ninaE;rdgB;rdgA;ninaC;Cam;Arr2
cellular response to light stimulus (GO:0071482)	1.06774e-13	1.40585e-11	-2.04371	61.0416	norpA;Gycalpha99B;PIP5K59B;ninaE;Cam;dco;Gbeta76C;Ttd14;Ekar;PIP82;rdgB;rdgA;inaD;Rh3;Ih
clathrin-dependent endocytosis (GO:0072583)	5.38298e-13	6.1673e-11	-1.86879	52.794	lqf;stmA;aux;Synj;CASK;Dap160;WASp;tweek;EndoA;Eps-15;shi;fwe;AP-2alpha;lap;Lrrk;Synd
response to light stimulus (GO:0009416)	5.77722e-13	6.1673e-11	-1.40384	39.5596	norpA;Camta;slgA;PIP5K59B;ninaE;ninaC;trpl;cdm;dco;Rop;Dyrk2;Ttd14;trp;inaC;PIP82;rdgB;inaD;lap;Rh3
vesicle-mediated transport (GO:0016192)	5.85503e-13	6.1673e-11	-1.06439	29.9798	lqf;Rab3-GEF;Rab26;Rab3;Hrs;faf;Ocrl;CG9132;CanB;kst;Arr1;dco;Snx3;EndoA;hook;AP-2alpha;Rich;nSyb;Syt4;comm;Rab32;Syx6;unc-104;Syx1A;Culd;Sytbeta;WASp;Rop;Cadps;shi;fwe;Tor;CG2747;Lrrk;comt;Sytalpha
vesicle-mediated transport in synapse (GO:0099003)	2.05616e-12	2.03046e-10	-1.84918	49.7618	lqf;stmA;unc-104;Synj;CASK;Dap160;Rop;tweek;EndoA;Eps-15;shi;fwe;AP-2alpha;Syngr;lap;Lrrk;Synd
regulation of synapse organization (GO:0050807)	2.85418e-11	2.65271e-09	-1.92305	46.6909	TBPH;S6kII;gig;unc-104;CASK;Aplip1;Nlg2;wnd;Atx2;dpr11;Tor;hiw;stan;Lrrk;DIP-gamma
synaptic vesicle endocytosis (GO:0048488)	3.90286e-11	3.42585e-09	-1.86548	44.7096	lqf;stmA;Synj;CASK;Dap160;tweek;EndoA;Eps-15;shi;fwe;AP-2alpha;lap;Lrrk;Synd
sensory perception of mechanical stimulus (GO:0050954)	1.04248e-10	8.66901e-09	-1.52411	35.0304	salr;gl;Atpalpha;Ank2;trpl;Cam;Arr2;stum;CAP;trp;na;Klp64D;sei;rdgA;inaD;Kap3;stops;sosie
synaptic vesicle recycling (GO:0036465)	1.28148e-10	1.01237e-08	-1.68873	38.4655	lqf;stmA;Synj;CASK;Dap160;tweek;EndoA;Eps-15;shi;fwe;AP-2alpha;lap;Lrrk;Synd
regulation of neuromuscular junction development (GO:1904396)	1.85654e-10	1.39683e-08	-1.41462	31.6976	TBPH;wit;S6kII;nwk;Dad;futsch;PIP5K59B;CASK;WASp;dpr11;Eps-15;metro;hiw;DIP-gamma
endocytosis (GO:0006897)	2.22653e-10	1.59905e-08	-1.14003	25.3377	lqf;comm;aux;Hrs;mv;faf;Culd;Ocrl;CG42541;kst;WASp;Arr1;dco;EndoA;hook;Eps-15;CG7149;shi;CG2747;AP-2alpha;lap
rhabdomere development (GO:0042052)	2.65876e-10	1.82645e-08	-1.71815	37.8818	Cpn;didum;ninaE;tau;chp;fry;Cam;crb;oc;prom;mbl;Mob2;SP2353;eys
neuromuscular junction development (GO:0007528)	3.10106e-10	2.04153e-08	-1.67121	36.5897	TBPH;wit;S6kII;unc-104;Gad1;futsch;beag;Ank2;rut;sff;dpr11;Lrrk;DIP-gamma;CCKLR-17D1;cmpy
negative regulation of developmental growth (GO:0048640)	4.41816e-10	2.79228e-08	-1.43946	31.0061	TBPH;fkh;Tao;nwk;gig;unc-104;Dad;Src42A;WASp;dbo;Fak;crb;sgg;Octbeta1R;Mob2;hiw;bif
phototransduction, visible light (GO:0007603)	6.63682e-10	4.03315e-08	-2.59136	54.7638	norpA;Gbeta76C;trp;Gycalpha99B;PIP5K59B;rdgB;rdgA;ninaC;trpl;Cam
sensory perception of sound (GO:0007605)	8.86435e-10	5.18729e-08	-1.46033	30.4388	salr;gl;Atpalpha;Ank2;trpl;Cam;Arr2;CAP;trp;Klp64D;sei;rdgA;inaD;Kap3;stops;sosie
associative learning (GO:0008306)	1.85958e-09	1.04933e-07	-1.62732	32.7139	Pka-C1;S6kII;Gad1;futsch;Syn;rut;sgg;Dop1R1;chico;trp;shi;DopEcR;Sap47;14-3-3zeta
anterograde trans-synaptic signaling (GO:0098916)	4.20156e-09	2.28913e-07	-1.41691	27.3291	stmA;Atpalpha;Ipp;kcc;HisCl1;rut;ort;Rop;Dop1R1;shi;X11Lbeta;5-HT1A;5-HT2B;lap;Sap47;mAChR-B;dlg1;mAChR-A
negative regulation of neuromuscular junction development (GO:1904397)	6.09651e-09	3.01015e-07	-1.86355	35.2501	TBPH;nwk;gig;unc-104;Dad;Src42A;WASp;dbo;Fak;sgg;Octbeta1R;Mob2;hiw
negative regulation of synaptic growth at neuromuscular junction (GO:0045886)	6.09651e-09	3.01015e-07	-1.69873	32.1324	TBPH;nwk;gig;unc-104;Dad;Src42A;WASp;dbo;Fak;sgg;Octbeta1R;Mob2;hiw
negative regulation of synapse assembly (GO:0051964)	6.09651e-09	3.01015e-07	-1.45659	27.5522	TBPH;nwk;gig;unc-104;Dad;Src42A;WASp;dbo;Fak;sgg;Octbeta1R;Mob2;hiw
imaginal disc-derived wing morphogenesis (GO:0007476)	7.40733e-09	3.54654e-07	-1.09105	20.4252	Pka-C1;S6kII;Pka-C3;Su(dx);lola;psq;sca;nmo;dve;sgg;lgs;arm;Mbs;zip;salr;trc;cg;Dad;corto;fru;Src42A;fry;Usp8;flw;sbb;sno;Ppcs;Bx;Cul3;osa
regulation of synapse assembly (GO:0051963)	8.20934e-09	3.81493e-07	-1.15183	21.4448	TBPH;wit;nwk;unc-104;Dad;futsch;PIP5K59B;CASK;WASp;Eps-15;metro;hiw;stan
cell-cell adhesion via plasma-membrane adhesion molecules (GO:0098742)	9.8639e-09	4.45285e-07	-1.74086	32.0917	Con;beat-IIIb;klg;chp;beat-Vb;beat-IIa;beat-IV;beat-Vc;CadN2;stan;beat-Ib;beat-VII;Fas1;sns;CG34353
regulation of circadian sleep/wake cycle, sleep (GO:0045187)	2.42423e-08	1.06397e-06	-1.88485	33.0511	Pka-C1;wake;Hk;mld;5-HT1A;Cul3;Trh;Fbxl4;qvr;homer;Ih
modulation of chemical synaptic transmission (GO:0050804)	3.62076e-08	1.54616e-06	-1.49776	25.6625	Pka-C1;Syt4;Csp;Fife;boss;CASK;cpx;Slob;Nlg2;qvr;cdm;Nlg4;Ekar;twit;comt
regulation of Notch signaling pathway (GO:0008593)	6.76184e-08	2.7658e-06	-1.29648	21.4041	lqf;mahe;Kul;Mlf;Hrs;Su(dx);Dap160;crb;Eps-15;shi;Vha68-1;Bx;stan;VhaAC39-1;dlg1;Ehbp1;Rbcn-3B;phyl;Rbcn-3A
neuron projection morphogenesis (GO:0048812)	6.82698e-08	2.7658e-06	-1.10475	18.2281	Cdk5alpha;comm;wit;trc;futsch;fru;tau;lola;WASp;sli;crb;sff;oc;Appl;Tor;Actbeta;CG16974;retn;stan;Cul3;bsk;Mical;robo1;Mbs
cellular response to radiation (GO:0071478)	1.07684e-07	4.16e-06	-2.52694	40.5423	norpA;dco;Ttd14;PIP5K59B;PIP82;ninaE;rdgB;inaD;Rh3
compound eye development (GO:0048749)	1.07949e-07	4.16e-06	-1.09198	17.5171	Pka-C1;NetB;aux;futsch;peb;sca;nmo;crb;Atx2;oc;Efa6;Doa;fred;tio;caz;arm;cno;Afti;gl;Src42A;cindr;Cul3;sns;pyd;Amun
receptor-mediated endocytosis (GO:0006898)	1.15688e-07	4.252e-06	-2.54714	40.6839	lqf;comm;Eps-15;shi;aux;Su(dx);lap;WASp
regulation of developmental growth (GO:0048638)	1.15719e-07	4.252e-06	-1.06814	17.0605	TBPH;wit;nwk;sNPF;Dad;futsch;PIP5K59B;CASK;Ide;WASp;Nos;chico;Eps-15;metro;hiw
regulation of transcription, DNA-templated (GO:0006355)	1.44619e-07	5.19313e-06	-0.968643	15.2553	mip130;Camta;Mlf;Deaf1;lola;peb;Hel89B;MED14;dve;CG8677;tio;Mnn1;MED1;fru;mute;Eaf;fry;CG8924;Sirt1;CG31224;Met;CG31388;Iswi;Fer1;fkh;CG12236;CG11902;CG13204;disco;psq;ken;CG12071;retn;rgr;arm;phtf;crp;salr;cg;gl;Spps;enok;Sidpn;Hmx;Sox21b;cbt;SoxN;sno;Bx;Ctr9;osa
olfactory learning (GO:0008355)	1.59556e-07	5.6022e-06	-1.75981	27.5426	rut;Pka-C1;sgg;Dop1R1;chico;trp;shi;Gad1;futsch;Syn;14-3-3zeta
positive regulation of developmental growth (GO:0048639)	1.65988e-07	5.70133e-06	-1.31967	20.6019	wit;stau;sNPF;Synj;Ank2;nmo;Wnt5;trio;chico;Tor;stan;Synd;caz;dlg1;Pdk1
neuromuscular synaptic transmission (GO:0007274)	2.08398e-07	7.00573e-06	-1.55908	23.9846	TBPH;Rbp;wit;nwk;beag;Syx1A;CASK;cpx;Slob;Nlg2;rut;ChAT;comt
regulation of terminal button organization (GO:2000331)	2.40577e-07	7.919e-06	-2.37011	36.1209	TBPH;gig;Tor;hiw;CASK;Aplip1;Lrrk;Nlg2;wnd
embryonic development via the syncytial blastoderm (GO:0001700)	2.65859e-07	8.57261e-06	-1.03094	15.6088	zip;cno;Atpalpha;Src42A;cdi;peb;tws;FER;crb;Pkn;Wee1;oc;cbt;KCNQ;Cka;sns;yrt;pyd;bsk;dlg1;arm;Mbs
peptidyl-serine phosphorylation (GO:0018105)	2.75927e-07	8.71929e-06	-1.53307	23.1541	dco;Pkn;JIL-1;trc;dop;Asator;inaC;Pkc53E;Lrrk;SRPK;Pdk1
adherens junction assembly (GO:0034333)	3.11574e-07	9.65268e-06	-2.16574	32.4464	crb;sdt;Patj;cindr;sns;pyd;arm;kst
peptidyl-serine modification (GO:0018209)	3.5833e-07	1.08877e-05	-1.8354	27.2406	dco;Pkn;JIL-1;trc;dop;Asator;inaC;Pkc53E;Lrrk;SRPK;Pdk1
regulation of transcription from RNA polymerase II promoter (GO:0006357)	4.8823e-07	1.45548e-05	-0.933605	13.5676	mip130;Camta;CG10631;Deaf1;csw;CG5098;Hrs;lola;peb;Hel89B;MED14;dve;CG8677;hiw;tio;dlg1;Mnn1;MED1;CG12605;mle;fru;CG43689;CG8924;onecut;CG31224;Met;Iswi;fkh;CG12236;disco;psq;oc;CG12071;retn;arm;phtf;crp;Mef2;salr;gl;Spps;enok;sbb;Cdk12;cbt;SoxN;sno;Sos;Ctr9;osa
wing disc morphogenesis (GO:0007472)	6.02943e-07	1.76417e-05	-0.867252	12.4203	Pka-C1;Pka-C3;trc;cg;Dad;Src42A;fry;psq;flw;nmo;dve;Pkn;sbb;cbt;Ppcs;Bx;Cul3;osa;arm
regulation of GTPase activity (GO:0043087)	6.26988e-07	1.80117e-05	-1.23558	17.6469	gig;RhoGAP19D;CG8155;Ocrl;GAPcenA;CG1695;sif;RhoGAP93B;garz;CG7742;CG16896;Rich;Evi5;TBC1D16
second-messenger-mediated signaling (GO:0019932)	1.19772e-06	3.32e-05	-1.90321	25.9504	norpA;Spn;5PtaseI;Nos;CG11638;inaC;rdgC;trpl;Cam;Eip63F-1
regulation of canonical Wnt signaling pathway (GO:0060828)	1.18438e-06	3.32e-05	-1.45391	19.8404	Tnks;Cow;Usp8;flw;tws;nmo;dco;sgg;Apc;SoxN;Klp64D;Bili;phyl
G-protein coupled receptor signaling pathway, coupled to cyclic nucleotide second messenger (GO:0007187)	1.31202e-06	3.57411e-05	-2.30011	31.1525	CG30054;Dop1R1;Octbeta1R;DopEcR;Dop2R;5-HT1A;5-HT2B;mAChR-B;mAChR-A
positive regulation of multicellular organismal process (GO:0051240)	1.40993e-06	3.77574e-05	-1.47403	19.8581	Hk;sNPF;mld;Synj;peb;qvr;chico;wake;Tor;rho-5;homer;Pdk1;Ih
regulation of gene expression (GO:0010468)	1.66755e-06	4.39121e-05	-0.928352	12.3509	Pka-C1;CG11902;CG13204;Mlf;disco;lola;peb;nmo;dve;oc;ken;hiw;rgr;FoxK;Hmt4-20;Mef2;salr;cg;gl;corto;mle;Spps;mute;Sidpn;Sox21b;Nup358;SoxN;sno;mbl;Ctr9;Sirt1;bsk;SmydA-8;SRPK;osa;Met;CG31388;Iswi;Fer1
transmembrane receptor protein tyrosine kinase signaling pathway (GO:0007169)	1.7638e-06	4.56854e-05	-1.9931	26.4047	csw;Hrs;Src42A;p130CAS;peb;smal;FER;chico;Pvf3;Sos;Tor;Sik3;ths;mask;Pdk1
salivary gland development (GO:0007431)	1.93027e-06	4.91907e-05	-1.19761	15.758	zip;NetB;fkh;jeb;Src42A;Drl-2;sli;Wnt5;crb;garz;shi;Pvf3;retn;robo1
negative regulation of signal transduction (GO:0009968)	2.26782e-06	5.68755e-05	-0.992667	12.9014	Pka-C1;gig;Mlf;cdi;Su(dx);Dap160;Cam;Arr2;Arr1;Drl-2;crb;sgg;sbb;Ddr;Eps-15;wdb;stan;dock;phyl
cell morphogenesis involved in neuron differentiation (GO:0048667)	2.33573e-06	5.76632e-05	-0.918554	11.9111	Cdk5alpha;comm;Patj;wit;trc;futsch;ninaE;fru;lola;peb;WASp;sli;sff;Tor;Actbeta;retn;stan;Cul3;Mical;robo1
regulation of neurotransmitter secretion (GO:0046928)	3.38317e-06	8.09909e-05	-2.62084	33.014	Syt4;Fife;Synj;twit;CASK;cpx;Ih
regulation of hydrolase activity (GO:0051336)	3.37644e-06	8.09909e-05	-1.66844	21.0202	GAPcenA;CG1695;sif;garz;CG7742;RhoGAP19D;CG16896;CG8155;Ocrl;Evi5;TBC1D16
detection of light stimulus (GO:0009583)	3.68128e-06	8.68122e-05	-4.01754	50.2685	trp;inaC;ninaE;inaD;Rh3
positive regulation of neuromuscular junction development (GO:1904398)	5.18017e-06	0.000116924	-2.1419	26.0684	nmo;trio;wit;stau;Tor;Ank2;Synd;caz;dlg1
positive regulation of synaptic growth at neuromuscular junction (GO:0045887)	5.18017e-06	0.000116924	-2.00863	24.4463	nmo;trio;wit;stau;Tor;Ank2;Synd;caz;dlg1
axon extension (GO:0048675)	5.18017e-06	0.000116924	-1.8782	22.8589	rut;Wnt5;trio;DAAM;mle;CadN2;bsk;Ank2;Mbs
homophilic cell adhesion via plasma membrane adhesion molecules (GO:0007156)	5.89228e-06	0.000130978	-2.3418	28.1996	Con;klg;CadN2;stan;Fas1;sns;chp;CG34353
imaginal disc-derived appendage morphogenesis (GO:0035114)	5.9686e-06	0.000130978	-0.84485	10.1627	Pka-C1;Pka-C3;trc;cg;RhoGAP19D;Dad;disco;Src42A;fry;psq;flw;nmo;dve;trio;sbb;Sos;Ppcs;Bx;Cul3;osa
positive regulation of receptor-mediated endocytosis (GO:0048260)	6.22768e-06	0.000132969	-2.62226	31.4318	norpA;comm;cindr;inaC;Pkc53E;lap
anesthesia-resistant memory (GO:0007615)	6.22768e-06	0.000132969	-2.5963	31.1206	rut;Pka-C1;Dop2R;5-HT1A;CASK;Rgk1
regulation of neuron projection development (GO:0010975)	6.61951e-06	0.000139451	-1.98198	23.636	sif;comm;trio;RhoGAPp190;trc;DAAM;stan;fry;robo1
phototaxis (GO:0042331)	7.31223e-06	0.00014812	-2.53538	29.9833	Gycalpha99B;slgA;ninaE;lap;dlg1;cdm;CarT
regulation of neuron death (GO:1901214)	7.31223e-06	0.00014812	-2.23208	26.3964	Atx2;Rab32;Appl;aux;futsch;tau;Lrrk
detection of visible light (GO:0009584)	7.31223e-06	0.00014812	-1.99572	23.6012	trp;PIP5K59B;ninaE;rdgB;ninaC;trpl;CarT
heterophilic cell-cell adhesion via plasma membrane cell adhesion molecules (GO:0007157)	7.8714e-06	0.000155297	-1.88706	22.1772	beat-IIIb;beat-Ib;beat-VII;sns;beat-Vb;beat-IIa;beat-IV;beat-Vc
positive regulation of behavior (GO:0048520)	7.8714e-06	0.000155297	-1.81068	21.2796	wake;Hk;mld;rho-5;Sirt1;qvr;homer;Ih
compound eye morphogenesis (GO:0001745)	7.96145e-06	0.000155297	-1.1122	13.0582	aux;cno;gl;faf;crb;cindr;oc;shi;mbl;Efa6;Cul3;sns;pyd;fred;arm;mask;phyl
cytosolic transport (GO:0016482)	8.38791e-06	0.000161621	-2.1025	24.5756	comm;Klp98A;Syx6;CG2747;Hrs;Rich;Lrrk;CG15099;comt
vesicle organization (GO:0016050)	9.08797e-06	0.00017094	-1.43564	16.6658	Syt4;Syx6;dop;Synj;Syx1A;Hrs;nSyb;Sytbeta;WASp;Sytalpha
protein transport (GO:0015031)	8.98844e-06	0.00017094	-1.07567	12.4988	Rab32;Syx6;didum;Rab26;Rab3;Syx1A;CG8155;ninaC;WASp;GAPcenA;CG1695;Nup358;AP-2alpha;Rich;Evi5;CG33298;comt;TBC1D16
post-embryonic appendage morphogenesis (GO:0035120)	9.69356e-06	0.000180186	-0.940114	10.8527	Pka-C1;Pka-C3;trc;cg;RhoGAP19D;Dad;Src42A;fry;psq;flw;nmo;dve;trio;sbb;Sos;Ppcs;Bx;Cul3;osa
adult walking behavior (GO:0007628)	1.0051e-05	0.000184658	-2.78691	32.0713	TBPH;oc;hiw;Tk;CASK;Nlg2
positive regulation of circadian rhythm (GO:0042753)	1.03793e-05	0.000185123	-2.28948	26.2734	wake;Hk;mld;rho-5;qvr;homer;Ih
negative regulation of cell death (GO:0060548)	1.03836e-05	0.000185123	-1.69433	19.4429	fkh;Appl;aux;futsch;tau;Lrrk;Met;Ccn
protein autophosphorylation (GO:0046777)	1.0545e-05	0.000185123	-1.6294	18.6727	nmo;dco;FER;Pkn;JIL-1;Doa;Src42A;Lrrk;CG11099
dorsal closure (GO:0007391)	1.04847e-05	0.000185123	-1.02953	11.8042	zip;cno;Src42A;peb;FER;crb;Pkn;cbt;Cka;yrt;pyd;bsk;dlg1;arm;Mbs
positive regulation of synapse assembly (GO:0051965)	1.31582e-05	0.000228461	-1.74459	19.6065	nmo;trio;wit;stau;Tor;Ank2;Synd;caz;dlg1
neuron projection extension (GO:1990138)	1.35389e-05	0.000232516	-2.17559	24.3883	rut;Wnt5;trio;DAAM;mle;bsk;Ank2;Mbs
synaptic vesicle localization (GO:0097479)	1.44401e-05	0.000245326	-2.4253	27.0312	Rop;Fife;unc-104;shi;AP-2alpha;Syngr;lap
cGMP metabolic process (GO:0046068)	1.55731e-05	0.000256308	-2.4308	26.9088	CG34357;Pde6;Gycbeta100B;Pde1c;Gycalpha99B;Gyc88E
sensory perception of light stimulus (GO:0050953)	1.55587e-05	0.000256308	-2.14072	23.6996	trp;t;inaC;inaD;CarT
compound eye photoreceptor cell differentiation (GO:0001751)	1.55192e-05	0.000256308	-1.37549	15.2314	crb;Atx2;boss;oc;Afti;gl;jeb;mbl;Doa;klg;mask;phyl
positive regulation of protein phosphorylation (GO:0001934)	1.6577e-05	0.000270017	-1.2508	13.7681	Drl-2;gig;jeb;Tor;DopEcR;Actbeta;daw;Dap160;fry;chif;Slik
long-term memory (GO:0007616)	1.79008e-05	0.000285689	-1.29668	14.1736	Atx2;stau;Appl;mld;Mob2;hiw;klg;CASK;bsk;vsg;wnd;arm
protein ubiquitination (GO:0016567)	1.78781e-05	0.000285689	-1.04865	11.4637	Herc4;bon;Bre1;gol;dnr1;Ubr3;Cnot4;Su(dx);CG8188;CG7220;Fbxl4;dbo;ari-2;HERC2;hiw;CG1317;Cul3;CG10254;CG8419
wing disc dorsal/ventral pattern formation (GO:0048190)	1.92042e-05	0.000303427	-1.45988	15.8548	nmo;CG8405;sbb;cbt;sno;Su(dx);tara;Cow;osa;peb
dendrite morphogenesis (GO:0048813)	2.12779e-05	0.000332862	-1.05868	11.3891	NetB;Toll-6;comm;wit;trc;futsch;fru;lola;sli;Wnt5;Tor;Actbeta;retn;stan;Cul3;Mical;robo1
morphogenesis of embryonic epithelium (GO:0016331)	2.27498e-05	0.000352399	-1.0168	10.8706	zip;cno;Src42A;peb;FER;crb;Pkn;cbt;Cka;yrt;pyd;bsk;dlg1;arm;Mbs
positive regulation of circadian sleep/wake cycle, sleep (GO:0045938)	2.3307e-05	0.000354088	-2.34287	24.9908	wake;Hk;mld;qvr;homer;Ih
regulation of cytosolic calcium ion concentration (GO:0051480)	2.3307e-05	0.000354088	-2.32552	24.8058	Capa;Dop1R1;trp;Cbp53E;trpl;CCKLR-17D1
positive regulation of Wnt signaling pathway (GO:0030177)	2.45442e-05	0.000369332	-1.39189	14.7749	flw;tws;dco;Dyrk2;Tnks;Klp64D;lgs;Cow;Usp8
sensory organ development (GO:0007423)	2.55915e-05	0.000381458	-1.00353	10.6106	salr;trc;WASp;tws;sgg;Atx2;oc;cbt;mbl;Ppcs;Bx;Cul3;pyd;Amun;fred;Ehbp1;phyl
optomotor response (GO:0071632)	2.7415e-05	0.00038315	-3.82356	40.1643	Ekar;ninaE;Syn;Ih
positive regulation of clathrin-dependent endocytosis (GO:2000370)	2.7645e-05	0.00038315	-3.7403	39.2584	norpA;inaC;CASK;Pkc53E;lap
synaptic vesicle cycle (GO:0099504)	2.7645e-05	0.00038315	-3.03624	31.8685	Fife;shi;VGlut;VGAT;cmpy
zonula adherens assembly (GO:0045186)	2.7645e-05	0.00038315	-2.96834	31.1559	crb;sdt;Patj;arm;kst
receptor metabolic process (GO:0043112)	2.7645e-05	0.00038315	-2.68636	28.1962	comm;nwk;shi;Gad1;Su(dx)
regulation of calcium ion-dependent exocytosis (GO:0017158)	2.7645e-05	0.00038315	-2.65966	27.916	Syt4;Fife;Cadps;Sytbeta;Sytalpha
regulation of secretion by cell (GO:1903530)	2.65222e-05	0.00038315	-2.27146	23.9356	Syt4;Rab26;rho-5;Rab3;twit;CASK;cpx
regulation of signal transduction (GO:0009966)	2.61862e-05	0.00038315	-1.02462	10.81	lqf;TBPH;mahe;Kul;Hrs;Drl-2;Ddr;Vha68-1;Bx;stops;VhaAC39-1;dlg1;Rbcn-3B;Rbcn-3A
gland morphogenesis (GO:0022612)	3.2089e-05	0.000440875	-1.4496	14.9991	zip;Drl-2;Wnt5;crb;fkh;shi;Pvf3;jeb;retn;Src42A
establishment of synaptic vesicle localization (GO:0097480)	3.38566e-05	0.000457209	-2.65207	27.2988	Rop;unc-104;shi;AP-2alpha;Syngr;lap
cyclic purine nucleotide metabolic process (GO:0052652)	3.38566e-05	0.000457209	-2.3135	23.8137	CG34357;rut;Ac3;Gycbeta100B;Gycalpha99B;Gyc88E
cuticle pattern formation (GO:0035017)	3.53819e-05	0.000469777	-1.87619	19.2296	zip;sgg;Apc;SoxN;lgs;fred;arm;WASp
axon midline choice point recognition (GO:0016199)	3.51275e-05	0.000469777	-1.8538	19.0135	sli;RhoGAP93B;comm;Sos;fru;lola;robo1
positive regulation of Ras protein signal transduction (GO:0046579)	3.60745e-05	0.00047498	-1.64916	16.8708	trio;RhoGAP1A;Sos;Efa6;CG34393;Cka;PsGEF;CG43102;14-3-3zeta
dorsal/ventral pattern formation, imaginal disc (GO:0007450)	4.42888e-05	0.000578316	-1.39003	13.9347	nmo;CG8405;sbb;cbt;sno;Su(dx);tara;Cow;osa;peb
detection of light stimulus involved in sensory perception (GO:0050962)	4.59317e-05	0.000585258	-3.0988	30.9519	trp;inaC;inaD;trpl;CarT
regulation of clathrin-dependent endocytosis (GO:2000369)	4.59317e-05	0.000585258	-2.84376	28.4045	norpA;inaC;Pkc53E;lap;Lrrk
eye photoreceptor cell development (GO:0042462)	4.58993e-05	0.000585258	-2.1376	21.3526	crb;Atx2;oc;Afti;jeb;Doa;yrt
photoreceptor cell morphogenesis (GO:0008594)	4.79212e-05	0.000600917	-2.58598	25.72	crb;Patj;oc;ninaE;tau;peb
potassium ion transport (GO:0006813)	4.79212e-05	0.000600917	-2.17255	21.6081	Hk;sei;SK;KCNQ;SLO2;eag
calcium-mediated signaling (GO:0019722)	5.43259e-05	0.000655373	-1.83475	18.0181	norpA;Spn;CG11638;inaC;rdgC;trpl;Cam;Eip63F-1
asymmetric protein localization (GO:0008105)	5.43259e-05	0.000655373	-1.71163	16.8091	crb;sdt;Klp98A;Patj;stau;Tor;pyd;dlg1
regulation of Ras protein signal transduction (GO:0046578)	5.37929e-05	0.000655373	-1.20841	11.8791	RhoGEF3;Rab3-GEF;CG5522;garz;S6kII;Sos;CG34393;Cka;Rich;Epac;14-3-3zeta
regulation of nucleic acid-templated transcription (GO:1903506)	5.43379e-05	0.000655373	-1.10386	10.8402	salr;CG11902;CG13204;cg;gl;Mlf;lola;mute;peb;Sidpn;dve;Sox21b;ken;SoxN;sno;Ctr9;Sirt1;osa;rgr;Met;CG31388;Iswi;Fer1
nervous system development (GO:0007399)	5.43379e-05	0.000655373	-0.89465	8.78572	bon;TBPH;comm;Gad1;futsch;fru;sca;Alp4;sol;crb;trio;Nos;oc;Appl;SoxN;mbl;Doa;Gfrl;CG15765;XNP;dlg1;arm;phyl
axon choice point recognition (GO:0016198)	5.9235e-05	0.000709025	-1.98478	19.3199	sli;RhoGAP93B;comm;Sos;fru;lola;robo1
synaptic vesicle transport (GO:0048489)	6.63002e-05	0.000779185	-2.49118	23.9684	Rop;unc-104;shi;AP-2alpha;Syngr;lap
regulation of cell communication (GO:0010646)	6.6576e-05	0.000779185	-1.84201	17.7149	Pka-C1;Ekar;cpx;Slob;Nlg2;cdm;cmpy;Nlg4
regulation of cellular macromolecule biosynthetic process (GO:2000112)	6.65103e-05	0.000779185	-1.09835	10.5641	salr;CG11902;CG13204;cg;gl;Mlf;lola;mute;glo;peb;Sidpn;dve;Sox21b;ken;SoxN;sno;Ctr9;Sirt1;osa;rgr;Met;CG31388;Iswi;Fer1
eye development (GO:0001654)	7.10247e-05	0.00082514	-0.831535	7.94323	Pka-C1;NetB;cno;Afti;futsch;Src42A;peb;sca;nmo;Atx2;cindr;mbl;Doa;Amun;tio;caz
regulation of JNK cascade (GO:0046328)	7.3175e-05	0.000831773	-1.46582	13.9585	flw;Mnn1;hppy;cno;Cka;Aplip1;pyd;XNP;peb
regulation of protein phosphorylation (GO:0001932)	7.3175e-05	0.000831773	-1.23747	11.784	dco;boss;gig;wdb;shi;Tor;Actbeta;Hrs;daw
vacuolar acidification (GO:0007035)	7.2342e-05	0.000831773	-1.19539	11.397	Vha55;Vha68-1;VhaAC39-1;Rbcn-3B;Rbcn-3A
regulation of cell morphogenesis involved in differentiation (GO:0010769)	8.10356e-05	0.000914544	-1.89136	17.8178	sif;trio;RhoGAPp190;unc-104;trc;DAAM;stan;fry
JNK cascade (GO:0007254)	9.54198e-05	0.00106924	-1.96257	18.1679	hppy;cno;Cka;Src42A;Aplip1;pyd;bsk
negative regulation of Wnt signaling pathway (GO:0030178)	9.80049e-05	0.00109048	-1.63069	15.0521	nmo;sgg;gig;Apc;SoxN;Cow;Bili;phyl
positive regulation of transcription, DNA-templated (GO:0045893)	9.9596e-05	0.00110043	-0.813313	7.49418	Camta;fkh;Deaf1;CG5098;disco;lola;oc;CG8677;CG12071;retn;arm;msl-1;Mef2;JIL-1;gl;gpp;mle;enok;tara;Eaf;fry;Cdk12;SoxN;sno;Bx;Ctr9;onecut;osa;Met;Iswi
regulation of intracellular protein transport (GO:0033157)	0.000109072	0.00119676	-2.31785	21.1469	dco;crb;sgg;Ttd14;Apc
compound eye photoreceptor fate commitment (GO:0001752)	0.000117811	0.00128374	-1.4582	13.1915	sca;boss;gl;csw;klg;stan;lola;phyl
stress-activated MAPK cascade (GO:0051403)	0.000119302	0.00129107	-1.93984	17.5242	hppy;cno;Cka;Src42A;Aplip1;pyd;bsk
regulation of short-term neuronal synaptic plasticity (GO:0048172)	0.000120457	0.0012947	-2.99417	27.0201	shi;Rab3;Sap47;comt
cytoskeleton organization (GO:0007010)	0.000138134	0.00147467	-1.4933	13.2714	Vinc;Fak;dop;Synj;RanBPM;ninaC;p130CAS;Synd;Ank
response to ethanol (GO:0045471)	0.000156869	0.00166345	-2.3422	20.5179	Drat;Tao;DopEcR;inaC;homer;Pdk1
morphogenesis of an epithelium (GO:0002009)	0.000159865	0.00168391	-1.43225	12.5196	zip;Toll-6;sdt;Patj;shi;cno;Dad;stan;tio;dlg1
R7 cell differentiation (GO:0045466)	0.000167385	0.00175144	-1.44597	12.573	boss;hook;csw;klg;CadN2;lola;Rich;phyl
purine ribonucleotide biosynthetic process (GO:0009152)	0.000181609	0.00187645	-1.79397	15.4527	CG34357;rut;Ac3;Gycbeta100B;Gycalpha99B;Ppcs;Gyc88E
salivary gland morphogenesis (GO:0007435)	0.000181707	0.00187645	-1.26284	10.877	zip;Drl-2;Wnt5;crb;fkh;shi;Pvf3;jeb;retn;Src42A
regulation of neuromuscular synaptic transmission (GO:1900073)	0.000202582	0.00207844	-2.17791	18.5217	Csp;jeb;VGlut;CASK;Ank2;comt
regulation of membrane potential in photoreceptor cell (GO:0016057)	0.0002104	0.00214473	-4.01109	33.9598	VGlut;Ekar;SK;Ih
regulation of dendrite development (GO:0050773)	0.000221378	0.00224217	-1.95519	16.4542	TBPH;Rop;comm;unc-104;trc;fry;robo1
intracellular pH reduction (GO:0051452)	0.000223587	0.00225011	-2.67256	22.4648	Vha55;Vha68-1;VhaAC39-1;Rbcn-3B;Rbcn-3A
neuron projection development (GO:0031175)	0.00023295	0.00231504	-1.44864	12.1174	Spn;Appl;CG16974;tau;bsk;fry;dati;Mbs
positive regulation of intracellular signal transduction (GO:1902533)	0.00023297	0.00231504	-1.31481	10.9979	Drl-2;hppy;crb;chico;Tao;Schip1;jeb;Tor;DopEcR;Pdk1
negative regulation of canonical Wnt signaling pathway (GO:0090090)	0.000267878	0.00262886	-1.63671	13.4619	nmo;sgg;Apc;SoxN;Cow;Bili;phyl
positive regulation of protein kinase activity (GO:0045860)	0.000267878	0.00262886	-1.5954	13.1221	hppy;Tao;Schip1;Dap160;fry;chif;Slik
intracellular protein transport (GO:0006886)	0.000275191	0.00268396	-0.904787	7.41748	Rab32;Syx6;didum;Rab26;Rab3;Syx1A;CG8155;ninaC;cdm;WASp;GAPcenA;CG1695;Nup358;Rich;Evi5;CG33298;TBC1D16
regulation of cellular component organization (GO:0051128)	0.000295832	0.00286758	-1.35992	11.0503	Pka-C1;Rop;CG9328;stau;stmA;Tor;Syx1A;AP-2alpha;Synd;Pdk1
negative regulation of synaptic transmission (GO:0050805)	0.000307037	0.00295804	-2.23813	18.1032	jeb;cpx;Ank2;Nlg2;Fbxl4
morphogenesis of a polarized epithelium (GO:0001738)	0.000318189	0.0030469	-1.06293	8.55966	zip;nmo;sdt;Patj;shi;stan;bsk;dlg1
glutamate metabolic process (GO:0006536)	0.000340295	0.00320039	-2.86681	22.8935	Gad1;slgA;CG9674;Gdh
establishment or maintenance of microtubule cytoskeleton polarity (GO:0030951)	0.000340295	0.00320039	-2.59417	20.7163	Apc;Klp64D;msps;Kap3
phospholipase C-activating G-protein coupled receptor signaling pathway (GO:0007200)	0.000340295	0.00320039	-2.40848	19.2334	norpA;5-HT1A;ninaE;mAChR-A
vesicle fusion (GO:0006906)	0.000384352	0.00357221	-1.52418	11.9861	Syt4;Syx6;Syx1A;Tusp;nSyb;Sytbeta;Sytalpha
positive regulation of canonical Wnt signaling pathway (GO:0090263)	0.000384352	0.00357221	-1.38509	10.8923	flw;tws;dco;Tnks;Klp64D;Cow;Usp8
apical protein localization (GO:0045176)	0.000412107	0.00380777	-2.38866	18.6178	crb;sdt;Patj;Tor;pyd
cellular protein localization (GO:0034613)	0.000446246	0.00409924	-0.996919	7.69087	Rab32;Syx6;didum;Rab26;Rab3;Syx1A;CG8155;ninaC;WASp;GAPcenA;CG1695;X11Lbeta;Rich;Evi5;CG33298;TBC1D16
segment polarity determination (GO:0007367)	0.000456107	0.00416561	-1.55018	11.9252	sgg;Apc;SoxN;stan;lgs;Cow;arm
motor neuron axon guidance (GO:0008045)	0.000464487	0.00421775	-1.32775	10.1899	Drl-2;Cdk5alpha;NetB;side;beat-Ib;beat-Vb;beat-IIa;beat-IV;beat-Vc;robo1
regulation of epidermal growth factor receptor signaling pathway (GO:0042058)	0.000492237	0.0044442	-1.47136	11.2067	Fak;hppy;kek1;rho-5;Hrs;Src42A;osa;dlg1
photoreceptor cell axon guidance (GO:0072499)	0.00049913	0.00445551	-1.87196	14.2318	dpr11;chif;DIP-gamma;peb;robo1;Cam
adherens junction organization (GO:0034332)	0.00049913	0.00445551	-1.85589	14.1097	crb;Patj;cindr;shi;CadN2;Src42A
dendrite self-avoidance (GO:0070593)	0.000518952	0.00455525	-2.99386	22.6447	esn;trc;stan;fry
regulation of protein import into nucleus (GO:0042306)	0.000518952	0.00455525	-2.21961	16.7885	dco;sgg;S6kII;Sik3
wing disc pattern formation (GO:0035222)	0.000517258	0.00455525	-1.1421	8.6422	nmo;CG8405;sbb;cbt;sno;Su(dx);tara;Cow;osa;peb
chloride transmembrane transport (GO:1902476)	0.000542173	0.00468106	-2.65318	19.9517	ort;kcc;ClC-a;Ndae1;HisCl1
regulation of circadian sleep/wake cycle (GO:0042749)	0.000542173	0.00468106	-2.38458	17.9318	Pka-C1;5-HT1A;Cul3;Trh;qvr
R7 cell fate commitment (GO:0007465)	0.000542173	0.00468106	-2.02879	15.2564	boss;Sos;csw;klg;phyl
cell-cell junction assembly (GO:0007043)	0.000564958	0.00485127	-1.42772	10.6776	crb;sdt;Patj;Atpalpha;CadN2;dlg1;arm;kst
regulation of apoptotic process (GO:0042981)	0.000589997	0.0050389	-0.927229	6.89431	Pka-C1;hppy;fkh;csw;Ubr3;Drl-2;dco;Lerp;Ddr;fwe;Actbeta;Sirt1;daw;mask;Pdk1
photoreceptor cell development (GO:0042461)	0.000609621	0.00512341	-1.82829	13.5343	sdt;Patj;oc;ninaE;yrt;peb
adenylate cyclase-activating G-protein coupled receptor signaling pathway (GO:0007189)	0.000609621	0.00512341	-1.72501	12.7697	rut;Ac3;Dop1R1;Octbeta1R;DopEcR;Dop2R
organelle membrane fusion (GO:0090174)	0.000609621	0.00512341	-1.60645	11.892	Syt4;Syx6;Syx1A;nSyb;Sytbeta;Sytalpha
regulation of organ growth (GO:0046620)	0.000631519	0.00525158	-1.53482	11.3076	crb;sbb;Nos;chico;Tao;gig;Pdk1
regulation of actin filament polymerization (GO:0030833)	0.000631519	0.00525158	-1.46233	10.7735	dco;Atx2;nwk;shi;DAAM;PsGEF;WASp
mitotic cytokinesis (GO:0000281)	0.000668687	0.00553155	-1.36398	9.97096	zip;Rop;Pkn;stmA;Syx1A;alphaTub84D;Ocrl;Synd;Slik
sensory perception of chemical stimulus (GO:0007606)	0.000680411	0.00559921	-0.757128	5.52159	dpr4;dpr3;eag;Cam;Arr2;Arr1;Dyrk2;dpr12;dpr11;Klp64D;Tk;rdgB;rdgA;Kap3;dpr19;dpr8;dpr13;dpr16
chitin-based larval cuticle pattern formation (GO:0035293)	0.000700797	0.0057371	-2.0371	14.7961	sgg;Apc;SoxN;lgs;arm
chloride transport (GO:0006821)	0.000738172	0.00598108	-2.15527	15.5424	ort;CG15270;kcc;ClC-a;Ndae1;HisCl1
negative regulation of neuron death (GO:1901215)	0.000738172	0.00598108	-1.85015	13.3421	TBPH;Appl;aux;futsch;tau;Lrrk
anterograde axonal transport (GO:0008089)	0.000755462	0.00602844	-3.20233	23.0189	unc-104;Klp64D;Aplip1;Kap3
regulation of ERBB signaling pathway (GO:1901184)	0.000755462	0.00602844	-2.50311	17.9928	rho-5;Hrs;osa;dlg1
axon development (GO:0061564)	0.000749027	0.00602844	-1.34522	9.6812	Cdk5alpha;sff;Con;futsch;stan;Cul3;lola;p130CAS;WASp
imaginal disc-derived wing margin morphogenesis (GO:0008587)	0.00083662	0.0066093	-1.37862	9.76908	sca;sgg;sno;lgs;Su(dx);osa;arm;Usp8
negative regulation of intracellular signal transduction (GO:1902532)	0.00083662	0.0066093	-1.35639	9.61159	Herc4;gig;wdb;Cka;Sik3;Sik2;Ide;RapGAP1
female gamete generation (GO:0007292)	0.000853375	0.00670812	-0.760355	5.3729	Pka-C1;stau;JIL-1;gig;crb;sgg;kek1;Doa;retn;mod(mdg4);msps;Top1;qm;arm;yps;Pdk1;Mbs;Rbp9
transepithelial transport (GO:0070633)	0.000957444	0.0072381	-5.43152	37.7558	Capa;Alp4;ClC-a
rhabdomere morphogenesis (GO:0061541)	0.000957444	0.0072381	-4.75441	33.0491	crb;oc;tau
receptor internalization (GO:0031623)	0.000957444	0.0072381	-4.50881	31.3419	comm;shi;Su(dx)
negative regulation of transport (GO:0051051)	0.000957444	0.0072381	-3.96241	27.5437	CG8726;Pde6;Slob
metarhodopsin inactivation (GO:0016060)	0.000957444	0.0072381	-3.94851	27.4471	Cam;Arr2;Arr1
regulation of presynaptic cytosolic calcium ion concentration (GO:0099509)	0.000957444	0.0072381	-3.49486	24.2936	Dop1R1;fwe;Cbp53E
regulation of cytokinetic process (GO:0032954)	0.000957444	0.0072381	-3.15107	21.9039	flw;Pkn;Ocrl
protein localization to synapse (GO:0035418)	0.000957444	0.0072381	-1.086	7.54904	stau;Synj;Rich
cGMP biosynthetic process (GO:0006182)	0.00105907	0.00771121	-2.79271	19.1311	CG34357;Gycbeta100B;Gycalpha99B;Gyc88E
regulation of stress-activated MAPK cascade (GO:0032872)	0.00105907	0.00771121	-2.66562	18.2605	cno;Aplip1;pyd;XNP
visual perception (GO:0007601)	0.00105907	0.00771121	-2.58679	17.7204	trp;t;trpl;CarT
cytoskeletal anchoring at plasma membrane (GO:0007016)	0.00105907	0.00771121	-2.52489	17.2964	Vinc;Fak;p130CAS;Ank
regulation of neuronal synaptic plasticity (GO:0048168)	0.00105907	0.00771121	-2.23429	15.3057	shi;Rab3;Sap47;comt
cell junction assembly (GO:0034329)	0.00105907	0.00771121	-2.15095	14.7348	sdt;Patj;cindr;CadN2
negative regulation of phosphorylation (GO:0042326)	0.00105907	0.00771121	-1.36746	9.36757	dco;wdb;shi;Hrs
cytoskeleton-dependent cytokinesis (GO:0061640)	0.00103838	0.00771121	-1.36541	9.38049	zip;Rop;Pkn;stmA;Syx1A;alphaTub84D;Ocrl;Synd;Slik
establishment of mitotic spindle orientation (GO:0000132)	0.00111876	0.00803473	-2.33594	15.874	wake;cno;msps;Slik;dlg1
regulation of protein localization (GO:0032880)	0.00111876	0.00803473	-2.07665	14.1119	crb;Nup358;cno;Su(dx);Evi5
R7 cell development (GO:0045467)	0.00111876	0.00803473	-1.86123	12.648	boss;hook;CadN2;lola;Rich
apical junction assembly (GO:0043297)	0.00114055	0.00815413	-1.5736	10.6631	crb;sdt;Patj;Atpalpha;dlg1;arm;kst
regulation of cell size (GO:0008361)	0.0011528	0.00820461	-1.37494	9.30223	hppy;RhoGAPp190;chico;gig;sNPF;RhoGAP1A;dop;Tor;Pdk1
protein modification by small protein conjugation (GO:0032446)	0.00124909	0.00885003	-0.893738	5.97494	Herc4;bon;HERC2;gol;dnr1;Ubr3;hiw;Cnot4;CG1317;Cul3;Su(dx);CG8188
chaeta development (GO:0022416)	0.00125538	0.00885492	-1.0563	7.05639	sca;sgg;Atx2;trc;Ppcs;Bx;pyd;Amun;fry;WASp
modification-dependent protein catabolic process (GO:0019941)	0.0012772	0.00896877	-1.06002	7.06298	Herc4;snama;CG2681;morgue;Ufd4;CG8188;faf;CG10254;Fbxl4
positive regulation of GTPase activity (GO:0043547)	0.00135207	0.0094525	-1.14598	7.57046	GAPcenA;CG1695;RhoGAP93B;gig;CG8155;Rich;Evi5;TBC1D16
plasma membrane bounded cell projection organization (GO:0120036)	0.00138595	0.00960441	-2.15021	14.1513	Spn;tau;chp;fry;dati
regulation of cellular localization (GO:0060341)	0.00138595	0.00960441	-1.07313	7.06266	Syt4;Nup358;twit;CASK;cpx
positive regulation of cytosolic calcium ion concentration (GO:0007204)	0.00143907	0.00963446	-2.71966	17.7968	norpA;Capa;fwe;CCKLR-17D1
inositol phosphate dephosphorylation (GO:0046855)	0.00143907	0.00963446	-2.52417	16.5176	5PtaseI;Synj;Ipp;Ocrl
regulation of protein kinase B signaling (GO:0051896)	0.00143907	0.00963446	-2.5083	16.4137	gig;wdb;Tor;Pdk1
regulation of neurotransmitter transport (GO:0051588)	0.00143907	0.00963446	-2.49302	16.3137	Syt4;twit;CASK;cpx
cyclic nucleotide metabolic process (GO:0009187)	0.00143907	0.00963446	-2.1455	14.0396	CG34357;rut;Pde6;Pde1c
inositol phosphate catabolic process (GO:0071545)	0.00143907	0.00963446	-1.93965	12.6926	5PtaseI;Synj;Ipp;Ocrl
phosphorylated carbohydrate dephosphorylation (GO:0046838)	0.00143907	0.00963446	-1.8738	12.2617	5PtaseI;Synj;Ipp;Ocrl
glycerophospholipid biosynthetic process (GO:0046474)	0.00143907	0.00963446	-1.33546	8.7389	CG33116;CG7149;rdgA;Pis
negative regulation of ERBB signaling pathway (GO:1901185)	0.00147259	0.00977604	-1.68947	11.0166	Fak;hppy;kek1;rho-5;Hrs;Src42A
phosphatidylinositol metabolic process (GO:0046488)	0.00147259	0.00977604	-1.01039	6.58851	norpA;Synj;rdgB;rdgA;Ocrl;Pis
protein monoubiquitination (GO:0006513)	0.00162898	0.0106355	-3.98218	25.5648	Bre1;CG7220;CG10254
response to axon injury (GO:0048678)	0.00162898	0.0106355	-3.85812	24.7683	Appl;hiw;rtp
amnioserosa maintenance (GO:0046665)	0.00162898	0.0106355	-2.9009	18.6232	crb;yrt;peb
detection of UV (GO:0009589)	0.00162898	0.0106355	-1.06729	6.85177	ninaE;ninaC;Rh3
cell-cell junction organization (GO:0045216)	0.00169737	0.0109463	-1.93332	12.332	crb;sdt;Patj;CadN2;Src42A
photoreceptor cell differentiation (GO:0046530)	0.00169737	0.0109463	-1.624	10.359	sdt;oc;gl;osa;arm
Notch signaling pathway (GO:0007219)	0.00169057	0.0109463	-1.33432	8.51652	pcx;aux;cno;sno;Su(dx);pyd;Sidpn;wry
negative regulation of epidermal growth factor receptor signaling pathway (GO:0042059)	0.00172185	0.0110142	-1.61946	10.3068	Fak;hppy;kek1;rho-5;Hrs;Src42A
regulation of hippo signaling (GO:0035330)	0.00172185	0.0110142	-1.49748	9.53048	Herc4;hppy;crb;Tao;Schip1;Cka
positive regulation of gene expression (GO:0010628)	0.00176732	0.0112595	-0.783988	4.96915	Pka-C1;Camta;Deaf1;disco;lola;Eaf;fry;Nup358;oc;CG12071;Bx;retn;bsk;osa;arm;FoxK;Iswi
periodic partitioning (GO:0007365)	0.00192618	0.0122223	-1.30702	8.17176	sgg;Apc;SoxN;stan;lgs;Cow;arm
protein polyubiquitination (GO:0000209)	0.0019429	0.0122791	-1.01604	6.34372	Herc4;ari-2;Ubr3;CG2924;Cul3;Su(dx);Ufd4;CG8188;CG7220;Fbxl4
dendrite guidance (GO:0070983)	0.00205716	0.0128981	-2.23841	13.8478	NetB;Toll-6;Wnt5;comm;robo1
neurotransmitter transport (GO:0006836)	0.00205716	0.0128981	-2.0695	12.8028	GlyT;VGlut;CG10804;VGAT;CarT
neuron development (GO:0048666)	0.00217599	0.0135892	-1.33302	8.17175	Spn;sdt;fru;tau;bsk;fry;dati
positive regulation of signal transduction (GO:0009967)	0.0022133	0.0137677	-0.997468	6.09779	lqf;dco;Dyrk2;wdb;shi;Tor;Ubr3;Hrs;lgs;Ehbp1;Usp8
positive regulation of cell size (GO:0045793)	0.00231489	0.0142091	-1.8467	11.2065	hppy;chico;sNPF;dop;Tor;Pdk1
inorganic anion transmembrane transport (GO:0098661)	0.00231489	0.0142091	-1.75681	10.661	ort;kcc;ClC-a;Ndae1;CG9717;HisCl1
cation transport (GO:0006812)	0.00231489	0.0142091	-1.65338	10.0334	Capa;GlyT;Atpalpha;CG15270;GluRIB;trpl
regulation of programmed cell death (GO:0043067)	0.00232023	0.0142091	-1.14089	6.92074	Pka-C1;fkh;fwe;morgue;Actbeta;Sirt1;daw;Met
negative regulation of transcription from RNA polymerase II promoter (GO:0000122)	0.00237891	0.0145123	-0.733799	4.43296	mip130;salr;fkh;CG10631;CG12236;CG12605;CG43689;dve;sbb;oc;cbt;CG12071;retn;tio;dlg1;arm
positive regulation of hippo signaling (GO:0035332)	0.00246507	0.0147242	-2.42864	14.5853	hppy;crb;Tao;Schip1
protein autoubiquitination (GO:0051865)	0.00246507	0.0147242	-2.34126	14.0605	Herc4;dbo;Ubr3;CG8419
negative regulation of JNK cascade (GO:0046329)	0.00246956	0.0147242	-1.96497	11.7971	flw;Mnn1;sgg;bsk;peb
cAMP-mediated signaling (GO:0019933)	0.00246956	0.0147242	-1.77682	10.6675	rut;Ac3;Pka-C1;Octbeta1R;DopEcR
regulation of pole plasm oskar mRNA localization (GO:0007317)	0.00246956	0.0147242	-1.75184	10.5175	Pka-C1;Rop;stau;didum;Syx1A
gonad development (GO:0008406)	0.00245009	0.0147242	-1.22833	7.38429	sli;salr;robo3;Tor;inaC;lola;robo1
glutamine family amino acid catabolic process (GO:0009065)	0.00253409	0.0149398	-3.04097	18.1787	Nos;Gad1;slgA
cytoskeletal matrix organization at active zone (GO:0048789)	0.00253409	0.0149398	-2.97493	17.7839	Rab3-GEF;Rbp;Rab3
regulation of regulated secretory pathway (GO:1903305)	0.00253409	0.0149398	-2.74853	16.4305	Syt4;Sytbeta;Sytalpha
protein localization to membrane (GO:0072657)	0.00266341	0.0156438	-1.36878	8.11432	dop;shi;Rab3;X11Lbeta;dlg1;arm
negative regulation of multicellular organismal process (GO:0051241)	0.00275	0.0160926	-1.441	8.49634	crb;fkh;Tao;S6kII;gig;Dad;Fbxl4
short-term memory (GO:0007614)	0.00293881	0.0170085	-2.01405	11.7414	rut;Appl;shi;Ank2;2mit
cyclic-nucleotide-mediated signaling (GO:0019935)	0.00293881	0.0170085	-1.73652	10.1235	CG34357;rut;Ac3;Gycbeta100B;Pka-C1
activation of GTPase activity (GO:0090630)	0.00293881	0.0170085	-1.63897	9.55477	GAPcenA;CG1695;CG8155;Evi5;TBC1D16
adenylate cyclase-inhibiting G-protein coupled receptor signaling pathway (GO:0007193)	0.00312909	0.0179657	-2.20768	12.7317	rut;Ac3;5-HT1A;mAChR-A
positive regulation of transport (GO:0051050)	0.00312909	0.0179657	-1.92569	11.1055	Syt4;Tao;Fife;AP-2alpha
endosomal transport (GO:0016197)	0.00313831	0.0179657	-0.971137	5.59771	Snx3;Klp98A;Syx6;Tor;CG2747;Hrs;Rich;Lrrk;CG15099;kst
oogenesis (GO:0048477)	0.00321543	0.0183407	-0.681135	3.90957	Pka-C1;stau;JIL-1;gig;crb;sgg;kek1;Doa;retn;mod(mdg4);msps;Top1;qm;arm;yps;Mbs;Rbp9
establishment of spindle orientation (GO:0051294)	0.00346917	0.0192063	-1.84896	10.4722	wake;cno;msps;Slik;dlg1
protein localization to cell periphery (GO:1990778)	0.00346917	0.0192063	-1.58656	8.98603	dop;shi;Rab3;pyd;arm
negative regulation of Notch signaling pathway (GO:0045746)	0.00343348	0.0192063	-1.47345	8.36063	crb;Eps-15;Mlf;stan;Su(dx);Dap160;phyl
adenylate cyclase-modulating G-protein coupled receptor signaling pathway (GO:0007188)	0.00347658	0.0192063	-1.4098	7.98187	CG30054;rut;Ac3;Octbeta1R;DopEcR;Dop2R
regulation of smoothened signaling pathway (GO:0008589)	0.00347658	0.0192063	-1.36967	7.75467	Pka-C1;sgg;sbb;wdb;Ubr3;Usp8
amino acid transport (GO:0006865)	0.00347658	0.0192063	-1.26255	7.14816	CG13743;CG13248;Synj;kcc;VGAT;CG12531
establishment of planar polarity (GO:0001736)	0.00343348	0.0192063	-1.15503	6.55385	zip;app;nmo;dco;Patj;stan;bsk
regulation of macromolecule metabolic process (GO:0060255)	0.00339748	0.0192063	-0.924212	5.25389	Mef2;Rbp6;TBPH;nmo;mbl;corto;disco;Ctr9;bsk;SRPK;rgr
male courtship behavior (GO:0008049)	0.00339748	0.0192063	-0.821044	4.66741	qtc;Ktl;corto;mle;5-HT1A;retn;fru;CASK;Syn;Nlg2;dlg1
plasma membrane tubulation (GO:0097320)	0.00369593	0.0197952	-3.61584	20.2506	EndoB;EndoA;Synd
negative regulation of MAP kinase activity (GO:0043407)	0.00369593	0.0197952	-3.29504	18.4539	Fak;sgg;bsk
negative regulation of compound eye retinal cell programmed cell death (GO:0046673)	0.00369593	0.0197952	-3.21891	18.0276	norpA;Apc;ninaE
regulation of ion transport (GO:0043269)	0.00369593	0.0197952	-2.87969	16.1278	CG8726;Slob;Ih
negative regulation of retinal cell programmed cell death (GO:0046671)	0.00369593	0.0197952	-2.79839	15.6724	norpA;Apc;ninaE
detection of light stimulus involved in visual perception (GO:0050908)	0.00369593	0.0197952	-2.7591	15.4524	trp;trpl;CarT
dorsal closure, amnioserosa morphology change (GO:0046664)	0.00369593	0.0197952	-2.72775	15.2768	zip;FER;crb
response to lipid (GO:0033993)	0.00369593	0.0197952	-1.45409	8.14364	Lerp;Nos;rtp
eye morphogenesis (GO:0048592)	0.00363673	0.0197952	-0.96763	5.43486	crb;cindr;oc;aux;gl;Efa6;Cul3;sns;pyd;fred;arm
ion transport (GO:0006811)	0.00376294	0.020086	-1.08557	6.06023	Capa;ort;Atpalpha;CG15270;VGlut;GluRIB;trpl;HisCl1
peptidyl-tyrosine phosphorylation (GO:0018108)	0.00390537	0.020432	-2.24006	12.422	smal;FER;Wee1;Src42A
regulation of gene expression, epigenetic (GO:0040029)	0.00390537	0.020432	-2.14171	11.8766	mle;ocm;Hmt4-20;msl-1
axo-dendritic transport (GO:0008088)	0.00390537	0.020432	-1.94925	10.8094	unc-104;Unc-76;futsch;Lrrk
medium-term memory (GO:0072375)	0.00390537	0.020432	-1.84579	10.2356	rut;CASK;wnd;Rgk1
regulation of protein polymerization (GO:0032271)	0.00390537	0.020432	-1.73399	9.61569	Atx2;nwk;PsGEF;WASp
regulation of Wnt signaling pathway (GO:0030111)	0.00390537	0.020432	-1.30819	7.25445	dco;Dyrk2;gig;lgs
response to alcohol (GO:0097305)	0.00394618	0.0205774	-1.49888	8.29633	sca;Tao;DopEcR;inaC;homer;Pdk1
regulation of axonogenesis (GO:0050770)	0.00406491	0.0209888	-1.68786	9.29228	sif;trio;RhoGAPp190;DAAM;stan
larval chitin-based cuticle development (GO:0008363)	0.00406491	0.0209888	-1.64343	9.04766	sgg;Apc;SoxN;lgs;arm
positive regulation of kinase activity (GO:0033674)	0.00406491	0.0209888	-0.742118	4.08563	Drl-2;Ddr;Dap160;fry;chif
negative regulation of transcription, DNA-templated (GO:0045892)	0.0043078	0.0221705	-0.583138	3.17655	mip130;salr;fkh;CG10631;CG12236;CG12605;CG43689;enok;dve;Hmx;sbb;oc;cbt;CG8677;CG12071;retn;tio;dlg1;arm;Iswi
epithelium development (GO:0060429)	0.00445146	0.0228354	-0.79431	4.30081	sli;sdt;Patj;Nos;corto;csw;qm;dlg1;robo1
establishment of mitotic spindle localization (GO:0040001)	0.00473026	0.0241091	-1.85632	9.93831	wake;cno;msps;Slik;dlg1
establishment or maintenance of apical/basal cell polarity (GO:0035088)	0.00473026	0.0241091	-1.6309	8.73148	crb;sdt;Patj;yrt;dlg1
positive regulation of gene expression, epigenetic (GO:0045815)	0.00480222	0.024164	-1.83922	9.81901	JIL-1;gpp;tara;msl-1
negative regulation of protein modification process (GO:0031400)	0.00480222	0.024164	-1.79228	9.56841	dco;wdb;shi;Hrs
positive regulation of synaptic transmission (GO:0050806)	0.00480222	0.024164	-1.59097	8.49367	chico;Fife;Synj;VGlut
positive regulation of nucleic acid-templated transcription (GO:1903508)	0.00477644	0.024164	-0.780866	4.17299	Camta;CG12071;Deaf1;Bx;retn;disco;lola;Eaf;osa;fry;arm;Iswi
dorsal closure, spreading of leading edge cells (GO:0007395)	0.00513406	0.0251067	-3.19166	16.826	zip;Src42A;bsk
regulation of microtubule-based process (GO:0032886)	0.00513406	0.0251067	-2.86607	15.1095	TBPH;sgg;Lrrk
maintenance of presynaptic active zone structure (GO:0048790)	0.00513406	0.0251067	-2.85501	15.0512	Synj;Rab3;Nlg2
presynapse assembly (GO:0099054)	0.00513406	0.0251067	-2.64508	13.9445	Fife;Nlg2;Nlg4
regulation of MyD88-dependent toll-like receptor signaling pathway (GO:0034124)	0.00513406	0.0251067	-2.34347	12.3545	Herc4;Ubr3;Doa
maintenance of synapse structure (GO:0099558)	0.00513406	0.0251067	-2.2964	12.1063	Synj;Rab3;Nlg2
positive regulation of organelle assembly (GO:1902117)	0.00513406	0.0251067	-2.1108	11.1279	stau;Synj;DAAM
cAMP metabolic process (GO:0046058)	0.00513406	0.0251067	-2.08152	10.9735	rut;Ac3;Pde1c
muscle organ development (GO:0007517)	0.0050239	0.0251067	-1.25637	6.65063	Mef2;Tsp;jeb;mbl;retn;fru
embryo development ending in birth or egg hatching (GO:0009792)	0.00518024	0.0251067	-1.13489	5.97282	tws;Wee1;oc;Deaf1;Atpalpha;KCNQ;cdi
neuropeptide signaling pathway (GO:0007218)	0.00518024	0.0251067	-1.1061	5.8213	AstA;Capa;sNPF;Dh44;Mip;Tk;CCKLR-17D1
monovalent inorganic cation transport (GO:0015672)	0.00518024	0.0251067	-0.680483	3.58131	Hk;sei;SK;KCNQ;SLO2;eag;CG1090
protein stabilization (GO:0050821)	0.0054694	0.0264271	-1.77321	9.23591	tws;Snx3;crb;Mlf;14-3-3zeta
regulation of cell proliferation (GO:0042127)	0.00554284	0.0267003	-0.792572	4.11761	Mnn1;gig;Mlf;Src42A;Pkc53E;Adgf-A;vsg;FER;crb;Nos;chico;Nup358;dlg1
cell morphogenesis (GO:0000902)	0.00570568	0.0273181	-1.17406	6.06553	garz;Mob2;CadN2;fry;Slik;arm;eys
metal ion transport (GO:0030001)	0.00570568	0.0273181	-1.13703	5.87421	Hk;sei;SK;KCNQ;SLO2;eag;CG1090
inter-male aggressive behavior (GO:0002121)	0.00582757	0.0278174	-2.02891	10.439	Ktl;Tk;5-HT1A;Nlg2
negative regulation of programmed cell death (GO:0043069)	0.0060269	0.0286823	-0.907527	4.63884	Drl-2;dco;fkh;Ddr;csw;Ubr3;Met;mask;Pdk1
regulation of cell cycle (GO:0051726)	0.0060733	0.0288162	-0.750305	3.82945	Mnn1;Rab3-GEF;hppy;mip130;Tao;gig;Tor;Wdr62;Hrs;enok;Slik
neuron differentiation (GO:0030182)	0.00630311	0.0297281	-1.38794	7.03231	sli;Wnt5;gl;bsk;osa;arm
imaginal disc-derived wing hair organization (GO:0035317)	0.00630311	0.0297281	-1.16517	5.90359	zip;app;dco;trc;fry;Mbs
negative regulation of apoptotic process (GO:0043066)	0.0063632	0.0299222	-0.637873	3.22587	Drl-2;TBPH;dco;fkh;Ddr;futsch;csw;Ubr3;mask;Pdk1
regulation of olfactory learning (GO:0090328)	0.00686473	0.0318229	-2.52292	12.5676	rut;Atx2;Dop1R1
regulation of neurological system process (GO:0031644)	0.00686473	0.0318229	-2.29711	11.4427	rut;Atx2;Dop1R1
epidermis development (GO:0008544)	0.00698895	0.0318229	-2.06711	10.2599	cno;tio;WASp;Mbs
negative regulation of protein phosphorylation (GO:0001933)	0.00698895	0.0318229	-1.91849	9.52229	dco;wdb;shi;Hrs
dosage compensation (GO:0007549)	0.00698895	0.0318229	-1.87248	9.29389	dop;mle;ocm;msl-1
formation of animal organ boundary (GO:0010160)	0.00698895	0.0318229	-1.76621	8.76645	sli;NetB;robo1;phyl
regulation of protein localization to nucleus (GO:1900180)	0.00686473	0.0318229	-1.67969	8.36714	dco;sgg;Nup358
regulation of actin polymerization or depolymerization (GO:0008064)	0.00698895	0.0318229	-1.5853	7.8685	Atx2;nwk;PsGEF;WASp
positive regulation of catabolic process (GO:0009896)	0.00698895	0.0318229	-1.5268	7.57815	dco;sgg;Apc;Su(dx)
positive regulation of protein metabolic process (GO:0051247)	0.00698895	0.0318229	-1.52547	7.57158	dco;sgg;Apc;Su(dx)
enzyme linked receptor protein signaling pathway (GO:0007167)	0.00698895	0.0318229	-0.799482	3.96817	FER;Src42A;p130CAS;mask
cellular response to insulin stimulus (GO:0032869)	0.00702456	0.0318931	-1.29078	6.40011	chico;Tor;Sik3;Sirt1;Sik2;Pdk1
protein dephosphorylation (GO:0006470)	0.00724081	0.0327808	-0.80541	3.96908	flw;tws;wdb;csw;rdgC;CG10089;Ptp36E;Mppe;CanB;IA-2
dephosphorylation (GO:0016311)	0.0075034	0.0338725	-0.774924	3.79124	flw;Alp4;tws;CG6656;wdb;csw;rdgC;CG10089;Ptp36E;Mppe;CanB;IA-2
courtship behavior (GO:0007619)	0.00771328	0.0347208	-0.699951	3.40513	rut;qtc;Ktl;5-HT1A;retn;fru;CASK;Syn;eag;dlg1
synaptic target recognition (GO:0008039)	0.00780388	0.0350288	-1.10773	5.37598	Drl-2;NetB;dpr12;Con;Pvf3;hig
regulation of vesicle-mediated transport (GO:0060627)	0.00817052	0.0363646	-1.594	7.66271	stmA;Rab26;Rab3;AP-2alpha;Synd
protein localization to plasma membrane (GO:0072659)	0.00817052	0.0363646	-1.344	6.46091	dop;shi;Rab3;comt;arm
tripartite regional subdivision (GO:0007351)	0.00817052	0.0363646	-1.17288	5.6383	stau;didum;Sos;csw;psq
positive regulation of actin filament polymerization (GO:0030838)	0.00829344	0.0367049	-1.83614	8.79929	dco;shi;DAAM;WASp
positive regulation of protein polymerization (GO:0032273)	0.00829344	0.0367049	-0.945862	4.53285	dco;Jupiter;shi;DAAM
regulation of multicellular organismal development (GO:2000026)	0.00864356	0.0381475	-1.23798	5.88158	sli;crb;sbb;Hrs;Top1;robo1
ubiquitin-dependent protein catabolic process (GO:0006511)	0.00877953	0.0386397	-0.608785	2.8828	Herc4;Su(dx);Ufd4;CG8188;faf;CG7220;Fbxl4;ari-2;snama;HERC2;CG2681;morgue;CG10254
regulation of epithelial cell migration, open tracheal system (GO:2000274)	0.00890115	0.0388503	-2.223	10.4961	sli;Hrs;robo1
epithelial cell differentiation (GO:0030855)	0.00890115	0.0388503	-1.90274	8.98394	garz;tio;WASp
positive regulation of cell-cell adhesion (GO:0022409)	0.00890115	0.0388503	-1.04689	4.94299	sli;peb;robo1
regulation of insulin receptor signaling pathway (GO:0046626)	0.0092453	0.0400207	-1.92865	9.03308	sgg;gig;wdb;Tor;dock
Wnt signaling pathway (GO:0016055)	0.0092453	0.0400207	-1.43429	6.7177	Drl-2;Wnt5;lgs;osa;arm
regulation of MAPK cascade (GO:0043408)	0.0092453	0.0400207	-0.551742	2.58416	Drl-2;jeb;DopEcR;Actbeta;daw
phosphate-containing compound metabolic process (GO:0006796)	0.00927413	0.0400359	-0.699735	3.27513	norpA;Alp4;dco;CG6656;CG31140;Tor;csw;PIP5K59B;rdgA;Dgk
negative regulation of insulin receptor signaling pathway (GO:0046627)	0.00974765	0.0411799	-2.4735	11.4541	sgg;gig;wdb;dock
male courtship behavior, veined wing generated song production (GO:0045433)	0.00974765	0.0411799	-2.2291	10.3224	corto;mle;fru;Nlg2
negative regulation of cellular response to insulin stimulus (GO:1900077)	0.00974765	0.0411799	-2.03222	9.41065	sgg;gig;wdb;dock
positive regulation of protein catabolic process (GO:0045732)	0.00974765	0.0411799	-1.86618	8.64178	dco;sgg;Apc;Su(dx)
regulation of axon guidance (GO:1902667)	0.00974765	0.0411799	-1.67262	7.74545	NetB;Wnt5;Tor;stan
regulation of intracellular mRNA localization (GO:1904580)	0.00974765	0.0411799	-1.4337	6.63908	Pka-C1;Rop;stau;Syx1A
regulation of cell maturation (GO:1903429)	0.00974765	0.0411799	-1.43243	6.63319	Pka-C1;Rop;stau;Syx1A
regulation of oocyte development (GO:0060281)	0.00974765	0.0411799	-1.42926	6.6185	Pka-C1;Rop;stau;Syx1A
regulation of tube length, open tracheal system (GO:0035159)	0.0104136	0.0435277	-1.58798	7.24855	zip;garz;chico;Atpalpha;stan
eye photoreceptor cell differentiation (GO:0001754)	0.0104136	0.0435277	-1.51486	6.91481	gl;mbl;yrt;mask;phyl
amino acid transmembrane transport (GO:0003333)	0.0104136	0.0435277	-1.41242	6.44718	CG13743;CG13248;kcc;VGAT;CG12531
imaginal disc pattern formation (GO:0007447)	0.0104136	0.0435277	-1.36244	6.21905	tws;Pka-C1;Apc;Dad;lgs
habituation (GO:0046959)	0.0112538	0.0457785	-3.20179	14.3666	sgg;Atx2;DopEcR
regulation of microtubule cytoskeleton organization (GO:0070507)	0.0112538	0.0457785	-2.5742	11.5506	TBPH;sgg;Lrrk
cGMP-mediated signaling (GO:0019934)	0.0112538	0.0457785	-2.36205	10.5986	CG34357;Capa;Gycbeta100B
regulation of compound eye photoreceptor development (GO:0045314)	0.0112538	0.0457785	-2.14865	9.64109	oc;csw;Mbs
male courtship behavior, veined wing vibration (GO:0016545)	0.0113577	0.0457785	-2.02459	9.06582	corto;mle;fru;Nlg2
calcium ion transmembrane transport (GO:0070588)	0.0113577	0.0457785	-1.79658	8.04481	trp;fwe;trpl;CG1090
axonal transport (GO:0098930)	0.0113577	0.0457785	-1.63828	7.33599	unc-104;Klp64D;Aplip1;Kap3
transport along microtubule (GO:0010970)	0.0113577	0.0457785	-1.63349	7.31454	unc-104;Unc-76;futsch;Lrrk
negative regulation of cellular catabolic process (GO:0031330)	0.0113577	0.0457785	-1.62151	7.26091	chico;Sik3;Rich;daw
regulation of protein catabolic process (GO:0042176)	0.0113577	0.0457785	-1.60406	7.18277	dco;sgg;Apc;Su(dx)
actin cytoskeleton reorganization (GO:0031532)	0.0113577	0.0457785	-1.50609	6.74405	CG32264;Pkn;trio;p130CAS
regulation of epithelial cell migration (GO:0010632)	0.0112538	0.0457785	-1.30496	5.85542	sli;Hrs;robo1
positive regulation of small GTPase mediated signal transduction (GO:0051057)	0.0113577	0.0457785	-1.15544	5.1739	Sos;CG34393;Cka;14-3-3zeta
regulation of calcium ion transport (GO:0051924)	0.0112538	0.0457785	-1.06506	4.77898	CG42541;Rgk1;homer
digestive tract development (GO:0048565)	0.0115488	0.0464302	-1.08017	4.81881	sli;dve;fkh;bsk;FoxK;IA-2
central nervous system development (GO:0007417)	0.0116549	0.046738	-0.69677	3.10204	TBPH;wit;fru;disco;mute;trio;robo3;Nup358;oc;Apc;SoxN;nolo;Ctr9

## Sheet: BP HDYod1up, HDnochange
Term	P-value	Adjusted P-value	Z-score	Combined Score	Genes
regulation of transcription from RNA polymerase II promoter (GO:0006357)	1.47428e-30	2.07431e-27	-1.04273	71.6245	jigr1;Tet;e(y)3;acj6;Clk;CG16779;pygo;RasGAP1;mamo;Axud1;Ets65A;jing;ksr;l(3)neo38;skd;lz;Dsp1;Adf1;CG7987;nej;CG12054;brm;CG12299;Crtc;CG1965;ab;crol;CG12769;scrt;chn;Ssdp;Aatf;Hr38;MED6;ey;trr;TfAP-2;kek5;Nup153;shn;Smr;trx;rn;MESR4;Mi-2;simj;CycT;E(Pc);NFAT;E(bx);br;sd;Lpt;lov;Mnt;pros;Saf-B;Spt20;Mrtf;CG7368;kis;fd59A;Ncoa6;CG32767;Su(z)2;row;tou;Nelf-A;toy;su(sable);Sin3A;Nf-YC;gro;Asx;CG433…
regulation of transcription, DNA-templated (GO:0006355)	8.46825e-24	5.95741e-21	-1.04538	55.5366	jigr1;fs(1)h;e(y)3;Clk;CG16779;mamo;Ets65A;pum;l(3)neo38;skd;Dsp1;Adf1;Pc;Bap170;Gug;brm;ab;crol;nonA;chn;tey;Ssdp;Aatf;MED6;ey;trr;TfAP-2;Nup153;Smr;trx;rn;MESR4;HDAC4;CG30020;Mi-2;D19A;E(Pc);E(bx);br;sd;lov;Mnt;pros;Saf-B;Spt20;kis;fd59A;ash1;CG32767;row;toy;su(sable);erm;Sin3A;Nf-YC;Lim1;Acf;gro;Asx;ph-p;Eip78C;lilli;ct;CG6765;zld;ewg;nsl1;CG4707;Ptx1;Alh;Taf4;Daxx;BRWD3;CG2889
negative regulation of transcription, DNA-templated (GO:0045892)	5.13261e-20	2.4072e-17	-1.04969	46.6229	MESR4;fs(1)h;e(y)3;Clk;Mi-2;simj;pum;jing;lz;Dsp1;sd;CG7987;Mnt;pros;Pc;CG7368;kis;Gug;CG32767;Su(z)2;CG12299;Nelf-A;CG1965;ab;su(sable);erm;crol;Sin3A;Nf-YC;Lim1;Acf;gro;Asx;scrt;chn;tey;CG43347;ph-p;Eip78C;ct;zld;TfAP-2;shn;Smr;rn
chemical synaptic transmission (GO:0007268)	7.30682e-19	2.57018e-16	-1.09851	45.874	CG1909;cac;Shal;unc-13;pum;Ten-m;5-HT7;alphaSnap;dnc;GluClalpha;5-HT1B;Ten-a;nAChRbeta1;brp;Ace;cpo;Syt1;stj;wrd;nAChRalpha4;nAChRalpha7;Lcch3;nAChRalpha6;Frq2;Frq1;Upf2;Ca-beta;Shab;nAChRalpha1;nAChRalpha3;Rim;Nrx-1;VAChT
anterograde trans-synaptic signaling (GO:0098916)	9.65586e-19	2.71716e-16	-1.46541	60.7876	cac;Shal;unc-13;pum;5-HT7;alphaSnap;dnc;GluClalpha;5-HT1B;nAChRbeta1;brp;Ace;cpo;Syt1;nAChRalpha4;nAChRalpha7;Lcch3;nAChRalpha6;Frq2;Frq1;Ca-beta;Shab;nAChRalpha1;nAChRalpha3;Nrx-1;VAChT
regulation of gene expression (GO:0010468)	3.93093e-16	7.90118e-14	-1.01166	35.8861	puf;jigr1;Ets65A;swm;Dsp1;Pc;fne;ab;nonA;chn;snRNP-U1-70K;Ssdp;numb;CG3198;Nup153;Cp190;SF2;MESR4;HDAC4;CG30020;dom;D19A;G9a;E(bx);br;east;Mnt;pros;Saf-B;CG7368;ash1;row;B52;toy;Sap130;erm;Lim1;Acf;gro;Asx;lilli;Pitslre;ct;Rbp1-like;CG18766;CG4707;Alh;Taf4;BRWD3;Hipk;CG2889;puc
positive regulation of transcription, DNA-templated (GO:0045893)	3.62689e-16	7.90118e-14	-1.0039	35.6918	MESR4;Tet;e(y)3;acj6;Clk;pygo;CycT;Axud1;jing;lz;NFAT;br;sd;Lpt;Adf1;nej;pros;Mrtf;Bap170;ash1;Ncoa6;CG12054;CG32767;tou;brm;Crtc;toy;Nf-YC;Lim1;CG12769;tna;Asx;chn;Ssdp;Hr38;MED6;lilli;zld;ey;trr;TfAP-2;Nup153;shn;nsl1;trx;Taf4;Daxx
negative regulation of gene expression (GO:0010629)	1.02535e-15	1.80334e-13	-1.04542	36.0814	MESR4;fs(1)h;bru3;e(y)3;dom;Mi-2;Pop2;pum;Hrb98DE;Dsp1;br;sd;east;pros;Pc;kis;Gug;CG32767;su(sable);erm;crol;bin3;Sin3A;Nf-YC;Lim1;Acf;Rcd-1;gro;Asx;tey;ph-p;Eip78C;numb;gw;zld;Smr;rn
positive regulation of transcription from RNA polymerase II promoter (GO:0045944)	1.81143e-15	2.83187e-13	-1.07423	36.4645	MESR4;fs(1)h;Tet;e(y)3;acj6;Clk;pygo;CycT;Axud1;jing;lz;NFAT;br;sd;Lpt;Adf1;nej;pros;Mrtf;Ncoa6;CG12054;CG32767;tou;Crtc;toy;Nf-YC;CG12769;Asx;chn;Ssdp;Hr38;MED6;lilli;zld;ey;trr;TfAP-2;Nup153;shn;trx;Taf4
negative regulation of nucleic acid-templated transcription (GO:1903507)	3.27663e-14	4.19111e-12	-1.40944	43.7623	MESR4;fs(1)h;e(y)3;Mi-2;pum;Dsp1;sd;Pc;kis;Gug;CG32767;su(sable);erm;crol;Sin3A;Nf-YC;Lim1;Acf;gro;Asx;tey;ph-p;Eip78C;zld;Smr;rn
negative regulation of cellular macromolecule biosynthetic process (GO:2000113)	3.25658e-14	4.19111e-12	-1.40799	43.7259	MESR4;fs(1)h;bru3;e(y)3;Mi-2;Pop2;pum;Dsp1;sd;Pc;kis;Gug;CG32767;su(sable);erm;crol;bin3;Sin3A;Nf-YC;Lim1;Acf;Rcd-1;gro;Asx;tey;ph-p;Eip78C;zld;Smr;rn
imaginal disc-derived wing morphogenesis (GO:0007476)	5.64789e-13	6.62215e-11	-1.13046	31.8815	jumu;PDZ-GEF;Smox;pygo;RasGAP1;cos;px;jing;ksr;Cbl;sd;Lpt;Mrtf;Bap170;kis;alphaSnap;Gug;mam;brm;tow;CG6191;ab;crol;Mkp3;Hs6st;tay;ct;zld;Raf;Axn;sfl;shn;Hipk
regulation of mRNA splicing, via spliceosome (GO:0048024)	5.50586e-12	5.95904e-10	-1.33233	34.5408	bru3;Caper;dom;Psi;snRNP-U1-70K;CG4896;Hrb98DE;Rbp1-like;Rm62;pps;Saf-B;hfp;Ythdc1;trv;CG5728;Pep;Rox8;lark;SF2;B52
eye development (GO:0001654)	7.4364e-12	7.47358e-10	-0.93733	24.0187	jumu;bchs;Trim9;PDZ-GEF;Lim1;chn;RASSF8;skd;Syn2;lz;nej;Su(var)2-10;Nckx30C;ey;trr;Gug;mam;AP-1gamma;trx;rn;Hipk;mbt;puc;toy
regulation of alternative mRNA splicing, via spliceosome (GO:0000381)	1.73848e-11	1.6307e-09	-1.35128	33.4784	bru3;Caper;dom;Psi;snRNP-U1-70K;CG4896;Hrb98DE;Rbp1-like;Rm62;pps;Saf-B;hfp;Ythdc1;trv;CG5728;Rox8;lark;SF2;B52
regulation of macromolecule metabolic process (GO:0060255)	3.12883e-11	2.75142e-09	-1.487	35.9672	MESR4;Sap130;jigr1;CG30020;Lim1;Rb97D;Asx;G9a;Hrb98DE;E(bx);Pitslre;Rbp1-like;pros;CG7368;Cp190;CG18766;CG4707;fne;BRWD3;SF2;B52
negative regulation of transcription from RNA polymerase II promoter (GO:0000122)	4.38618e-11	3.63021e-09	-1.1612	27.6945	Clk;Mi-2;simj;jing;lz;Dsp1;CG7987;Mnt;pros;CG7368;kis;CG32767;Su(z)2;CG12299;Nelf-A;CG1965;ab;Sin3A;gro;scrt;chn;CG43347;ct;TfAP-2;shn;Smr;rn
positive regulation of gene expression (GO:0010628)	1.7953e-10	1.40333e-08	-1.19367	26.7868	MESR4;tyf;e(y)3;Clk;swm;pum;Hrb98DE;CG4612;pros;Bap170;ash1;CG32767;brm;orb;toy;erm;Lim1;Asx;zld;CG3198;ey;trr;nsl1;trx;Daxx;Hipk;puc
compound eye development (GO:0048749)	4.65616e-10	3.43392e-08	-1.122	24.1092	jumu;PDZ-GEF;skd;lz;Hrb98DE;sd;nej;Ten-m;alphaSnap;mam;AP-1gamma;Asap;toy;bchs;Trim9;Lim1;RASSF8;Su(var)2-10;Nckx30C;ey;trr;shn;rn;Hipk;mbt;puc
imaginal disc-derived appendage morphogenesis (GO:0035114)	4.8812e-10	3.43392e-08	-0.890538	19.0935	crol;jumu;e(y)3;PDZ-GEF;Smox;Lim1;RasGAP1;cos;Asx;ksr;Cbl;lz;ct;sd;Mrtf;Bap170;kis;TfAP-2;Raf;Gug;mam;shn;brm;rn
RNA splicing, via transesterification reactions with bulged adenosine as nucleophile (GO:0000377)	2.30384e-09	1.47341e-07	-1.24097	24.6813	Caper;CG13625;CG42724;CG7564;sm;lark;B52;CG1965;cpo;nonA;snRNP-U1-70K;Acn;CG5316;Rbp1-like;Rm62;CG4887;hfp;CG3198;CG4266;trv;Pep;Rox8;CG1677;SF2;SF1
mRNA processing (GO:0006397)	2.28963e-09	1.47341e-07	-1.10801	22.0438	Caper;CG13625;CG42724;CG7564;sm;lark;B52;CG1965;cpo;nonA;Psi;snRNP-U1-70K;Acn;CG5316;Rbp1-like;Rm62;CG4887;hfp;CG3198;CG4266;trv;Pep;Rox8;CG1677;SF2;SF1
axon guidance (GO:0007411)	8.1155e-09	4.96457e-07	-1.02945	19.1782	Alk;acj6;Smox;velo;jing;dysc;PlexB;Xe7;tutl;Ptp99A;Ten-m;pros;kis;Wnk;Ptpmeg;sm;Ten-a;ab;erm;Trim9;Dab;Nf-YC;Lim3;pdm3;Pka-R2;CadN;trx
mRNA splicing, via spliceosome (GO:0000398)	8.59962e-09	5.04153e-07	-0.990278	18.391	Caper;CG13625;CG42724;CG7564;sm;lark;B52;CG1965;cpo;nonA;snRNP-U1-70K;Acn;CG5316;Rbp1-like;Rm62;CG4887;hfp;CG3198;CG4266;trv;Pep;Rox8;CG1677;SF2;SF1
dendrite morphogenesis (GO:0048813)	1.2587e-08	7.08397e-07	-1.16058	21.1117	fs(1)h;ab;dom;acj6;Smox;velo;chn;pum;Prosap;E(Pc);Ulp1;br;ct;pros;Dhc64C;shn;Nak;brm;Girdin;sqz
modulation of chemical synaptic transmission (GO:0050804)	2.30461e-08	1.24715e-06	-1.51175	26.5852	Atg1;Tomosyn;cac;Syt1;TkR99D;pum;Frq2;Frq1;Nlg3;Shab;Sh;Rim;Nrx-1;Plc21C
post-embryonic appendage morphogenesis (GO:0035120)	2.47869e-08	1.29167e-06	-1.00172	17.543	crol;jumu;e(y)3;PDZ-GEF;Smox;Lim1;RasGAP1;cos;ksr;Cbl;sd;Mrtf;Bap170;kis;TfAP-2;Raf;Gug;mam;shn;brm;rn
nervous system development (GO:0007399)	4.67404e-08	2.34871e-06	-1.05548	17.815	e(y)3;jing;aPKC;Prosap;Adf1;nej;pros;Pc;CG13001;mam;inaE;tou;Sin3A;Acf;gro;Lim3;chn;spg;Reph;numb;ct;ewg;Nrx-1;shn;puc;stai
negative regulation of signal transduction (GO:0009968)	1.18796e-07	5.76366e-06	-1.03913	16.5698	HDAC4;puf;Alk;crol;gro;cos;Traf6;wrd;swm;lz;numb;Ulp1;ct;Tie;Raf;Cul1;Gug;Smr;tow
chromatin remodeling (GO:0006338)	3.07175e-07	1.44065e-05	-1.41152	21.167	dom;Mi-2;Acf;tna;Su(var)2-HP2;Ada2a;E(bx);Dsp1;kis;ash1;Nup153;tou;brm
male courtship behavior, veined wing vibration (GO:0016545)	3.63425e-07	1.59794e-05	-2.63091	39.0103	CG12316;5-HT7;para;cac;nonA;slo;tipE;Alh
regulation of neuromuscular synaptic transmission (GO:1900073)	3.63425e-07	1.59794e-05	-2.41631	35.8284	Alk;Tomosyn;Syt1;slo;Nrx-1;dysc;spas;Plc21C
sensory organ development (GO:0007423)	4.22557e-07	1.80163e-05	-1.12293	16.4812	ab;bchs;Hs6st;Asx;chn;aPKC;skd;Syn2;numb;sd;Ten-m;pros;NAT1;Gug;trx;sina;rn;toy
R7 cell differentiation (GO:0045466)	5.39062e-07	2.23077e-05	-1.5508	22.3833	nej;Ten-m;pros;PTP-ER;CadN;spg;Cbl;sina;lz;tutl
regulation of mRNA processing (GO:0050684)	7.31086e-07	2.92584e-05	-2.33929	33.0512	Rbp1-like;Saf-B;Psi;swm;Pep;fne;SF2;B52
neuron projection morphogenesis (GO:0048812)	7.48615e-07	2.92584e-05	-1.1087	15.6382	fs(1)h;ab;Trim9;dom;acj6;Smox;velo;chn;pum;Prosap;pdm3;Ulp1;br;ct;pros;Dhc64C;shn;Nak;brm;Girdin
regulation of synaptic growth at neuromuscular junction (GO:0008582)	1.38699e-06	5.27432e-05	-1.37699	18.5733	Rab8;cac;simj;stj;pum;dysc;Syn2;Syn1;Liprin-gamma;ewg;kis;slo;Nf1;spas;Galphao
cellular protein modification process (GO:0006464)	1.61441e-06	5.97757e-05	-0.95869	12.7856	puf;Alk;Ack-like;Pp2B-14D;PTP-ER;gish;Mgat1;CG8485;aPKC;ksr;Pkc98E;Ptpmeg2;CanA-14F;Ptp99A;Tlk;Sur-8;Wnk;Ptpmeg;par-1;Bub1;CG11357;Atg1;Mkp3;wrd;Pitslre;Tie;CkIIbeta;Nak;Hipk;mbt;puc
female gamete generation (GO:0007292)	1.92217e-06	6.93459e-05	-0.95162	12.5253	tho2;dom;PDZ-GEF;pum;snRNP-U1-70K;Aatf;Hrb98DE;br;ct;lov;kel;spir;ash1;Dhc64C;Axn;nsl1;enc;brm;kug;sqz;orb
histone lysine methylation (GO:0034968)	2.15248e-06	7.57135e-05	-2.05023	26.7533	Lpt;nej;trr;ash1;Ncoa6;Set2;Set1;trx;G9a
regulation of nucleic acid-templated transcription (GO:1903506)	2.38312e-06	8.17818e-05	-1.30115	16.8461	HDAC4;ab;CG30020;Acf;gro;nonA;chn;Ets65A;D19A;Ssdp;lilli;Dsp1;ct;Mnt;pros;Pc;ash1;Nup153;CG4707;row;Alh;Taf4;CG2889
long-term memory (GO:0007616)	2.47039e-06	8.27582e-05	-1.36522	17.6266	HDAC4;Adf1;CG4612;Ddc;Tomosyn;Nmdar2;mura;dikar;Nf1;pum;Pkc98E;G9a
regulation of organ morphogenesis (GO:2000027)	2.7022e-06	8.45294e-05	-2.15059	27.5736	sd;fwd;pros;Smox;gish;aPKC;CG31687;sina;par-1
regulation of cellular macromolecule biosynthetic process (GO:2000112)	2.7035e-06	8.45294e-05	-1.29262	16.5727	HDAC4;ab;CG30020;Acf;gro;nonA;chn;Ets65A;D19A;Ssdp;lilli;Dsp1;ct;Mnt;pros;Pc;ash1;Nup153;CG4707;row;Alh;Taf4;bol;CG2889
axonogenesis (GO:0007409)	2.61004e-06	8.45294e-05	-1.024	13.1646	Alk;Trim9;acj6;Smox;Nf-YC;velo;jing;PlexB;Xe7;pdm3;tutl;pros;Pka-R2;kis;Wnk;Sh;CadN;dnc;sm;trx;brm
regulation of GTPase activity (GO:0043087)	2.85978e-06	8.74721e-05	-1.2463	15.9087	CenB1A;PDZ-GEF;vap;Als2;brun;Rlip;RN-tre;drongo;PlexB;CG42795;Asap;Dhit
ion transmembrane transport (GO:0034220)	3.22248e-06	9.64686e-05	-2.34304	29.6286	nAChRbeta1;nAChRalpha1;nAChRalpha3;GluClalpha;nAChRalpha4;nAChRalpha7;Lcch3;nAChRalpha6
oogenesis (GO:0048477)	3.51502e-06	0.000103034	-1.03827	13.0391	tho2;dom;PDZ-GEF;pum;snRNP-U1-70K;Aatf;Hrb98DE;br;ct;lov;kel;spir;ash1;Dhc64C;Axn;nsl1;enc;brm;kug;sqz;orb
protein phosphorylation (GO:0006468)	3.85224e-06	0.000110614	-1.04719	13.0552	Alk;Atg1;Ack-like;gish;CG8485;aPKC;ksr;Pkc98E;Ptpmeg2;Pitslre;Tie;Tlk;Wnk;Raf;CkIIbeta;CG32944;Nak;Ptpmeg;par-1;Bub1;Hipk;mbt
male courtship behavior, veined wing generated song production (GO:0045433)	4.00958e-06	0.000112829	-2.73479	33.9848	CG12316;para;cac;nonA;slo;tipE;Alh
synaptic transmission, cholinergic (GO:0007271)	5.99688e-06	0.000165443	-4.4606	53.6355	nAChRbeta1;CG1909;nAChRalpha1;nAChRalpha7;nAChRalpha6
regulation of canonical Wnt signaling pathway (GO:0060828)	6.63691e-06	0.00017958	-1.46221	17.4337	nej;ewg;Sin3A;Wnk;gro;Axn;gish;Cul1;Ssdp;skd;Hipk
dendrite guidance (GO:0070983)	7.45181e-06	0.000197825	-2.63864	31.1546	ct;pros;dom;acj6;brm;E(Pc);sqz
regulation of Ras protein signal transduction (GO:0046578)	8.86109e-06	0.000230881	-1.28258	14.9213	MESR4;Zir;Sur-8;pns;Als2;RasGAP1;Rlip;Nf1;ksr;CG9098;NFAT
cell morphogenesis involved in neuron differentiation (GO:0048667)	9.17592e-06	0.000234737	-0.926332	10.7445	fs(1)h;ab;Trim9;dom;acj6;Smox;chn;pum;pdm3;br;ct;pros;Dhc64C;shn;Nak;brm;Girdin
histone H3-K4 methylation (GO:0051568)	9.92787e-06	0.000249438	-2.20919	25.4502	Lpt;nej;trr;ash1;Ncoa6;Set1;trx
short-term memory (GO:0007614)	1.30488e-05	0.000322098	-2.35722	26.5112	brp;ebo;kis;rg;dnc;Nf1;G9a
imaginal disc-derived wing vein morphogenesis (GO:0008586)	1.58648e-05	0.000384859	-1.62468	17.955	Lpt;Bap170;Raf;Gug;px;shn;brm;tay;Hipk
wing disc morphogenesis (GO:0007472)	1.63617e-05	0.000390185	-0.862816	9.50872	crol;jumu;PDZ-GEF;Smox;pygo;RasGAP1;cos;ksr;Cbl;sd;Mrtf;kis;Raf;mam;shn
hemopoiesis (GO:0030097)	1.69392e-05	0.000397224	-1.86755	20.5167	E(bx);nej;Su(var)2-10;dom;Raf;mxc;lz
mRNA splice site selection (GO:0006376)	1.79049e-05	0.000412986	-3.06053	33.453	bru3;hfp;CG3198;CG7564;su(w[a])
histone modification (GO:0016570)	2.02282e-05	0.000459049	-1.09435	11.8282	HDAC4;dom;Sin3A;E(Pc);Ada2a;nej;Tlk;Spt20;trr;ash1;Set2;Hcs;trx
border follicle cell migration (GO:0007298)	2.13966e-05	0.000477856	-1.13606	12.2152	ab;Rme-8;jing;Cbl;Ptpmeg2;Tie;Mrtf;kis;Dhc64C;Raf;RN-tre;par-1;puc;stai
regulation of organelle organization (GO:0033043)	2.21241e-05	0.000481456	-2.12549	22.7828	spir;Cp190;Asap;Drp1;lilli;stai
neuromuscular junction development (GO:0007528)	2.22421e-05	0.000481456	-1.6144	17.2959	Ca-beta;rg;unc-13;stj;wrd;nsl1;Frq2;Frq1;Nlg3
negative regulation of response to external stimulus (GO:0032102)	2.83594e-05	0.000604423	-3.33716	34.9419	Dsp1;puf;Ulp1;Usp2;scny
action potential (GO:0001508)	2.87821e-05	0.000604423	-2.39765	25.0693	Shab;para;Sh;Ca-alpha1T
regulation of hydrolase activity (GO:0051336)	3.06749e-05	0.000634699	-1.66228	17.2746	CenB1A;Als2;Acf;brun;RN-tre;drongo;PlexB;CG42795;Asap
imaginal disc-derived wing margin morphogenesis (GO:0008587)	3.58174e-05	0.000730363	-1.57867	16.161	ct;Bap170;Axn;Hs6st;Asx;sfl;mam;brm;Hipk
regulation of morphogenesis of an epithelium (GO:1905330)	4.0411e-05	0.00081226	-2.86497	28.9832	fwd;Smox;gish;aPKC;CG31687;par-1
positive regulation of Wnt signaling pathway (GO:0030177)	4.2789e-05	0.000847945	-1.42202	14.3044	nej;ewg;pygo;Wnk;gish;Ssdp;skd;Hipk
male courtship behavior (GO:0008049)	4.4458e-05	0.000868784	-1.10829	11.1061	CG12316;cac;nonA;lov;pros;5-HT7;para;TfAP-2;slo;y;fne;tipE;Alh
phosphorylation (GO:0016310)	5.22629e-05	0.00100731	-1.02241	10.0802	Alk;Atg1;Ack-like;gish;CG8485;aPKC;ksr;Pkc98E;Pitslre;Tie;fwd;Tlk;Wnk;CG8027;CkIIbeta;Nak;CG34384;par-1;Bub1;Hipk;mbt
positive regulation of GTPase activity (GO:0043547)	6.42998e-05	0.00122257	-1.32646	12.8029	PDZ-GEF;vap;Als2;CG34408;Rlip;RN-tre;spg;CG42795;Dhit
negative regulation of ERBB signaling pathway (GO:1901185)	6.55684e-05	0.00123006	-2.01466	19.406	rno;Bap170;Gug;pum;Ptpmeg;Cbl;tay
positive regulation of nucleic acid-templated transcription (GO:1903508)	7.27136e-05	0.00134616	-1.294	12.3305	MESR4;e(y)3;Clk;Lim1;Asx;zld;Bap170;ey;trr;nsl1;CG32767;trx;brm;Daxx
neuromuscular synaptic transmission (GO:0007274)	7.38312e-05	0.0013491	-1.51155	14.3805	brp;Ten-m;alphaSnap;Rim;Nrx-1;stj;wrd;Ten-a;Upf2
negative regulation of epidermal growth factor receptor signaling pathway (GO:0042059)	7.98042e-05	0.00143955	-1.9053	17.9783	rno;Bap170;Gug;pum;Ptpmeg;Cbl;tay
synapse assembly (GO:0007416)	8.86657e-05	0.00157915	-2.56387	23.9225	Adf1;nej;pros;Nrx-1;aPKC;Prosap
negative regulation of multi-organism process (GO:0043901)	9.86291e-05	0.00167194	-3.84808	35.4953	Dsp1;puf;Usp2;scny
negative regulation of response to biotic stimulus (GO:0002832)	9.86291e-05	0.00167194	-3.68821	34.0206	Dsp1;puf;Usp2;scny
positive regulation of translation (GO:0045727)	9.64622e-05	0.00167194	-1.96235	18.1446	Hrb98DE;tyf;CG4612;pum;lark;orb;bol
transmembrane transport (GO:0055085)	9.63501e-05	0.00167194	-1.36971	12.6664	nAChRbeta1;nAChRalpha1;bw;nAChRalpha3;GluClalpha;nAChRalpha4;nAChRalpha7;Lcch3;nAChRalpha6;Atet
negative regulation of cellular process (GO:0048523)	0.000108257	0.00181331	-1.49987	13.6953	SCCRO3;Tie;Mnt;pros;hfp;velo;Axud1;shn;pum;PlexB;Pkc98E
associative learning (GO:0008306)	0.000113163	0.00187318	-1.55806	14.1576	Adf1;rad;rg;Shal;gish;dnc;Nf1;Nrx-1
positive regulation of canonical Wnt signaling pathway (GO:0090263)	0.000115843	0.00189524	-1.45968	13.2295	nej;ewg;Wnk;gish;Ssdp;skd;Hipk
negative regulation of synaptic transmission (GO:0050805)	0.000123096	0.00199076	-2.33606	21.0305	Alk;slo;TkR99D;dysc;spas
regulation of epidermal growth factor receptor signaling pathway (GO:0042058)	0.000131132	0.00209662	-1.56957	14.0309	rno;Bap170;Gug;pum;Ptpmeg;brm;Cbl;tay
compound eye photoreceptor development (GO:0042051)	0.000134686	0.00212925	-1.26409	11.2663	Alk;Ten-m;rno;Dab;CadN;dysc;Syn2;lz;tutl;lilli
eye photoreceptor cell development (GO:0042462)	0.000140641	0.00215089	-2.17436	19.285	Alk;Ten-m;rno;Dab;rg;lilli
cytoplasmic microtubule organization (GO:0031122)	0.000140641	0.00215089	-2.00969	17.8246	kat-60L1;Ten-m;Patronin;Dhc64C;spas;Girdin
synaptic vesicle endocytosis (GO:0048488)	0.00013827	0.00215089	-1.76711	15.703	Dab;Syt1;Nrx-1;sfl;stj;Drp1;Nlg3
negative regulation of neuromuscular synaptic transmission (GO:1900074)	0.000160384	0.00242645	-2.92893	25.5929	Alk;slo;dysc;spas
mRNA cis splicing, via spliceosome (GO:0045292)	0.000166145	0.00248687	-1.1252	9.79226	Rbp1-like;su(w[a]);lark;SF2;B52
ATP-dependent chromatin remodeling (GO:0043044)	0.000174378	0.00258262	-1.89743	16.4209	dom;kis;Mi-2;tou;brm;E(Pc)
negative regulation of defense response (GO:0031348)	0.000214196	0.00313931	-1.91752	16.2004	E(bx);puf;Ulp1;Usp2;MED6;scny
potassium ion transport (GO:0006813)	0.000219804	0.00315576	-2.20438	18.567	Shab;Sh;Shal;slo;Shaw
R7 cell fate commitment (GO:0007465)	0.000219804	0.00315576	-2.13891	18.0155	pros;Dab;PTP-ER;Cbl;sina
ion transport (GO:0006811)	0.000226584	0.00318803	-1.29492	10.8675	nAChRbeta1;nAChRalpha1;nAChRalpha3;CG42260;GluClalpha;nAChRalpha4;nAChRalpha7;Lcch3;nAChRalpha6
imaginal disc-derived leg morphogenesis (GO:0007480)	0.000226584	0.00318803	-1.28176	10.757	sd;e(y)3;Bap170;Lim1;TfAP-2;Gug;brm;rn;skd
eclosion rhythm (GO:0008062)	0.000245909	0.00342568	-2.91199	24.2002	Ddc;Clk;CkIIbeta;lark
positive regulation of multicellular organismal process (GO:0051240)	0.000253579	0.00349789	-1.384	11.4593	Shab;bchs;kis;ey;Sh;Nf1;Usp2;Hipk;scny
regulation of apoptotic process (GO:0042981)	0.000257468	0.00351707	-1.0656	8.80676	Alk;Clk;Den1;cos;wrd;Drep3;Drep2;scny;SCCRO3;Tie;CG7546;Cul1;Daxx;puc
regulation of neuromuscular junction development (GO:1904396)	0.000265754	0.00359535	-1.34022	11.034	Rab8;kis;slo;pum;dysc;Syn2;Syn1
cellular response to ecdysone (GO:0071390)	0.000285698	0.00382835	-2.30077	18.7756	E(bx);br;Lpt;Set2;G9a
regulation of cellular component organization (GO:0051128)	0.000315596	0.00414994	-1.47863	11.9193	Atg1;bchs;hfp;vap;Syt1;nsl1;Nak;enc;par-1
regulation of cell proliferation (GO:0042127)	0.000315092	0.00414994	-1.0442	8.41902	cpo;Smox;Sin3A;Mkp3;Axud1;Pkc98E;Cbl;Tie;pros;hfp;ey;TfAP-2;Raf;shn
wing disc development (GO:0035220)	0.000327522	0.00426688	-1.0124	8.12345	puf;sd;Ddc;dom;Sin3A;pygo;Wnk;Pp2B-14D;Raf;Set2;G9a
presynaptic membrane organization (GO:0097090)	0.00035991	0.00452137	-3.77494	29.934	Ten-m;Nrx-1;Ten-a;Nlg3
ecdysone receptor-mediated signaling pathway (GO:0035076)	0.00035991	0.00452137	-2.81137	22.2932	E(bx);Lpt;Set2;G9a
neuron maturation (GO:0042551)	0.000357958	0.00452137	-1.84546	14.6439	Ca-beta;kat-60L1;Pc;kis;cac;shep;Ca-alpha1D
neuron remodeling (GO:0016322)	0.000357958	0.00452137	-1.76146	13.9774	Ca-beta;kat-60L1;Pc;kis;cac;shep;Ca-alpha1D
larval somatic muscle development (GO:0007526)	0.000377844	0.00470467	-1.78091	14.0354	Sin3A;Gug;chn;nsl1;Alh;skd
compound eye photoreceptor cell differentiation (GO:0001751)	0.000389643	0.00478331	-1.34414	10.5518	br;Alk;nej;Ten-m;rno;Dab;spg;mbt;lilli
imaginal disc development (GO:0007444)	0.00039096	0.00478331	-0.951774	7.46848	puf;Ddc;Sin3A;pygo;Pp2B-14D;G9a;Dsp1;sd;ewg;wge;Wnk;Set2;toy
negative regulation of smoothened signaling pathway (GO:0045879)	0.000461179	0.00554597	-2.1713	16.6793	gro;cos;Gug;swm;tow
regulation of RNA splicing (GO:0043484)	0.000461179	0.00554597	-2.13116	16.371	Hrb98DE;Psi;snRNP-U1-70K;Pep;B52
positive regulation of macromolecule metabolic process (GO:0010604)	0.000477452	0.00559813	-1.64758	12.5992	erm;pros;CG3198;ash1;swm;Hipk;puc;toy
post-embryonic animal organ development (GO:0048569)	0.000474147	0.00559813	-1.63597	12.5217	Sin3A;Msp300;Gug;chn;nsl1;Alh;skd
regulation of synapse assembly (GO:0051963)	0.000474147	0.00559813	-1.05272	8.05748	Rab8;kis;slo;pum;dysc;Syn2;Syn1
regulation of metal ion transport (GO:0010959)	0.000507266	0.00589854	-2.54942	19.3411	CG3078;stj;tipE;Teh2
regulation of vesicle-mediated transport (GO:0060627)	0.000532289	0.00607004	-2.13636	16.1046	Tomosyn;Rab8;vap;gish;nsl1;Nak
leg disc morphogenesis (GO:0007478)	0.000534957	0.00607004	-1.23178	9.27936	sd;e(y)3;Bap170;Lim1;TfAP-2;Gug;brm;rn
regulation of developmental growth (GO:0048638)	0.000527074	0.00607004	-0.997679	7.53065	Rab8;kis;Raf;slo;Nf1;pum;dysc;Syn2;Syn1
intracellular steroid hormone receptor signaling pathway (GO:0030518)	0.000692973	0.00771633	-2.53504	18.4412	E(bx);Lpt;Set2;G9a
anesthesia-resistant memory (GO:0007615)	0.000692973	0.00771633	-2.50836	18.2471	brp;Ddc;rad;dnc
calcium ion transmembrane transport (GO:0070588)	0.000707467	0.00771633	-2.25403	16.3503	Ca-beta;cac;Nckx30C;Ca-alpha1D;Ca-alpha1T
positive regulation of cellular protein metabolic process (GO:0032270)	0.000707467	0.00771633	-2.13271	15.4703	Hrb98DE;tyf;CG4612;pum;orb
regulation of neuroblast proliferation (GO:1902692)	0.000702804	0.00771633	-1.41773	10.2933	erm;pros;zld;aPKC;brm;MED6;numb
compound eye morphogenesis (GO:0001745)	0.000730825	0.00790978	-1.04953	7.57902	Hrb98DE;sd;nej;Ten-m;ey;alphaSnap;rg;shn;aPKC;Asap;mbt;lz
regulation of translation (GO:0006417)	0.000737337	0.00791933	-1.21554	8.76705	Hrb98DE;tyf;bru3;CG4612;bin3;Rcd-1;Pop2;pum;orb;bol
eye morphogenesis (GO:0048592)	0.000780429	0.00831867	-1.63498	11.6993	Hrb98DE;sd;nej;Ten-m;pros;ey;alphaSnap;shn;Cbl;Asap;lz
regulation of secretion by cell (GO:1903530)	0.000862168	0.00885453	-2.20942	15.5898	Tomosyn;Rab8;cac;Frq2;Frq1
regulation of photoreceptor cell differentiation (GO:0046532)	0.000862168	0.00885453	-2.15511	15.2066	pros;PDZ-GEF;Raf;sina;BRWD3
positive regulation of cellular amide metabolic process (GO:0034250)	0.000862168	0.00885453	-2.04824	14.4525	Hrb98DE;tyf;CG4612;pum;orb
calcium-mediated signaling (GO:0019722)	0.000851011	0.00885453	-1.82845	12.9255	Ca-beta;cac;Pp2B-14D;Ca-alpha1D;Galphao;CanA-14F
regulation of chromatin silencing (GO:0031935)	0.000851011	0.00885453	-1.74074	12.3054	crol;e(y)3;Bap170;Cp190;l(3)neo38;scny
brain morphogenesis (GO:0048854)	0.000923213	0.00902056	-4.9948	34.9019	ey;Prosap;toy
dendritic spine morphogenesis (GO:0060997)	0.000923213	0.00902056	-3.79478	26.5166	Ulp1;velo;Prosap
regulation of cell-cell adhesion (GO:0022407)	0.000922102	0.00902056	-2.54613	17.7945	Ten-m;wech;Ten-a;mbt
positive regulation of cell morphogenesis involved in differentiation (GO:0010770)	0.000922102	0.00902056	-2.35612	16.4666	kat-60L1;spas;PlexB;G9a
spliceosomal complex assembly (GO:0000245)	0.000922102	0.00902056	-2.2333	15.6082	bru3;hfp;CG3198;CG7564
vesicle-mediated transport in synapse (GO:0099003)	0.000898397	0.00902056	-1.59022	11.1552	Dab;Syt1;unc-13;Nrx-1;sfl;stj;Nlg3
positive regulation of dendrite development (GO:1900006)	0.000922102	0.00902056	-1.09732	7.66903	kat-60L1;spas;Prosap;G9a
regulation of terminal button organization (GO:2000331)	0.00104071	0.0100293	-2.22574	15.286	Atg1;Ten-m;Nrx-1;spas;Ten-a
positive regulation of macromolecule biosynthetic process (GO:0010557)	0.00104071	0.0100293	-2.04322	14.0325	Hrb98DE;tyf;CG4612;pum;orb
cyclic-nucleotide-mediated signaling (GO:0019935)	0.00124527	0.0118385	-1.9353	12.9441	hang;Pka-R2;CG42260;dnc;Nf1
regulation of histone methylation (GO:0031060)	0.00124527	0.0118385	-1.8954	12.6772	CG30020;CG7368;CG4707;Su(z)2;Jarid2
eye-antennal disc development (GO:0035214)	0.00126952	0.0119081	-1.58296	10.557	ct;ey;pygo;Axn;Asx;lz;toy
protein modification by small protein removal (GO:0070646)	0.00126952	0.0119081	-1.55843	10.3934	puf;Ulp1;Den1;velo;Usp2;CG4603;scny
negative regulation of Wnt signaling pathway (GO:0030178)	0.00129975	0.0119526	-1.61716	10.7469	crol;nej;Sin3A;gro;Axn;Cul1
olfactory learning (GO:0008355)	0.00129975	0.0119526	-1.61486	10.7317	Adf1;rad;rg;gish;dnc;Nf1
regulation of smoothened signaling pathway (GO:0008589)	0.00129975	0.0119526	-1.51157	10.0453	gro;cos;Gug;swm;tow;Hipk
internal peptidyl-lysine acetylation (GO:0018393)	0.00141676	0.012944	-1.48509	9.74131	HDAC4;nej;Spt20;dom;trx;E(Pc);Ada2a
regulation of defense response to bacterium (GO:1900424)	0.00144344	0.0130188	-4.60093	30.0934	puf;Usp2;scny
calcium ion import (GO:0070509)	0.00144344	0.0130188	-1.64513	10.7604	cac;Ca-alpha1D;Ca-alpha1T
small GTPase mediated signal transduction (GO:0007264)	0.00147808	0.0130462	-1.80059	11.7344	RasGAP1;PTP-ER;Raf;Nf1;ksr
clathrin-dependent endocytosis (GO:0072583)	0.00148358	0.0130462	-1.64106	10.6887	Dab;Syt1;Nrx-1;sfl;stj;Nlg3
synaptic vesicle recycling (GO:0036465)	0.00148358	0.0130462	-1.54355	10.0536	Dab;Syt1;Nrx-1;sfl;stj;Nlg3
compound eye photoreceptor fate commitment (GO:0001752)	0.00148358	0.0130462	-1.44617	9.41934	br;nej;pros;PTP-ER;Cbl;sina
regulation of neural precursor cell proliferation (GO:2000177)	0.00153104	0.0132157	-2.55307	16.5485	erm;pros;brm;numb
adenylate cyclase-inhibiting G-protein coupled receptor signaling pathway (GO:0007193)	0.00153104	0.0132157	-2.3413	15.1759	5-HT7;GABA-B-R1;5-HT1B;GABA-B-R2
positive regulation of stem cell proliferation (GO:2000648)	0.00153104	0.0132157	-2.25552	14.6199	pros;zld;aPKC;brm
dephosphorylation (GO:0016311)	0.00157058	0.0134744	-1.02475	6.61612	Sur-8;Pp2B-14D;Mkp3;PTP-ER;INPP5E;wrd;Ptpmeg;Ptpmeg2;laza;CanA-14F;puc;Ptp99A
calcium ion transport (GO:0006816)	0.00168655	0.0143817	-1.68396	10.7522	Ca-beta;cac;Nckx30C;stj;Ca-alpha1D;Ca-alpha1T
monovalent inorganic cation transport (GO:0015672)	0.00175097	0.014841	-1.12273	7.12665	Shab;Nckx30C;Sh;Shal;slo;tipE;Shaw
protein dephosphorylation (GO:0006470)	0.00182467	0.0153731	-1.12962	7.12376	Sur-8;Pp2B-14D;Mkp3;PTP-ER;wrd;Ptpmeg;Ptpmeg2;CanA-14F;puc;Ptp99A
syncytial blastoderm mitotic cell cycle (GO:0035186)	0.001921	0.0159932	-2.35486	14.7294	Sas-4;Pc;Asx;ph-p
gliogenesis (GO:0042063)	0.00190992	0.0159932	-1.67057	10.4589	nej;pros;ey;gish;jing;numb
metal ion transport (GO:0030001)	0.00193949	0.0160521	-1.3618	8.5049	Shab;Nckx30C;Sh;Shal;slo;tipE;Shaw
courtship behavior (GO:0007619)	0.00195504	0.0160862	-0.949973	5.92531	lov;pros;Ddc;5-HT7;cac;Sh;shep;TfAP-2;dnc;fne
regulation of immune effector process (GO:0002697)	0.00211585	0.0165389	-3.57574	22.0205	Rm62;Traf6;G9a
regulation of defense response to virus (GO:0050688)	0.00211585	0.0165389	-3.49913	21.5487	Rm62;Traf6;G9a
negative regulation of RNA splicing (GO:0033119)	0.00211585	0.0165389	-3.11959	19.2114	Hrb98DE;Psi;snRNP-U1-70K
regulation of transcriptional start site selection at RNA polymerase II promoter (GO:0001178)	0.00211585	0.0165389	-3.08765	19.0147	Rbp1-like;SF2;B52
negative regulation of defense response to bacterium (GO:1900425)	0.00211585	0.0165389	-2.75489	16.9654	puf;Usp2;scny
glial cell migration (GO:0008347)	0.00203749	0.0165389	-1.74664	10.8222	nej;ey;gish;jing;numb
negative regulation of innate immune response (GO:0045824)	0.00203749	0.0165389	-1.65076	10.2282	E(bx);puf;Usp2;MED6;scny
dendritic spine organization (GO:0097061)	0.00211585	0.0165389	-1.51096	9.30493	Ulp1;velo;Prosap
regulation of innate immune response (GO:0045088)	0.0021067	0.0165389	-1.15695	7.12989	E(bx);puf;Su(var)2-10;Usp2;brm;kug;MED6;scny
regulation of synapse organization (GO:0050807)	0.00215497	0.0166596	-1.70001	10.438	Atg1;Ten-m;bchs;Nrx-1;spas;Ten-a
brain development (GO:0007420)	0.00215497	0.0166596	-1.46452	8.99212	pros;bchs;ey;Mgat1;Prosap;toy
regulation of neurotransmitter secretion (GO:0046928)	0.00237466	0.017772	-2.36464	14.2893	cac;Rim;Frq2;Frq1
positive regulation of gene expression, epigenetic (GO:0045815)	0.00237466	0.017772	-2.15849	13.0435	e(y)3;Bap170;ash1;tna
macromolecule modification (GO:0043412)	0.00237466	0.017772	-2.00774	12.1326	Tet;CG30020;CG7368;CG4707
mitotic cell cycle, embryonic (GO:0045448)	0.00236872	0.017772	-1.94183	11.7392	Tlk;Sas-4;Pc;Asx;ph-p
nucleic acid-templated transcription (GO:0097659)	0.00236872	0.017772	-1.7558	10.6145	E(bx);e(y)3;pygo;CycT;CG6791
embryonic organ development (GO:0048568)	0.00236872	0.017772	-1.67966	10.1542	sd;jumu;CHES-1-like;lz;numb
negative regulation of neuromuscular junction development (GO:1904397)	0.002423	0.017849	-1.53405	9.23922	ewg;Nf1;stj;spas;Galphao;Liprin-gamma
negative regulation of synaptic growth at neuromuscular junction (GO:0045886)	0.002423	0.017849	-1.48052	8.91678	ewg;Nf1;stj;spas;Galphao;Liprin-gamma
negative regulation of synapse assembly (GO:0051964)	0.002423	0.017849	-1.32033	7.95201	ewg;Nf1;stj;spas;Galphao;Liprin-gamma
negative regulation of translation (GO:0017148)	0.0026004	0.019056	-1.34551	8.00859	gw;bru3;bin3;Rcd-1;Pop2;pum;orb
positive regulation of developmental growth (GO:0048639)	0.00270265	0.0197027	-1.16985	6.91792	bchs;kis;cac;ey;simj;Nf1;spas;Hipk
maintenance of presynaptic active zone structure (GO:0048790)	0.00295391	0.0207808	-3.05029	17.7668	brp;Ten-m;Ten-a
regulation of mRNA 3'-end processing (GO:0031440)	0.00295391	0.0207808	-2.96096	17.2465	Rbp1-like;SF2;B52
maintenance of synapse structure (GO:0099558)	0.00295391	0.0207808	-2.68395	15.633	brp;Ten-m;Ten-a
imaginal disc-derived genitalia development (GO:0007484)	0.00295391	0.0207808	-2.56752	14.9549	PDZ-GEF;TfAP-2;lz
regulation of mRNA metabolic process (GO:1903311)	0.00295391	0.0207808	-2.51089	14.625	Saf-B;swm;fne
negative regulation of Ras protein signal transduction (GO:0046580)	0.0028969	0.0207808	-2.11279	12.3474	MESR4;RasGAP1;PlexB;NFAT
peripheral nervous system development (GO:0007422)	0.00292808	0.0207808	-1.16036	6.76886	ct;pros;Sin3A;chn;shn;Reph;puc;numb
synaptic target recognition (GO:0008039)	0.00303329	0.021233	-1.35478	7.85517	ab;Ten-m;acj6;tey;Ten-a;tutl
negative regulation of neuroblast proliferation (GO:0007406)	0.00314588	0.0213828	-1.78901	10.3077	erm;pros;brm;MED6;numb
negative regulation of neural precursor cell proliferation (GO:2000178)	0.00314588	0.0213828	-1.787	10.2961	erm;pros;brm;MED6;numb
positive regulation of cellular biosynthetic process (GO:0031328)	0.00314588	0.0213828	-1.78419	10.2799	Hrb98DE;tyf;CG4612;pum;orb
regulation of dendrite morphogenesis (GO:0048814)	0.00314588	0.0213828	-1.70641	9.83178	kat-60L1;CadN;spas;G9a;tutl
regulation of ERK1 and ERK2 cascade (GO:0070372)	0.00314588	0.0213828	-1.50147	8.65095	Alk;Tie;Pde8;PTP-ER;Raf
regulation of programmed cell death (GO:0043067)	0.00312882	0.0213828	-1.19125	6.87008	cos;Drep3;Drep2;Daxx;Aatf;Hipk;scny
cell cycle comprising mitosis without cytokinesis (GO:0033301)	0.00349251	0.0235118	-2.05332	11.6159	Sas-4;Pc;Asx;ph-p
positive regulation of sequence-specific DNA binding transcription factor activity (GO:0051091)	0.00349251	0.0235118	-2.01542	11.4015	HDAC4;cos;CG13344;Crtc
neuron development (GO:0048666)	0.00375157	0.0251355	-1.36962	7.65011	bchs;Smox;Raf;sqz;ph-p;stai
regulation of exocytosis (GO:0017157)	0.00396941	0.026469	-1.51884	8.39788	Tomosyn;Rab8;corn
axon development (GO:0061564)	0.00407049	0.027015	-1.28349	7.06432	pros;Trim9;CadN;brm;pdm3;tutl;Ptp99A
negative regulation of canonical Wnt signaling pathway (GO:0090090)	0.00409159	0.0270276	-1.56899	8.62759	nej;Sin3A;gro;Axn;Cul1
regulation of defense response (GO:0031347)	0.00416614	0.0271378	-2.32136	12.7228	Rm62;Traf6;brm;G9a
histone H4 acetylation (GO:0043967)	0.00416614	0.0271378	-2.25263	12.3461	CG12316;nej;msl-2;Ada2a
R7 cell development (GO:0045467)	0.00416614	0.0271378	-1.86763	10.2361	Ten-m;CadN;lz;tutl
negative regulation of multicellular organismal process (GO:0051241)	0.00458878	0.0295805	-1.55323	8.36283	Sin3A;Ms;chn;shn;RASSF8;lark
Ras protein signal transduction (GO:0007265)	0.00460421	0.0295805	-1.05743	5.68982	Rab8;RasGAP1;PTP-ER;Raf;Rab14;Nf1;ksr;mbt
somatic muscle development (GO:0007525)	0.00460421	0.0295805	-1.01284	5.44989	sd;ewg;Sin3A;Gug;chn;nsl1;Alh;skd
regulation of RNA metabolic process (GO:0051252)	0.00492227	0.0313377	-1.7257	9.17034	Hrb98DE;Rb97D;snRNP-U1-70K;fne
regulation of cellular localization (GO:0060341)	0.00492227	0.0313377	-1.09874	5.8387	east;cac;Frq2;Frq1
male gamete generation (GO:0048232)	0.00497985	0.0315615	-1.21643	6.44997	fwd;eIF4G2;Mi-2;mei-P26;Raf;Psi;sfl;snRNP-U1-70K;aPKC;bol
positive regulation of dendrite morphogenesis (GO:0050775)	0.00517258	0.0320999	-2.74562	14.454	kat-60L1;spas;G9a
nucleosome mobilization (GO:0042766)	0.00517258	0.0320999	-2.69876	14.2073	E(bx);Mi-2;Acf
mitochondrion distribution (GO:0048311)	0.00517258	0.0320999	-2.68658	14.1432	Dhc64C;sfl;Drp1
regulation of cell death (GO:0010941)	0.00522451	0.0320999	-1.6964	8.91358	Tie;velo;Axn;Cbl;Hipk
cation transport (GO:0006812)	0.00522451	0.0320999	-1.69523	8.90741	nAChRalpha1;nAChRalpha3;CG42260;nAChRalpha7;nAChRalpha6
negative regulation of developmental growth (GO:0048640)	0.00521253	0.0320999	-1.21331	6.37799	ewg;Nf1;stj;RASSF8;spas;Galphao;Liprin-gamma
histone acetylation (GO:0016573)	0.00521253	0.0320999	-1.14207	6.00349	HDAC4;nej;Spt20;dom;trx;E(Pc);Ada2a
negative regulation of stem cell proliferation (GO:2000647)	0.00586691	0.0358902	-1.60782	8.26167	erm;pros;brm;MED6;numb
regulation of cell growth (GO:0001558)	0.00609179	0.0367861	-1.48037	7.55107	puf;SCCRO3;Atg1;Mnt;hfp;ey
negative regulation of intracellular signal transduction (GO:1902532)	0.00609179	0.0367861	-1.29239	6.59222	Atg1;Mkp3;Cul1;par-1;Hipk;puc
negative regulation of programmed cell death (GO:0043069)	0.00607617	0.0367861	-1.04501	5.33306	Alk;Tie;CG7546;Clk;Cul1;wrd;Aatf;puc
central nervous system development (GO:0007417)	0.00643456	0.0386899	-0.919333	4.63902	ct;pros;bchs;Pc;ewg;ey;CycT;jing;spg;brm;Galphao;numb
positive regulation of neuroblast proliferation (GO:0002052)	0.00657217	0.0386906	-2.8519	14.3305	pros;zld;aPKC
regulation of adult chitin-containing cuticle pigmentation (GO:0048082)	0.00657217	0.0386906	-2.523	12.6779	Ddc;y;Hr38
microtubule polymerization or depolymerization (GO:0031109)	0.00657217	0.0386906	-2.51304	12.6278	Klp10A;Sas-4;stai
mitochondrion localization (GO:0051646)	0.00657217	0.0386906	-2.39181	12.0186	Msp300;Dhc64C;Drp1
second-messenger-mediated signaling (GO:0019932)	0.00656295	0.0386906	-1.53815	7.73123	Ca-beta;cac;CG42260;Ca-alpha1D;Galphao
response to ecdysone (GO:0035075)	0.00669915	0.0391108	-1.91111	9.56658	br;Lpt;trr;ph-p
regulation of stem cell proliferation (GO:0072091)	0.00669915	0.0391108	-1.74455	8.73284	erm;pros;brm;numb
negative regulation of macromolecule metabolic process (GO:0010605)	0.0070897	0.0412199	-1.19259	5.90228	br;erm;east;pros;Pc;dom;numb
regulation of organ growth (GO:0046620)	0.00731484	0.0423538	-1.47911	7.27405	bchs;kis;Hs6st;sfl;Hipk
regulation of cell division (GO:0051302)	0.00772796	0.0445625	-1.72665	8.39656	jumu;Mrtf;CHES-1-like;numb
negative regulation of cell proliferation (GO:0008285)	0.00792457	0.0453247	-1.4147	6.84401	pros;hfp;dom;Axud1;shn;Pkc98E
dorsal/ventral pattern formation, imaginal disc (GO:0007450)	0.00792457	0.0453247	-1.19724	5.79197	CG14073;Axn;CG5890;shn;skd;lilli
postsynaptic membrane organization (GO:0001941)	0.00817559	0.045647	-2.74252	13.1822	Ten-m;Ten-a;Nlg3
regulation of neurotransmitter transport (GO:0051588)	0.00817559	0.045647	-2.45168	11.7843	cac;Frq2;Frq1
positive regulation of neural precursor cell proliferation (GO:2000179)	0.00817559	0.045647	-2.01771	9.69834	pros;zld;aPKC
regulation of chitin-based cuticle tanning (GO:0007564)	0.00817559	0.045647	-1.82073	8.75153	Ddc;y;Hr38
response to alcohol (GO:0097305)	0.00812473	0.045647	-1.55465	7.48228	br;hang;trr;Pkc98E;ph-p
negative regulation of neurogenesis (GO:0050768)	0.00812473	0.045647	-1.40823	6.77757	erm;pros;brm;MED6;numb
RNA splicing (GO:0008380)	0.00885538	0.0488609	-2.08245	9.84318	Rbp1-like;btz;Acn;B52
activation of GTPase activity (GO:0090630)	0.00885538	0.0488609	-1.65801	7.83696	CG34408;RN-tre;spg;CG42795
regulation of histone modification (GO:0031056)	0.00885538	0.0488609	-1.35238	6.39234	CG30020;CG7368;Gug;CG4707
peptidyl-serine phosphorylation (GO:0018105)	0.00899476	0.049436	-1.30348	6.14084	gish;CG32944;aPKC;Pkc98E;mbt
protein modification by small protein conjugation (GO:0032446)	0.00909888	0.0498137	-0.846154	3.97659	SCCRO3;CG8910;mura;Ubr1;mei-P26;Slip1;Cul1;CG13344;msl-2

## Sheet: BP HDYod1down, HDnochange
Term	P-value	Adjusted P-value	Z-score	Combined Score	Genes
striated muscle cell development (GO:0055002)	2.34701e-08	2.57701e-05	-2.62351	46.0886	LanB1;Zasp66;Col4a1;pnt;wupA;tn;Prm;up;kon
cytoplasmic translation (GO:0002181)	2.1024e-07	0.000115422	-1.33346	20.5019	RpS9;RpS30;RpL14;RpL36A;RpL10Ab;RpL9;RpL27A;eRF1;mRpL2;RpLP0;RpL32;RpL10;RpS2;RpL31;RpS15Ab
ATP synthesis coupled proton transport (GO:0015986)	4.07013e-07	0.000148967	-2.52625	37.1723	ATPsynbeta;ATPsyndelta;ATPsynG;ATPsyngamma;COX5B;ATPsynO;Cyt-c1
respiratory electron transport chain (GO:0022904)	1.0894e-06	0.000299039	-1.24294	17.0654	ND-PDSW;UQCR-C1;UQCR-C2;ND-13B;Etf-QO;ND-ACP;SdhC;D2hgdh;COX5B;UQCR-Q;Cyt-c1;ND-20
translation (GO:0006412)	3.85997e-06	0.00084765	-1.17154	14.6031	RpS9;RpS30;RpL14;RpL36A;RpL10Ab;RpL9;mRpL39;mRpS31;RpL27A;mRpL4;eRF1;mRpL2;tko;RpLP0;RpL32;RpL10;RpS2;RpL31;RpS15Ab;mRpS11
myofibril assembly (GO:0030239)	2.1562e-05	0.00383566	-1.71036	18.3771	Zasp66;wupA;tn;Prm;up;kon;CanB2;Mlp84B
mitochondrial ATP synthesis coupled electron transport (GO:0042775)	2.44532e-05	0.00383566	-1.3321	14.1452	ND-PDSW;UQCR-C1;UQCR-C2;ND-13B;ND-ACP;SdhC;COX5B;UQCR-Q;Cyt-c1;ND-20
actomyosin structure organization (GO:0031032)	7.56267e-05	0.0103798	-2.184	20.7255	Zasp66;wupA;tn;Prm;up;kon;CanB2;Mlp84B
mitochondrial ATP synthesis coupled proton transport (GO:0042776)	0.000378511	0.0188912	-4.93224	38.8624	COX5B;ATPsynO;Cyt-c1
cellular copper ion homeostasis (GO:0006878)	0.000378511	0.0188912	-4.55188	35.8655	ATP7;Ctr1B;Atox1
alpha-amino acid metabolic process (GO:1901605)	0.00022679	0.0188912	-4.41566	37.054	Oat;CG9547;ry;CG17896
L-phenylalanine catabolic process (GO:0006559)	0.000378511	0.0188912	-4.37753	34.4917	hgo;Hn;Dhpr
L-phenylalanine metabolic process (GO:0006558)	0.000378511	0.0188912	-3.85402	30.3669	hgo;Hn;Dhpr
erythrose 4-phosphate/phosphoenolpyruvate family amino acid catabolic process (GO:1902222)	0.000378511	0.0188912	-3.84498	30.2956	hgo;Hn;Dhpr
extracellular matrix assembly (GO:0085029)	0.000378511	0.0188912	-3.67651	28.9682	SPARC;LanB1;LanB2
response to reactive oxygen species (GO:0000302)	0.000330411	0.0188912	-2.45287	19.6602	Karl;Cat;rl;p38b;ND-20
proton transport (GO:0015992)	0.000330411	0.0188912	-2.27696	18.2502	ATPsynbeta;ATPsyndelta;ATPsynG;ATPsyngamma;ATPsynO
hydrogen ion transmembrane transport (GO:1902600)	0.000330411	0.0188912	-2.16231	17.3313	ATPsynbeta;ATPsyndelta;ATPsynG;ATPsyngamma;ATPsynO
response to insecticide (GO:0017085)	0.00026447	0.0188912	-1.90796	15.7173	Cyp12d1-d;Cyp12a4;Mdr65;Cyp12d1-p;Mdr49
torso signaling pathway (GO:0008293)	0.000329926	0.0188912	-1.86905	14.9835	sev;pnt;rl;sog;tsl;fog
transmembrane transport (GO:0055085)	0.000196917	0.0188912	-1.45694	12.4317	Eglp4;Drip;CG9664;CG9663;CG32091;CG7272;Mdr49;CG12344;CG14694
phosphate-containing compound metabolic process (GO:0006796)	0.000243741	0.0188912	-1.24849	10.3867	CG15362;CG5567;wun2;CG11426;Gfat1;NT5E-2;CG1271;Tpi;Gk1;CG17026;CG10352
energy coupled proton transport, down electrochemical gradient (GO:0015985)	0.000439129	0.020645	-2.86913	22.1804	ATPsynbeta;ATPsyndelta;ATPsynG;ATPsyngamma
protein maturation (GO:0051604)	0.000451258	0.020645	-2.66713	20.5462	UQCR-C1;wbl;UQCR-C2;CG13623;aph-1;CG32500
organonitrogen compound biosynthetic process (GO:1901566)	0.00055857	0.0245324	-1.74474	13.0683	r;Baldspot;rdhB;roh;yellow-f2;bond;Mocs1
ATP biosynthetic process (GO:0006754)	0.000585969	0.0247459	-2.74342	20.4172	ATPsynbeta;ATPsyndelta;ATPsynG;ATPsyngamma
mitochondrial electron transport, ubiquinol to cytochrome c (GO:0006122)	0.000764549	0.0289474	-3.06085	21.9653	UQCR-C1;UQCR-C2;UQCR-Q;Cyt-c1
basement membrane organization (GO:0071711)	0.000764549	0.0289474	-3.00618	21.573	SPARC;LanB1;LanB2;Timp
copper ion homeostasis (GO:0055070)	0.000764549	0.0289474	-2.60831	18.7178	Mvl;ATP7;Ctr1B;Atox1
carbohydrate homeostasis (GO:0033500)	0.000796056	0.0291356	-1.63841	11.6914	AdipoR;Desat1;Galt;Gapdh2;Tpi;Pgd
wing disc morphogenesis (GO:0007472)	0.00111811	0.0396028	-0.887656	6.03262	fw;ash2;aos;CSN8;ltl;pnt;rl;Stat92E;p38b;Timp;fog
'de novo' pyrimidine nucleobase biosynthetic process (GO:0006207)	0.00149526	0.0420973	-4.45461	28.9793	r;su(r);pyd3
pyrimidine nucleobase biosynthetic process (GO:0019856)	0.00149526	0.0420973	-4.20045	27.3259	r;su(r);pyd3
aromatic amino acid family catabolic process (GO:0009074)	0.00149526	0.0420973	-3.81163	24.7964	hgo;Hn;Dhpr
glutamine metabolic process (GO:0006541)	0.00149526	0.0420973	-3.78711	24.6369	r;Gs1;Gs2
renal tubular secretion (GO:0097254)	0.00149526	0.0420973	-3.46134	22.5176	CG10226;Mdr65;Mdr49
copper ion transport (GO:0006825)	0.00149526	0.0420973	-3.43908	22.3728	Mvl;Ctr1B;Atox1
fatty acid beta-oxidation (GO:0006635)	0.00139423	0.0420973	-2.05831	13.5342	CG3699;CG8778;wal;Etf-QO;Acox57D-p
inorganic cation transmembrane transport (GO:0098662)	0.00138082	0.0420973	-1.98086	13.0441	ATPsynbeta;ATPsyndelta;zyd;ATPsynG;Ncc69;ATPsyngamma;ATPsynO;CG13793
glutathione metabolic process (GO:0006749)	0.00165656	0.0454725	-1.60331	10.266	Eip55E;GstD9;GstE2;Gclm;GstE12;GstE13
fatty acid oxidation (GO:0019395)	0.00186231	0.0498737	-1.99197	12.5214	AdipoR;CG3699;CG8778;Etf-QO;Acox57D-p
